# Supplementary material for: Integrative approaches for predicting protein network perturbations through machine learning and structural characterization
Source: J Proteomics. Author manuscript; Available in PMC 2026 May 18. (PMC13181614; doi:10.1016/j.jprot.2025.105439)
Supplement: 2 [file NIHMS2174446-supplement-2.xlsx]

## Sheet: Wild-type networks
Supplementary Table 1. Distributed spectral counts of proteins identified with wild type subunits of the INO80 complex from S. cerevisiae
Protein	Gene	ScTAP_Arp5_P2.Mp1Smn7y2as_Ti_dS	ScTAP_Arp5_P3.Mp1Smn7y2as_Ti_dS	ScTAP_Arp5_P4.Mp1Smn7y2as_Ti_dS	avg_ScTAP_Arp5	ScTAP_Arp8_P1.Mp1Smn7y2as_Ti_dS	ScTAP_Arp8_P2.Mp1Smn7y2as_Ti_dS	ScTAP_Arp8_P3.Mp1Smn7y2as_Ti_dS	avg_ScTAP_Arp8	ScTAP_Ies2_P1.Mp1Smn7y2as_Ti_dS	ScTAP_Ies2_P2.Mp1Smn7y2as_Ti_dS	avg_ScTAP_Ies2	ScTAP_Ies6_P1.Mp1Smn7y2as_Ti_dS	ScTAP_Ies6_P3.Mp1Smn7y2as_Ti_dS	ScTAP_Ies6_P4.Mp1Smn7y2as_Ti_dS	avg_ScTAP_Ies6	ScTAP_Ino80_P1.Mp1Smn7y2as_Ti_dS	ScTAP_Ino80_P2.Mp1Smn7y2as_Ti_dS	ScTAP_Ino80_P3.Mp1Smn7y2as_Ti_dS	ScTAP_Ino80_P4.Mp1Smn7y2as_Ti_dS	avg_ScTAP_Ino80	ScTAP_Rvb1_P1.Mp1Smn7y2as_Ti_dS	ScTAP_Rvb1_P2.Mp1Smn7y2as_Ti_dS	ScTAP_Rvb1_P3.Mp1Smn7y2as_Ti_dS	avg_ScTAP_Rvb1	ScTAP_Rvb2_P1.Mp1Smn7y2as_Ti_dS	ScTAP_Rvb2_P2.Mp1Smn7y2as_Ti_dS	ScTAP_Rvb2_P3.Mp1Smn7y2as_Ti_dS	avg_ScTAP_Rvb2	ScFlag_Swr1a.Mp1Smn7y2as_Ti_dS	ScFlag_Swr1b.Mp1Smn7y2as_Ti_dS	ScFlag_Swr1c.Mp1Smn7y2as_Ti_dS	avg_ScFlag_Swr1	ScTAP_Arp6.Mp1Smn7y2as_Ti_dS	avg_ScTAP_Arp6	ScTAP_Htz1a.Mp1Smn7y2as_Ti_dS	ScTAP_Htz1b.Mp1Smn7y2as_Ti_dS	avg_ScTAP_Htz1	ScTAP_Vps71.Mp1Smn7y2as_Ti_dS	ScTAP_Vps72.Mp1Smn7y2as_Ti_dS	avg_ScTAP_Vps7	ScTAP_Eaf3a.Mp1Smn7y2as_Ti_dS	ScTAP_Eaf3b.Mp1Smn7y2as_Ti_dS	avg_ScTAP_Eaf3	ScTAP_Eaf7.Mp1Smn7y2as_Ti_dS	avg_ScTAP_Eaf7	ScTAP_Epl1.Mp1Smn7y2as_Ti_dS	avg_ScTAP_Epl1	ScTAP_Esa1.Mp1Smn7y2as_Ti_dS
gi|6323004|ref|NP_013076.1|	SSA2	59.4286	195.475	152.573	135.826	10.7586	175.824	166.093	117.559	3.5	182.375	92.9375	16.2857	18.1333	13.7778	16.0656	1	82.6558	112.366	95.119	72.7852	67.9147	234.922	414.925	239.254	4.66667	57.2763	518.841	193.595	47.5231	25.1023	26.8311	33.1522	8.36364	8.36364	23.4242	36.4826	29.9534	18.7143	22.3636	20.539	1.5	2.5	2	18.4615	18.4615	11.4167	11.4167	15.5455
gi|144228166|ref|NP_009396.2|	SSA1	44.5714	268.525	417.476	243.524	91.2414	310.648	319.587	240.492	58	44.625	51.3125	91.7143	49.8667	17.2222	52.9344	48	325.239	158.634	189.881	180.439	370.21	239.679	700.431	436.774	23.3333	137.974	391.003	184.103	40.7048	38.0375	45.0338	41.2587	14.6364	14.6364	10.7121	35.6286	23.1704	13.2857	25.6364	19.461	1.5	2.5	2	11.5385	11.5385	12.5	12.5	17.4545
gi|6320655|ref|NP_010735.1|;gi|6323617|ref|NP_013688.1|		9	38	72	39.6667	6	14	26	15.3333	2	25	13.5	22	13	2	12.3333	19	26	19	14	19.5	106	22	95	74.3333	6	3	69	26	5	8	8	7	4	4	12	12	12	3	3	3	2	3	2.5	8	8	6	6	10
gi|6325337|ref|NP_015405.1|	TEF1	53	190	657	300	10	74	119	67.6667	2	78	40	29	13	2	14.6667	46	1385	399	68	474.5	196	265	782	414.333	5	440	279	241.333	41	35	41	39	3	3	18	37	27.5	26	21	23.5	2	7	4.5	7	7	11	11	19
gi|6320950|ref|NP_011029.1|		0	0	8.50914	2.83638	0	0	0	0	3.5	0	1.75	1	0	0.2	0.4	1	0	0	0	0.25	0	4.13072	0	1.37691	0	0	0	0	0	1.54859	8.55011	3.36623	0.5	0.5	0	1.34829	0.674145	0	0.5	0.25	0.5	0	0.25	0.5	0.5	0	0	0
gi|14318479|ref|NP_116614.1|	ACT1	238	185	481	301.333	1111	2106	1595	1604	627	1053	840	71	148	67	95.3333	1283	785	228	2990	1321.5	659	446	1358	821	180	943	882	668.333	66	54	56	58.6667	21	21	6	20	13	30	40	35	7	11	9	31	31	23	23	61
gi|6319972|ref|NP_010052.1|	SSB1	44.7273	98.1429	128.071	90.3139	59	112.062	234.808	135.29	28.75	168.188	98.4688	67	19	0	28.6667	42	242.909	238.75	290.207	203.466	111.111	128.871	399.674	213.219	15	63.4286	298.581	125.67	23.0769	26	25.2	24.759	4.5	4.5	30.5556	52.6667	41.6111	12.5	18	15.25	0.5	4	2.25	8.4	8.4	3.75	3.75	0
gi|6324120|ref|NP_014190.1|	SSB2	78.2727	130.857	360.929	190.019	59	213.938	172.192	148.377	86.25	245.812	166.031	0	19	21	13.3333	84	425.091	143.25	235.793	222.034	88.8889	341.129	261.326	230.448	15	47.5714	235.419	99.3303	36.9231	13	16.8	22.241	4.5	4.5	24.4444	26.3333	25.3889	12.5	18	15.25	0.5	4	2.25	12.6	12.6	11.25	11.25	21
gi|6319505|ref|NP_009587.1|	RPL4A	4.5	40	127	57.1667	13.5	38	29	26.8333	8	25	16.5	34	6	2	14	20.5	24.0909	11	46.6667	25.5644	108.5	42	142	97.5	10.5	6	34.5	17	12	10.6667	11.3333	11.3333	2	2	21	18	19.5	15	5	10	0	1	0.5	3	3	22	22	21
gi|6320215|ref|NP_010295.1|		4.5	0	0	1.5	13.5	0	29	14.1667	8	25	16.5	0	6	2	2.66667	20.5	28.9091	11	23.3333	20.9356	108.5	0	0	36.1667	10.5	6	34.5	17	6	5.33333	5.66667	5.66667	2	2	0	6	3	0	5	2.5	0	1	0.5	3	3	0	0	7
gi|6322605|ref|NP_012679.1|		6	19	55	26.6667	7	6	8	7	11	11	11	6	1	3	3.33333	19	24	5	2	12.5	52	13	53	39.3333	0	12	2	4.66667	15	8	14	12.3333	3	3	13	15	14	7	7	7	1	4	2.5	7	7	9	9	18
gi|6321631|ref|NP_011708.1|		28.5	683.232	1432.06	714.596	13	125.38	226.985	121.789	12	79.4286	45.7143	235.314	23	0	86.1047	106.231	524.824	293.777	108.982	258.453	178.442	299.766	870.441	449.55	5.66667	154.761	165	108.476	34.7312	35.9553	39.2333	36.6399	4.5	4.5	7.6	36.3476	21.9738	9.59091	14.4683	12.0296	0	9.33333	4.66667	0	0	6	6	26.1708
gi|6319603|ref|NP_009685.1|		98	175	716	329.667	17	71	86	58	6	15	10.5	3	1	0	1.33333	11	419	521	13	241	526	234	625	461.667	7	360	216	194.333	43	39	37	39.6667	10	10	17	47	32	24	38	31	6	6	6	16	16	20	20	37
gi|6322468|ref|NP_012542.1|	TDH2	0	181.07	102.512	94.5273	0	21.1317	20.6066	13.9128	0	59.5714	29.7857	53.7134	0	0	17.9045	0	45.1003	309.893	2.01818	89.2529	0	14.234	63.0966	25.7769	5.66667	11.2394	0	5.63537	16.6237	10.5758	21.9325	16.3773	0	0	7.6	8.86007	8.23004	9.59091	11.1746	10.3828	2.5	4.66667	3.58333	9	9	0	0	11.9167
gi|6322409|ref|NP_012483.1|		6.5	49.6982	62.4326	39.5436	0	1.48817	1.40805	0.965405	0	0	0	76.9724	0	0	25.6575	8.76923	39.0752	70.3301	0	29.5437	19.5581	0	18.4624	12.6735	3.66667	0	0	1.22222	5.64516	15.4689	35.8342	18.9828	2.5	2.5	1.8	11.7923	6.79615	6.81818	8.35714	7.58766	1.5	0	0.75	2	2	2	2	1.9125
gi|6319396|ref|NP_009478.1|	SSA3	0	0	15.4422	5.14741	0	3.52727	1.32075	1.61601	0	0	0	1	0	0.2	0.4	0	3.10526	0	0	0.776316	1.875	17.2679	47.644	22.2623	0	1.75	3.48958	1.74653	3.77217	1.31158	1.58502	2.22292	0.5	0.5	3.18182	3.54049	3.36115	0	0.5	0.25	0.5	4	2.25	0.5	0.5	1.08333	1.08333	0
gi|6319279|ref|NP_009362.1|	CDC19	81	137	359	192.333	1	15	45	20.3333	0	16	8	66	2	0	22.6667	4	440	300	8	188	346	119	329.966	264.989	6	334	42	127.333	40.95	51	57.9649	49.9716	4	4	26	50.9167	38.4583	49	32.9375	40.9688	3	10	6.5	11	11	7	7	34
gi|6325167|ref|NP_015235.1|	RPS6A	13	49	122	61.3333	32	9	8	16.3333	9	66	37.5	9	5	4	6	198	55	28	17	74.5	98	65	217	126.667	4	25	51	26.6667	11	13	18	14	2	2	12	13	12.5	5	4	4.5	1	1	1	9	9	8	8	9
gi|6322284|ref|NP_012358.1|	RPL17B	0	0	21.6667	7.22222	2.5	0	10	4.16667	0.5	0	0.25	0	5	2	2.33333	2.5	0	11	7.5	5.25	0	0	23.5	7.83333	2	3	0	1.66667	0	2	0	0.666667	1	1	4.5	7	5.75	2	0	1	0	0	0	2.5	2.5	1	1	4.5
gi|6322668|ref|NP_012741.1|	RPL17A	18	45	43.3333	35.4444	2.5	19	10	10.5	0.5	24	12.25	9	5	2	5.33333	2.5	17	11	7.5	9.5	59	20	23.5	34.1667	2	3	43	16	7	2	8	5.66667	1	1	4.5	7	5.75	2	5	3.5	0	0	0	2.5	2.5	1	1	4.5
gi|6324637|ref|NP_014706.1|	RPL3	4	10	40	18	4	7	4	5	12	11	11.5	1	4	3	2.66667	88	18	2	46	38.5	40	28	248	105.333	1	0	18	6.33333	15	20	11	15.3333	4	4	19	20	19.5	6	6	6	0	1	0.5	10	10	8	8	19
gi|6323104|ref|NP_013176.1|	RPL10	1	21	87	36.3333	24	9	21	18	14	44	29	4	1	0	1.66667	21	47	1	27	24	99	14	147	86.6667	4	74	19	32.3333	7	13	13	11	1	1	12	15	13.5	1	3	2	0	1	0.5	4	4	4	4	15
gi|10383781|ref|NP_009938.2|	PGK1	5	228	358	197	4	13	30	15.6667	2	3	2.5	257	2	0	86.3333	24	123	125	1	68.25	20	23	76	39.6667	0	6	13	6.33333	27	32	39	32.6667	1	1	9	17	13	8	11	9.5	1	1	1	4	4	1	1	1
gi|6324670|ref|NP_014739.1|	RPS7A	0.5	39.6226	105.432	48.5184	5	8.125	21	11.375	2	69.3649	35.6824	5	0	0	1.66667	10	54.7647	20.52	2	21.8212	23	9.1875	76.1772	36.1216	1	21	27.28	16.4267	4.5	6.4	4.5	5.13333	0	0	4	7	5.5	3.42857	6.5	4.96429	3	2	2.5	0	0	0	0	4.8
gi|6320963|ref|NP_011042.1|		5	53	121	59.6667	1	20	17	12.6667	0	22	11	3	14	4	7	1	15	27	51	23.5	90	36	141	89	10	33	70	37.6667	10	7	7	8	1	1	8	13	10.5	4	9	6.5	0	0	0	5	5	3	3	15
gi|6322697|ref|NP_012770.1|	GPM1	17	125	265	135.667	1	12	28	13.6667	0	22	11	65	7	2	24.6667	8	211	165	0	96	76	36	48	53.3333	0	12	46	19.3333	19	17	16	17.3333	2	2	7	18	12.5	13	11	12	1	2	1.5	2	2	3	3	7
gi|6321968|ref|NP_012044.1|	ENO2	4	873.253	1364.33	747.195	6	35	124	55	0	8	4	376.514	18.3529	0	131.622	19.3846	367.68	298.529	4	172.399	19	60.1212	156.259	78.4599	1	18	18	12.3333	29.4545	31.5714	27.3	29.442	1	1	8	13.3333	10.6667	9.28571	13	11.1429	0.5	2	1.25	5	5	4	4	8
gi|6322380|ref|NP_012454.1|	ARP4	331	89	344	254.667	574	1013	987	858	105	652	378.5	57	133	81	90.3333	787	633	216	1453	772.25	522	156	762	480	199	246	641	362	40	37	40	39	16	16	1	7	4	19	19	19	4	10	7	25	25	19	19	49
gi|6324265|ref|NP_014335.1|	YDJ1	7	11	26	14.6667	16	16	25	19	3	9	6	4	9	0	4.33333	10	27	1	34	18	5	28	86	39.6667	7	23	49	26.3333	23	14	14	17	3	3	5	10	7.5	3	5	4	1	3	2	4	4	1	1	6
gi|6322120|ref|NP_012195.1|	RPS24B	2	17	60	26.3333	1	5	9	5	1	28	14.5	11	0	1	4	16	6	15	3	10	105	29	63	65.6667	0	10	38	16	4	5	2	3.66667	3	3	8	7	7.5	6	4	5	2	1	1.5	3	3	3	3	10
gi|6319559|ref|NP_009641.1|	RPL19A	27	58	65	50	12	16	13	13.6667	0	28	14	21	8	3	10.6667	26	17	27	30	25	63	26	95	61.3333	5	4	44	17.6667	8	9	11	9.33333	4	4	13	13	13	7	6	6.5	0	0	0	9	9	7	7	7
gi|6323073|ref|NP_013145.1|	PDC1	10	189.914	260.442	153.452	2	27.7931	71.6571	33.8167	0	9	4.5	154.96	0	0	51.6533	7	191.92	105	29	83.2301	77	114.839	270.673	154.171	2	60.75	28.9286	30.5595	35.9062	36.7059	32.8621	35.1581	1	1	12	27	19.5	10	14	12	3	5	4	3	3	3	3	15
gi|6323791|ref|NP_013862.1|	RPL13B	1	8	15	8	0	0.5	2	0.833333	0	3.5	1.75	3	1	1	1.66667	2.5	3.5	2	0.5	2.125	2.5	6	9	5.83333	5	0.5	10	5.16667	2.5	2.5	2.5	2.5	0.5	0.5	10.6667	8	9.33333	1.5	1	1.25	0	0	0	3.5	3.5	7	7	6
gi|6320121|ref|NP_010201.1|	RPL13A	1	8	15	8	0	0.5	2	0.833333	0	3.5	1.75	0	1	1	0.666667	2.5	3.5	2	0.5	2.125	2.5	6	9	5.83333	0	0.5	10	3.5	2.5	2.5	2.5	2.5	0.5	0.5	5.33333	0	2.66667	1.5	1	1.25	0	0	0	3.5	3.5	0	0	0
gi|6320396|ref|NP_010476.1|	RVB1	1397	2183	3397	2325.67	2329	6286	6282	4965.67	1770	5347	3558.5	1765	1855	1530	1716.67	4567	4987	3768	7762	5271	12903	5380	12640	10307.7	1739	7472	7944	5718.33	84	66	77	75.6667	28	28	17	30	23.5	45	44	44.5	0	1	0.5	3	3	6	6	5
gi|6325021|ref|NP_015089.1|	RVB2	1444	2174	3362	2326.67	3506	6051	7118	5558.33	2326	5073	3699.5	1551	1999	1613	1721	5615	5202	3829	11315	6490.25	10040	5253	11577	8956.67	1820	6802	9353	5991.67	87	71	79	79	44	44	16	29	22.5	53	57	55	0	1	0.5	4	4	1	1	1
gi|6324533|ref|NP_014602.1|	RPS15	2	54	136	64	60	11	9	26.6667	12	83	47.5	7	6	0	4.33333	14	39	21	16	22.5	74	39	142	85	1	2	46	16.3333	7	6	9	7.33333	0	0	11	11	11	5	6	5.5	0	0	0	5	5	2	2	7
gi|6321315|ref|NP_011392.1|	RPS2	6	15	78	33	15	14	8	12.3333	7	25	16	9	0	0	3	69	54	12	31	41.5	170	26	81	92.3333	1	22	6	9.66667	9	11	10	10	2	2	8	14	11	4	1	2.5	1	2	1.5	3	3	5	5	14
gi|6322583|ref|NP_012657.1|	RPS5	3	28	63	31.3333	8	6	9	7.66667	15	73	44	10	0	0	3.33333	29	47	35	0	27.75	110	5	40	51.6667	0	39	26	21.6667	10	6	7	7.66667	1	1	6	9	7.5	5	5	5	4	2	3	3	3	2	2	5
gi|6323288|ref|NP_013360.1|	HSP60	927	404	920	750.333	3	7	18	9.33333	0	6	3	1	7	2	3.33333	2	37	32	26	24.25	22	16	38	25.3333	0	1	3	1.33333	13	10	10	11	42	42	2	15	8.5	11	13	12	0	1	0.5	1	1	0	0	7
gi|154200011|ref|NP_014957.2|	RPL20B	2	9	32	14.3333	1	8	11	6.66667	0	2	1	5	4	0	3	2	8	18	2	7.5	17	14	21	17.3333	12	5	7	8	6	8	8	7.33333	1	1	10	10	10	3	7	5	0	0	0	4	4	5	5	5
gi|6323077|ref|NP_013149.1|	RPS0B	1	24	67	30.6667	1	7	15	7.66667	0	6	3	4	0	0	1.33333	1	49	29	2	20.25	11	13	16	13.3333	2	23	16	13.6667	10	5	9	8	0	0	3	9	6	7	6	6.5	1	2	1.5	2	2	4	4	8
gi|10383793|ref|NP_009960.2|;gi|6322270|ref|NP_012344.1|	RPS14A	13	39	257	103	0	23	35	19.3333	0	41	20.5	3	3	2	2.66667	11	23	18	17	17.25	40	100	223	121	18	6	71	31.6667	10	9	9	9.33333	3	3	13	9	11	8	9	8.5	0	1	0.5	10	10	2	2	11
gi|6324260|ref|NP_014330.1|	RPL16B	2	1	19.2	7.4	0	0	4	1.33333	0	3	1.5	2	8	2	4	0.5	5	1	15.5455	5.51136	17	4	15.2609	12.087	4	5	11	6.66667	4.5	4.66667	2.8	3.98889	3.75	3.75	6.5	3.66667	5.08333	4.8	3.5	4.15	0	1	0.5	4	4	2.4	2.4	5.625
gi|6321362|ref|NP_011439.1|	RPL7A	8	7	29	14.6667	0	0.5	12	4.16667	0	0.5	0.25	1	2	0	1	1	14	3.5	1.5	5	4.5	4	13	7.16667	2	3	3.5	2.83333	2.5	2.5	3	2.66667	1	1	5.5	7.33333	6.41667	2	5	3.5	0.5	0.5	0.5	2.5	2.5	2	2	2.5
gi|6323278|ref|NP_013350.1|	YEF3	29	22	116	55.6667	0	22	41	21	0	2	1	8	1	0	3	3	21	22	50	24	467.842	253	950.809	557.217	1	327	24	117.333	22.9091	29	27	26.303	0	0	21	30	25.5	2	28	15	0.5	8	4.25	11	11	1	1	22
gi|9755341|ref|NP_013863.2|	RPS16A	4	43	87	44.6667	0	12	7	6.33333	0	22	11	3	2	0	1.66667	1	20	21	5	11.75	36	19	61	38.6667	4	11	14	9.66667	4	4	3	3.66667	0	0	6	7	6.5	4	4	4	1	1	1	3	3	1	1	11
gi|6324151|ref|NP_014221.1|		0	40	135	58.3333	12	13	10	11.6667	1	22	11.5	6	1	0	2.33333	49	26	23	3	25.25	197	81	424	234	0	66	63	43	10	12	13	11.6667	1	1	13	17	15	7	6	6.5	2	5	3.5	7	7	2	2	8
gi|6321249|ref|NP_011326.1|	RPS26A	6	7	21	11.3333	1	4	3	2.66667	1	9	5	17	4	5	8.66667	4	6	9	0	4.75	7	3	7	5.66667	4	2	9	5	3	5	5	4.33333	2	2	4	6	5	2	3	2.5	0	0	0	3	3	1	1	2
gi|6321335|ref|NP_011412.1|	RPL28	4	4	14	7.33333	1	9	6	5.33333	0	5	2.5	10	5	4	6.33333	4	3	2	9	4.5	25	7	30	20.6667	4	1	3	2.66667	9	9	7	8.33333	1	1	8	6	7	2	2	2	0	0	0	2	2	2	2	5
gi|6323615|ref|NP_013686.1|	RPS18B	1	20	52	24.3333	1	10	8	6.33333	0	11	5.5	2	1	0	1	5	28	5	14	13	54	28	77	53	2	6	26	11.3333	8	15	12	11.6667	1	1	10	11	10.5	10	6	8	0	1	0.5	4	4	6	6	9
gi|6322984|ref|NP_013055.1|	RPL8B	1.5	13.5	36	17	2	0.5	5.5	2.66667	0	10	5	1.5	1.5	0	1	7	30.25	31	9	19.3125	31	4	36	23.6667	0	1.5	6	2.5	11.1111	12	3.5	8.87037	0.5	0.5	20	20	20	2	8	5	0	0	0	9	9	4	4	15.75
gi|6321754|ref|NP_011830.1|	RPL8A	1.5	13.5	12	9	2	0.5	5.5	2.66667	0	0	0	1.5	1.5	0	1	7	2.75	0	9	4.6875	0	4	0	1.33333	0	1.5	6	2.5	8.88889	0	3.5	4.12963	0.5	0.5	0	0	0	2	0	1	0	0	0	0	0	4	4	5.25
gi|6321693|ref|NP_011770.1|		0	42.7467	46.6673	29.8047	0	0	10	3.33333	0	0	0	55.4862	5.64706	0	20.3778	1.61538	15.32	1.47059	0	4.60149	0	1.87879	2.74138	1.54006	0	0	0	0	6.54545	7.42857	11.7	8.55801	0	0	0	1.66667	0.833333	3.71429	0	1.85714	0.5	2	1.25	0	0	0	0	0
gi|6323840|ref|NP_013911.1|	HSC82	28	40	132.25	66.75	8	28	35	23.6667	0	0.5	0.25	30	0	0	10	8	161	147.9	5	80.475	39	16	76	43.6667	0	31	28	19.6667	9	12	12.8	11.2667	0	0	13	27	20	7	13.5	10.25	0.5	3	1.75	6	6	1	1	2.5
gi|6325016|ref|NP_015084.1|	HSP82	0	8	28.75	12.25	0	0	0	0	0	0.5	0.25	0	0	0	0	0	23	26.1	0	12.275	0	0	0	0	0	0	0	0	3	8	3.2	4.73333	0	0	0	9	4.5	0	13.5	6.75	0.5	0	0.25	0	0	1	1	2.5
gi|6324707|ref|NP_014776.1|	EFT1	12	27	101	46.6667	2	13	26	13.6667	0	0	0	29	0	0	9.66667	1	101	45	16	40.75	139	50	165	118	0	88	29	39	48	46	46	46.6667	2	2	15	32	23.5	16	20	18	2	3	2.5	4	4	5	5	12
gi|6322790|ref|NP_012863.1|	FBA1	4	240	576	273.333	0	22	32	18	7	3	5	146	0	0	48.6667	7	94	64	0	41.25	19	24	104	49	0	24	19	14.3333	17	15	15	15.6667	0	0	3	10	6.5	6	3	4.5	2	3	2.5	2	2	1	1	5
gi|6325058|ref|NP_015126.1|	RPL7B	0	7	0	2.33333	0	0.5	0	0.166667	0	0.5	0.25	1	0	0	0.333333	1	0	3.5	1.5	1.5	4.5	4	0	2.83333	2	3	3.5	2.83333	2.5	2.5	3	2.66667	0	0	5.5	3.66667	4.58333	2	0	1	0.5	0.5	0.5	2.5	2.5	2	2	2.5
gi|6322847|ref|NP_012920.1|	RPL14A	0	7.5	25	10.8333	2	4.5	9.5	5.33333	3	17	10	3.5	0	0	1.16667	10	13	8	15.5	11.625	45	9.5	21	25.1667	0.5	7	21.5	9.66667	2.5	2	2	2.16667	0	0	3.5	11	7.25	1	1.5	1.25	0	1	0.5	0.5	0.5	0	0	3.5
gi|6321786|ref|NP_011862.1|	RPL14B	0	7.5	25	10.8333	2	4.5	9.5	5.33333	3	17	10	3.5	0	0	1.16667	10	13	8	15.5	11.625	45	9.5	21	25.1667	0.5	7	21.5	9.66667	2.5	2	2	2.16667	0	0	3.5	0	1.75	1	1.5	1.25	0	1	0.5	0.5	0.5	5	5	3.5
gi|6319471|ref|NP_009553.1|	HTB2	1.5	107	66.5	58.3333	11	6	5	7.33333	51	28	39.5	1	0	0	0.333333	40.5	5.5	1	0	11.75	74.5	20.5	49	48	5	41	6	17.3333	3.5	3.5	3	3.33333	0.5	0.5	6.25	23	14.625	0.5	2.5	1.5	0	0.5	0.25	0	0	0.5	0.5	0.5
gi|6319668|ref|NP_009750.1|	RPL21A	5.5	7.5	12	8.33333	2	3.5	3.5	3	0	8.5	4.25	2.5	4.5	1.5	2.83333	1.5	3.5	2.5	4	2.875	4.5	5	12	7.16667	2	0	6	2.66667	4	4	3	3.66667	1	1	0	0	0	2.5	3	2.75	0	0	0	3.5	3.5	2.5	2.5	0
gi|6325178|ref|NP_015246.1|	RPL21B	5.5	7.5	12	8.33333	2	3.5	3.5	3	0	8.5	4.25	2.5	4.5	1.5	2.83333	1.5	3.5	2.5	4	2.875	4.5	5	12	7.16667	2	0	6	2.66667	0	4	3	2.33333	1	1	9	10	9.5	2.5	3	2.75	0	0	0	3.5	3.5	2.5	2.5	8
gi|6322989|ref|NP_013061.1|	UBI4	10	21.8182	53	28.2727	4	7	16	9	0	0.5	0.25	7.5	1	4	4.16667	0	24	9	5	9.5	13	3	14	10	0	15	0	5	1.5	2.5	4	2.66667	1	1	1.5	1	1.25	2	1.5	1.75	0	0	0	1	1	0.5	0.5	1.5
gi|6320269|ref|NP_010349.1|		4	28	37	23	1	5	1	2.33333	0	15	7.5	2	1	0	1	4	19	15	16	13.5	44	12	19	25	0	8	11	6.33333	7	6	6	6.33333	2	2	8	10	9	4	3	3.5	0	1	0.5	2	2	5	5	7
gi|6324027|ref|NP_014097.1|;gi|6324451|ref|NP_014520.1|	RPS19B	1	34	57	30.6667	2	2	8	4	0	60	30	6	0	0	2	1	18	14	0	8.25	5	11	26	14	0	2	12	4.66667	3	3	2	2.66667	2	2	6	8	7	2	5	3.5	2	1	1.5	2	2	0	0	1
gi|6321013|ref|NP_011092.1|	PAB1	10	60	93	54.3333	1	7	24	10.6667	0	22	11	2	0	0	0.666667	2	47	10	0	14.75	19	57	145	73.6667	0	8	30	12.6667	8	9	8	8.33333	5	5	11	20	15.5	4	14	9	0	1	0.5	8	8	4	4	7
gi|6323209|ref|NP_013281.1|	SAM1	22.6111	21.6	100.417	48.2094	1	2	14	5.66667	0	10	5	0	0	0	0	0	61.9556	44	0	26.4889	87.3833	40.3846	95.4521	74.4067	3	99.7531	19	40.5844	19.8421	17.1	10.5	15.814	2	2	15	19.8	17.4	9.71429	15	12.3571	0	1	0.5	6	6	15	15	5.6
gi|6324486|ref|NP_014555.1|	ADH1	26	60	109	65	0	2	20	7.33333	0	2	1	49	4	2	18.3333	2	64	125	0	47.75	23	12	32	22.3333	0	13	10	7.66667	16	18	40.6443	24.8814	1	1	6.4	10	8.2	8	10	9	0	0	0	3	3	2	2	1.33333
gi|6321289|ref|NP_011365.1|	INO80	1347	281	686	771.333	2890	2395	3680	2988.33	1091	1592	1341.5	479	537	252	422.667	4046	2623	708	6202	3394.75	1971	404	1927	1434	542	2235	1444	1407	15	5	2	7.33333	0	0	4	11	7.5	1	2	1.5	0	0	0	1	1	0	0	2
gi|6325128|ref|NP_015196.1|	TAF14	60	158	443	220.333	909	1065	1728	1234	535	697	616	119	109	67	98.3333	1258	1192	144	1963	1139.25	203	83	997	427.667	92	517	542	383.667	5	2	0	2.33333	1	1	1	8	4.5	1	2	1.5	0	0	0	1	1	0	0	1
gi|6321407|ref|NP_011484.1|	RPL24A	1	12.75	57.3333	23.6944	2	5.5	3.5	3.66667	1	2.5	1.75	2.5	0	0	0.833333	11.5	3	0	18	8.125	6.5	9	50.6667	22.0556	1	2.5	6	3.16667	0	4	4.66667	2.88889	1	1	5.14286	6	5.57143	2	0.5	1.25	0	0.5	0.25	3.85714	3.85714	0	0	5.33333
gi|6324445|ref|NP_014514.1|	RPL25	7	8	19	11.3333	2	2	2	2	0	4	2	8	0	0	2.66667	2	2	6	4	3.5	34	7	30	23.6667	0	2	9	3.66667	5	6	6	5.66667	1	1	7	5	6	3	4	3.5	0	0	0	8	8	7	7	4
gi|6322505|ref|NP_012579.1|	SSC1	10	36	58	34.6667	5	8	19	10.6667	0	14	7	10	0	0	3.33333	0	30	33	6	17.25	13	25	32	23.3333	0	10	20	10	15	11	12	12.6667	5	5	7	28	17.5	11	10	10.5	0	0	0	6	6	5	5	6
gi|6324233|ref|NP_014303.1|		0.5	20.3774	35.5676	18.815	0	4.875	3	2.625	0	17.6351	8.81757	5	0	0	1.66667	2	21.2353	6.48	0	7.42882	13	11.8125	25.8228	16.8784	0	3	3.72	2.24	4.5	1.6	4.5	3.53333	2	2	8	7	7.5	4.57143	6.5	5.53571	0	0	0	6	6	1	1	3.2
gi|6320611|ref|NP_010691.1|	DIT1	0	11	3	4.66667	1	4	4	3	2	1	1.5	60	0	0	20	1	4	2	6	3.25	15	1	3	6.33333	1	12	3	5.33333	2	1	1	1.33333	0	0	1	1	1	1	1	1	1	0	0.5	0	0	1	1	1
gi|6323365|ref|NP_013437.1|	RPS25B	0	4.5	17	7.16667	1.5	4	0.5	2	0	1.5	0.75	1.33333	2	0	1.11111	2	1.5	3	0.5	1.75	27	2.5	8	12.5	0	0.5	2	0.833333	1.5	1.5	3	2	0	0	2	3.5	2.75	1	1	1	0	0.5	0.25	2	2	0	0	1.5
gi|6321464|ref|NP_011541.1|	RPS25A	0	4.5	17	7.16667	1.5	4	0.5	2	0	1.5	0.75	2.66667	2	0	1.55556	2	1.5	3	0.5	1.75	27	2.5	8	12.5	0	0.5	2	0.833333	1.5	1.5	3	2	0	0	2	3.5	2.75	1	1	1	0	0.5	0.25	2	2	0	0	1.5
gi|6321587|ref|NP_011664.1|		1	4.25	28.6667	11.3056	2	5.5	3.5	3.66667	1	2.5	1.75	2.5	0	0	0.833333	11.5	3	0	18	8.125	6.5	9	25.3333	13.6111	1	2.5	6	3.16667	7	6	2.33333	5.11111	0	0	6.85714	6	6.42857	2	0.5	1.25	0	0.5	0.25	5.14286	5.14286	5	5	2.66667
gi|6323554|ref|NP_013625.1|	TUB1	21.2727	4	28.3636	17.8788	0.5	15	12.6	9.36667	1	1	1	0	0	0	0	0	109.2	76.6129	6.36364	48.0441	151.487	56.7568	118.087	108.777	0.5	70.1034	24.6667	31.7567	24.5714	14.0556	20.7778	19.8016	1	1	6.75	13.2	9.975	9.33333	10.8235	10.0784	0	0	0	3	3	2.8	2.8	9.33333
gi|6323511|ref|NP_013582.1|	TUB3	4.72727	4	10.6364	6.45455	0.5	0	5.4	1.96667	1	1	1	0	0	0	0	0	72.8	18.3871	7.63636	24.7059	59.5128	27.2432	75.913	54.223	0.5	36.8966	12.3333	16.5766	18.4286	8.94444	12.2222	13.1984	1	1	2.25	10.8	6.525	4.66667	12.1765	8.42157	0	2	1	2	2	4.2	4.2	6.66667
gi|6324452|ref|NP_014521.1|	RPL18A	13	5	21	13	1	2	1	1.33333	0	12	6	1	0	2	1	0	8	0	7	3.75	4	9	11	8	8	0	2	3.33333	5	3	4	4	2	2	4	5	4.5	3	2	2.5	0	0	0	2	2	3	3	2
gi|6324709|ref|NP_014779.1|	IDH2	19	1	23	14.3333	5	4	9	6	0	0	0	1	0	0	0.333333	0	127	87	18	58	95	12	29	45.3333	0	59	10	23	12	16	15	14.3333	2	2	9	18	13.5	11	7	9	1	1	1	3	3	9	9	5
gi|6324534|ref|NP_014603.1|	RPP2A	2	12	36	16.6667	3	2	4	3	0	0	0	11	0	0	3.66667	0	6	1	0	1.75	19	5	7	10.3333	0	8	1	3	6	5	5	5.33333	2	2	3	6	4.5	1	3	2	0	1	0.5	3	3	4	4	3
gi|6319378|ref|NP_009460.1|	RPL32	1	34	42	25.6667	0	8	18	8.66667	0	13	6.5	4	3	4	3.66667	3	6	2	7	4.5	14	11	29	18	0	0	3	1	2	6	6	4.66667	0	0	6	7	6.5	1	1	1	0	0	0	4	4	1	1	3
gi|6322912|ref|NP_012985.1|		16	68	220	101.333	0	14	23	12.3333	0	4	2	10	0	0	3.33333	0	103	357	3	115.75	6	36	123	55	0	23	38	20.3333	12	10	11	11	0	0	10	36	23	10	28	19	0	1	0.5	5	5	2	2	1
gi|6324923|ref|NP_014992.1|		0	0	0	0	0	0	0	0	0	0	0	0	0	0	0	0	0	0	0	0	0	0	1.03438	0.344792	0	0	0	0	1.05	0	1.03509	0.695029	0	0	0	1.08333	0.541667	0	1.0625	0.53125	0	0	0	0	0	0	0	0
gi|6324778|ref|NP_014847.1|		52	156.948	529.953	246.3	0	20	53	24.3333	0	202.859	101.43	0	8	2	3.33333	1	520.919	373	8	225.73	0	21	75	32	5	29.9062	25	19.9688	21	6	16	14.3333	8	8	33.4483	63.3387	48.3935	18.9375	42.3911	30.6643	0	1	0.5	20.6842	20.6842	21.9474	21.9474	9.88889
gi|6320956|ref|NP_011035.1|	KAP123	18	11	83	37.3333	0	1	0	0.333333	1	5	3	1	0	0	0.333333	1	209	51	2	65.75	2	16	68	28.6667	0	17	5	7.33333	30	12	12	18	4	4	13	41	27	30	25	27.5	1	2	1.5	7	7	16	16	3
gi|6321617|ref|NP_011694.1|		16	17	35	22.6667	0	0	5	1.66667	0	7	3.5	4	15	5	8	0	20	1	2	5.75	4	3	14	7	2	0	3	1.66667	6	4	2	4	4	4	5	12	8.5	2	8	5	1	2	1.5	7	7	8	8	10
gi|6323577|ref|NP_013648.1|	RPS1B	0	2.14286	44.3077	15.4835	1	13	6.5	6.83333	0	9.6	4.8	0	0	0	0	7.5	11.25	3	6	6.9375	52.3077	5.5	19	25.6026	0	3	8	3.66667	14	7.5	16.9167	12.8056	0	0	9	10.8	9.9	6	2	4	0	0	0	4	4	4	4	7.71429
gi|6325300|ref|NP_015368.1|	RPL43A	0	2	16	6	0	0	1	0.333333	5	8	6.5	1	0	0	0.333333	2	6	0	12	5	15	5	18	12.6667	1	1	30	10.6667	2	3	3	2.66667	1	1	5	7	6	1	1	1	0	3	1.5	1	1	1	1	3
gi|6324715|ref|NP_014784.1|	ARP8	605	287	684	525.333	7086	9994	10703	9261	1324	2519	1921.5	237	524	281	347.333	4444	2490	524	6590	3512	835	272	1876	994.333	343	2060	1219	1207.33	20	1	1	7.33333	0	0	1	10	5.5	0	3	1.5	0	0	0	0	0	0	0	1
gi|6323861|ref|NP_013932.1|	PFK2	9	3	23	11.6667	2	31	30	21	1	0	0.5	1	1	1	1	0	87	16.3478	2	26.337	25.3086	26	41	30.7695	0	18	7.41176	8.47059	28.8	31.0169	33.5077	31.1082	0	0	5	17.3953	11.1977	5.3125	6.33333	5.82292	0	1	0.5	0	0	1	1	8
gi|6319666|ref|NP_009748.1|		2	4	12.6667	6.22222	0.5	1.5	1.5	1.16667	0	1	0.5	3	0	0	1	0	14	4	1	4.75	10	7.85714	18	11.9524	1	1.5	5	2.5	9	4	6	6.33333	1	1	7.33333	8.5	7.91667	2.5	3	2.75	0	0	0	3	3	0.5	0.5	5.5
gi|6319370|ref|NP_009453.1|		13	5	93	37	2	20	16	12.6667	0	3	1.5	0	0	0	0	1	186	258	15	115	102	29	51	60.6667	0	9	1	3.33333	22	16	19	19	2	2	8	29	18.5	19	22	20.5	0	0	0	2	2	5	5	7
gi|6324886|ref|NP_014955.1|	NOP58	9	19	29	19	1	3	4	2.66667	0	1	0.5	0	0	0	0	0	54.1081	5	3	15.527	40	13	62	38.3333	2	16	6	8	22	8	10	13.3333	1	1	11	15	13	14	8	11	1	0	0.5	5	5	6	6	8.55556
gi|6320016|ref|NP_010096.1|	VMA1	22	14	76	37.3333	1	6	4	3.66667	0	0	0	6	0	0	2	0	101	41	26	42	16	8	27	17	1	33	1	11.6667	34	27	47	36	0	0	5	28	16.5	18	21	19.5	1	4	2.5	5	5	3	3	15
gi|6319546|ref|NP_009628.1|	HSP26	14	8	52	24.6667	8	0	1	3	1	0	0.5	10	1	0	3.66667	0	14	1	4	4.75	137	15	61	71	1	6	0	2.33333	6	13	13	10.6667	3	3	4	11	7.5	6	7	6.5	0	1	0.5	1	1	1	1	3
gi|6324298|ref|NP_014368.1|	HHF2	55	107	37	66.3333	0	3	4	2.33333	10	5	7.5	0	0	0	0	2	4	1	6	3.25	34	8	10	17.3333	5	20	1	8.66667	6	2	5	4.33333	0	0	8	9	8.5	4	7	5.5	0	0	0	1	1	1	1	2
gi|6320949|ref|NP_011028.1|	RPS8B	11	7	27	15	0	6	4	3.33333	0	11	5.5	8	0	0	2.66667	1	5	4	7	4.25	18	9	28	18.3333	0	2	19	7	3	5	7	5	3	3	13	12	12.5	4	6	5	0	1	0.5	4	4	2	2	7
gi|6320781|ref|NP_010860.1|	RPL12A	1	8	15	8	0	3	3	2	0	5	2.5	2	0	0	0.666667	0	8	8	6	5.5	1	10	11	7.33333	0	0	7	2.33333	10	6	8	8	1	1	3	7	5	3	2	2.5	0	0	0	3	3	4	4	5
gi|6323376|ref|NP_013448.1|	RPL26A	0.5	0	9.75	3.41667	0	8	12	6.66667	0	2.66667	1.33333	0	1	0	0.333333	0	4.5	0	2	1.625	1	0	6.33333	2.44444	1	0	0	0.333333	0.5	1.5	0	0.666667	0.5	0.5	7	3	5	1.5	4	2.75	0	0	0	3	3	1	1	0
gi|6320710|ref|NP_010790.1|		14.3889	5.4	128.583	49.4573	0	0	0	0	0	0	0	0	0	0	0	0	6.04444	8	11	6.26111	19.6167	1.61538	8.54795	9.92667	0	1.24691	0	0.415638	9.15789	1.9	1.5	4.18596	0	0	0	13.2	6.6	7.28571	15	11.1429	0	0	0	0	0	3	3	1.4
gi|6320148|ref|NP_010228.1|	PSA1	4	19	169	64	0	9	4	4.33333	0	0	0	1	0	0	0.333333	0	133	283	3	104.75	4	16	24	14.6667	0	18	4	7.33333	20	16	19	18.3333	0	0	2	13	7.5	14	6	10	3	6	4.5	0	0	2	2	12
gi|7839171|ref|NP_058158.1|		1.85893	0.8125	1.27976	1.31706	0	0	0.329657	0.109886	0	0.1875	0.09375	0.0833333	0	0	0.0277778	0.166667	2.70061	0.25	0.951471	1.01719	2.75233	1.33333	4.91616	3.00061	0.0625	3.8159	0.166667	1.34836	4.02939	2.69129	0.204762	2.30848	0.1875	0.1875	2.01902	2.49094	2.25498	0.800187	1.20376	1.00197	0	0.166667	0.0833333	1.19751	1.19751	0.684524	0.684524	1.66663
gi|7839178|ref|NP_058165.1|;gi|7839199|ref|NP_058183.1|		1.85893	0.8125	1.20833	1.29325	0	0	0.329657	0.109886	0	0.1875	0.09375	0.0833333	0	0	0.0277778	0.166667	3.63468	0.25	0.951471	1.2507	3.08566	1.33333	4.91616	3.11172	0.0625	4.27781	0.166667	1.50233	4.40673	3.11627	0.0666667	2.52989	0.1875	0.1875	2.28642	3.28691	2.78667	1.22876	1.20376	1.21626	0	0.166667	0.0833333	1.05466	1.05466	0.613095	0.613095	1.50546
gi|6319673|ref|NP_009755.1|	PGI1	0	23	30	17.6667	4	2	5	3.66667	0	0	0	18	0	0	6	4	35	9	2	12.5	5	6	17	9.33333	0	10	2	4	11	13	13	12.3333	0	0	2	10	6	4	2	3	0	2	1	1	1	0	0	2
gi|6323474|ref|NP_013546.1|	RPS1A	0	12.8571	27.6923	13.5165	0	0	6.5	2.16667	0	6.4	3.2	0	0	0	0	7.5	18.75	3	6	8.8125	15.6923	5.5	19	13.3974	2	3	6	3.66667	0	7.5	12.0833	6.52778	0	0	12	7.2	9.6	4	2	3	0	0	0	4	4	0	0	10.2857
gi|6320128|ref|NP_010208.1|	RPL31A	0	32	17.3333	16.4444	0	0	2	0.666667	0	4.5	2.25	2.5	2.5	0	1.66667	1.5	5	17	2	6.375	1	1.5	7.5	3.33333	0	3	14	5.66667	2	0.5	11.25	4.58333	1	1	2.5	5	3.75	1	1.5	1.25	0	0	0	0	0	0.5	0.5	6
gi|6322666|ref|NP_012739.1|	FAS1	4	2	5	3.66667	1	1	3	1.66667	0	0	0	4	0	0	1.33333	0	14	2	1	4.25	18	4	20	14	0	4	0	1.33333	41	23	40	34.6667	0	0	4	12	8	10	2	6	0	1	0.5	2	2	2	2	2
gi|6319470|ref|NP_009552.1|;gi|6320431|ref|NP_010511.1|	HTA2	4	24.7826	18.9286	15.9037	2	2	0	1.33333	23	4	13.5	0	0	0	0	14.2222	1	0	2	4.30556	27.3488	32	8	22.4496	4	4	1	3	5.45455	1	5.45455	3.9697	0	0	1.2	2.33333	1.76667	1	1.25	1.125	0	0	0	1	1	1	1	1.5
gi|116006491|ref|NP_011548.2|	RPL26B	0.5	10	29.25	13.25	0	0	0	0	0	5.33333	2.66667	0	1	0	0.333333	0	4.5	4	2	2.625	1	10	12.6667	7.88889	1	0	7	2.66667	0.5	1.5	0	0.666667	0.5	0.5	0	3	1.5	1.5	0	0.75	0	0	0	0	0	1	1	5
gi|6323226|ref|NP_013298.1|	NOP56	5	23	44	24	0	6	7	4.33333	0	4	2	0	0	0	0	5	99.8919	28	15	36.973	23	13	20	18.6667	1	17	1	6.33333	31	16	13	20	0	0	22	27	24.5	25	19	22	0	1	0.5	6	6	8	8	9
gi|6323357|ref|NP_013429.1|	RPL38	3	23	20	15.3333	0	1	2	1	0	12	6	0	0	0	0	11	5	12	7	8.75	2	8	34	14.6667	0	3	13	5.33333	2	1	2	1.66667	1	1	2	1	1.5	1	1	1	0	0	0	2	2	1	1	0
gi|6325038|ref|NP_015106.1|	SAR1	20	34	153	69	0	12	8	6.66667	0	4	2	0	0	0	0	0	135	169	2	76.5	1	4	14	6.33333	0	27	5	10.6667	12	4	5	7	2	2	10	20	15	13	8	10.5	1	2	1.5	4	4	7	7	8
gi|14318481|ref|NP_116616.1|	TUB2	24	7	81	37.3333	0	21	29	16.6667	0	0	0	0	0	0	0	2	216	188	18	106	170	82	166	139.333	0	124	48	57.3333	30	20	23	24.3333	4	4	9	23	16	11	17	14	1	6	3.5	3	3	6	6	13
gi|86558907|ref|NP_012211.2|	RHR2	5	16	17	12.6667	0	0	2	0.666667	0	3.5	1.75	8	0	1.5	3.16667	0	10	14	0	6	1	0	8	3	0	4	0.5	1.5	9	12.7273	9.1	10.2758	0.5	0.5	2	8	5	6	10	8	2	6	4	0.5	0.5	0	0	7
gi|20336767|ref|NP_620387.1|;gi|7839160|ref|NP_058148.1|;gi|7839162|ref|NP_058150.1|;gi|7839164|ref|NP_058152.1|;gi|7839173|ref|NP_058160.1|;gi|7839185|ref|NP_058169.1|		1.29464	0.8125	1.27976	1.12897	0	0	0.329657	0.109886	0	0.1875	0.09375	0.0833333	0	0	0.0277778	0	2.63468	0.25	0.826471	0.927787	2.58566	1.33333	4.91616	2.94505	0.0625	3.12543	0.166667	1.1182	4.39284	2.61031	0.204762	2.40264	0.258929	0.258929	1.77571	2.46787	2.12179	0.589076	1.0105	0.79979	0	0.166667	0.0833333	0.972514	0.972514	0.630952	0.630952	1.57689
gi|20336767|ref|NP_620387.1|;gi|7839160|ref|NP_058148.1|;gi|7839162|ref|NP_058150.1|;gi|7839164|ref|NP_058152.1|;gi|7839173|ref|NP_058160.1|;gi|7839185|ref|NP_058169.1|		1.1875	0.8125	1.21726	1.07242	0	0	0.329657	0.109886	0	0.1875	0.09375	0.0833333	0	0	0.0277778	0	2.46503	0.25	0.638971	0.838501	2.75233	1.33333	4.91616	3.00061	0.0625	3.6909	0.166667	1.30669	4.14288	2.45158	0.204762	2.26641	0.1875	0.1875	1.81341	2.07699	1.9452	0.526576	0.992647	0.759611	0	0.166667	0.0833333	1.09751	1.09751	0.613095	0.613095	1.60963
gi|6320985|ref|NP_011064.1|;gi|6322487|ref|NP_012560.1|;gi|7839185|ref|NP_058169.1|		1.89464	0.8125	1.35119	1.35278	0	0	0.329657	0.109886	0	0.1875	0.09375	0.0833333	0	0	0.0277778	0	2.77753	0.25	0.826471	0.963501	2.58566	1.33333	4.91616	2.94505	0.0625	3.12543	0.166667	1.1182	4.43216	2.95274	0.204762	2.52989	0.258929	0.258929	1.94714	2.62739	2.28726	0.760504	1.1105	0.935504	0	0.166667	0.0833333	1.14394	1.14394	0.702381	0.702381	1.64832
gi|20336767|ref|NP_620387.1|;gi|7839160|ref|NP_058148.1|;gi|7839162|ref|NP_058150.1|;gi|7839164|ref|NP_058152.1|;gi|7839173|ref|NP_058160.1|;gi|7839185|ref|NP_058169.1|		1.22321	0.8125	1.27976	1.10516	0	0	0.329657	0.109886	0	0.1875	0.09375	0.0833333	0	0	0.0277778	0	2.63468	0.25	0.826471	0.927787	2.58566	1.33333	4.91616	2.94505	0.0625	3.12543	0.166667	1.1182	3.78383	2.44798	0.204762	2.14552	0.258929	0.258929	1.70428	2.4131	2.05869	0.589076	1.0105	0.79979	0	0.166667	0.0833333	0.972514	0.972514	0.559524	0.559524	1.50546
gi|20336767|ref|NP_620387.1|;gi|7839160|ref|NP_058148.1|;gi|7839162|ref|NP_058150.1|;gi|7839164|ref|NP_058152.1|;gi|7839173|ref|NP_058160.1|;gi|7839185|ref|NP_058169.1|		1.47321	0.8125	1.35119	1.2123	0	0	0.329657	0.109886	0	0.1875	0.09375	0.0833333	0	0	0.0277778	0	2.70061	0.25	0.951471	0.97552	2.75233	1.33333	4.91616	3.00061	0.0625	3.88733	0.166667	1.37217	3.89843	2.48018	0.204762	2.19446	0.258929	0.258929	1.80791	2.2965	2.05221	0.660504	1.06408	0.86229	0	0.166667	0.0833333	1.16894	1.16894	0.684524	0.684524	1.66663
gi|6321008|ref|NP_011087.1|		1.60893	0.8125	1.20833	1.20992	0	0	0.329657	0.109886	0	0.1875	0.09375	0.0833333	0	0	0.0277778	0	2.56801	0.25	0.759804	0.894454	2.58566	1.33333	4.91616	2.94505	0.0625	2.84924	0.166667	1.02613	3.99284	2.67381	0	2.22222	0.1875	0.1875	1.7773	2.33612	2.05671	0.662092	1.15019	0.906139	0	0.166667	0.0833333	0.929657	0.929657	0.559524	0.559524	1.43879
gi|6319585|ref|NP_009667.1|	CMD1	3	19	24	15.3333	0	0	1	0.333333	0	0	0	0	2	0	0.666667	0	22	31	2	13.75	1	6	13	6.66667	1	3	1	1.66667	6	3	5	4.66667	3	3	4	6	5	8	7	7.5	0	0	0	2	2	1	1	2
gi|6321408|ref|NP_011485.1|	RPL30	8	19	64	30.3333	0	0	0	0	0	4	2	2	0	0	0.666667	0	5	22	0	6.75	11	7	20	12.6667	2	4	10	5.33333	6	3	4	4.33333	1	1	3	6	4.5	2	3	2.5	0	0	0	2	2	4	4	4
gi|6321291|ref|NP_011368.1|		0	2	17.8571	6.61905	0	4	16	6.66667	0	0	0	4	1	0	1.66667	0	23	2.66667	2.5	7.04167	1	4.66667	78	27.8889	2	9	12	7.66667	3	3	2.5	2.83333	0	0	4.66667	6	5.33333	2	3	2.5	0	1	0.5	1	1	0	0	6
gi|6320202|ref|NP_010282.1|	NHP10	315	262	700	425.667	1465	1267	1612	1448	649	830	739.5	55	161	104	106.667	799	824	509	2696	1207	43	159	693	298.333	174	351	1040	521.667	12	2	1	5	0	0	0	2	1	0	2	1	0	0	0	0	0	0	0	0
gi|6325389|ref|NP_015457.1|	RPS23B	1	6	30	12.3333	3	3	2	2.66667	4	8	6	0	0	0	0	7	5	0	6	4.5	16	8	36	20	0	7	1	2.66667	2	4	4	3.33333	1	1	6	7	6.5	0	0	0	0	1	0.5	0	0	3	3	4
gi|6320874|ref|NP_010953.1|	ARB1	62	48	160	90	0	4	7	3.66667	0	8	4	0	0	0	0	2	58	90	1	37.75	70	0	11	27	0	69	4	24.3333	10	2	2	4.66667	1	1	30	32	31	7	28	17.5	1	0	0.5	17	17	3	3	8
gi|6322581|ref|NP_012655.1|		11	11	123	48.3333	0	5	2	2.33333	0	0	0	0	0	0	0	0	207	306	3	129	57	19	38	38	0	18	3	7	20	20	27	22.3333	1	1	12	33	22.5	19	18	18.5	1	4	2.5	4	4	11	11	8
gi|6319468|ref|NP_009549.1|		1.7756	0.0625	0.458333	0.765476	0	0	0.246324	0.0821078	1	0.1875	0.59375	0	0	0	0	0.166667	1.12104	0.166667	0.801471	0.563961	0.416667	0	1.01348	0.476716	0.0625	2.42525	0	0.829248	3.15203	2.78177	12	5.97793	0.1875	0.1875	1.55309	1.65358	1.60334	0.662092	0.870425	0.766258	0	0.166667	0.0833333	0.804657	0.804657	0.529762	0.529762	1.27213
gi|6320985|ref|NP_011064.1|;gi|6322487|ref|NP_012560.1|;gi|7839185|ref|NP_058169.1|		1.65655	0.8125	1.26786	1.24563	0	0	0.329657	0.109886	0	0.1875	0.09375	0.0833333	0	0	0.0277778	0	2.08697	0.0833333	0.826471	0.749195	2.15385	1.33333	3.42374	2.30364	0.0625	3.12543	0.166667	1.1182	4.1274	2.63772	0.204762	2.32329	0.258929	0.258929	1.63212	2.41237	2.02225	0.677171	0.943838	0.810504	0	0	0	1.06061	1.06061	0.547619	0.547619	1.3333
gi|6322010|ref|NP_012086.1|		1.72798	0.8125	1.19643	1.24563	0	0	0.329657	0.109886	0	0.1875	0.09375	0.0833333	0	0	0.0277778	0	2.31801	0.0833333	0.759804	0.790287	2.33566	1.33333	4.33283	2.66728	0.0625	2.92067	0.166667	1.04994	4.09284	2.46746	32	12.8534	0.258929	0.258929	1.57095	2.12977	1.85036	0.539076	0.943838	0.741457	0	0	0	0.917752	0.917752	0.547619	0.547619	1.34355
gi|20336767|ref|NP_620387.1|;gi|7839160|ref|NP_058148.1|;gi|7839162|ref|NP_058150.1|;gi|7839164|ref|NP_058152.1|;gi|7839173|ref|NP_058160.1|;gi|7839185|ref|NP_058169.1|		1.13988	0.729167	1.18452	1.01786	0	0	0.329657	0.109886	0	0.1875	0.09375	0	0	0	0	0	2.5442	0.25	0.759804	0.888501	2.58566	1.33333	4.91616	2.94505	0.0625	3.12543	0.166667	1.1182	3.57141	2.45555	0.138095	2.05502	0.258929	0.258929	1.56689	2.28047	1.92368	0.535014	0.868347	0.701681	0	0.166667	0.0833333	0.985119	0.985119	0.630952	0.630952	1.36806
gi|6323371|ref|NP_013444.1|	RPP0	3	4	21	9.33333	0	0	2	0.666667	0	0	0	5	0	0	1.66667	0	13	5	0	4.5	27	8	21	18.6667	0	2	11	4.33333	11	8	7	8.66667	1	1	2	7	4.5	5	7	6	0	0	0	5	5	5	5	4
gi|14318555|ref|NP_116688.1|		0	16	57	24.3333	4	13	6	7.66667	0	2	1	0	0	0	0	0	13	13	25	12.75	44	22	76	47.3333	1	4	39	14.6667	12	7	8	9	1	1	13	10	11.5	2	3	2.5	0	0	0	2	2	8	8	15
gi|37362625|ref|NP_009893.2|	SRO9	0	24	69	31	0	0	2	0.666667	0	7	3.5	0	0	1	0.333333	0	78	7	0	21.25	5	3	61	23	0	2	2	1.33333	17	12	10	13	3	3	11	23	17	3	13	8	0	2	1	6	6	7	7	2
gi|6323567|ref|NP_013638.1|	RPL6A	0	1	16	5.66667	0	0	0.5	0.166667	0	0.5	0.25	0	0	0	0	1.5	0	0.5	1	0.75	13.8	0	26	13.2667	0	4.5	6	3.5	2.5	2	0	1.5	0	0	9	5	7	1	1	1	0	0.5	0.25	0	0	3	3	3
gi|6323481|ref|NP_013553.1|	RPL6B	0	1	8	3	0	0	0.5	0.166667	0	0.5	0.25	0	0	0	0	1.5	4	0.5	1	1.75	9.2	11	0	6.73333	0	4.5	0	1.5	2.5	0	5	2.5	0	0	6	5	5.5	1	1	1	0	0.5	0.25	3	3	3	3	3
gi|6322452|ref|NP_012526.1|	CCT8	17	1	40	19.3333	1	11	8	6.66667	0	1	0.5	0	1	0	0.333333	0	40	7	5	13	38	16	51	35	0	43	2	15	30	25	18	24.3333	0	0	30	40	35	17	12	14.5	0	0	0	0	0	8	8	9
gi|6323163|ref|NP_013235.1|	PDC5	0	1.08621	5.55804	2.21475	0	2.13793	4.34286	2.16026	0	0	0	1.04	0	0	0.346667	0	2.07955	0	0	0.519886	0	3.16129	9.32661	4.16263	0	2.25	1.07143	1.10714	1.09375	2.29412	1.13793	1.5086	0	0	0	0	0	0	0	0	0	0	0	0	0	0	0	0
gi|6321524|ref|NP_011601.1|		0	0	0	0	0	1.06897	0	0.356322	0	0	0	0	0	0	0	0	0	0	0	0	0	0	0	0	0	0	0	0	0	0	0	0	0	0	0	0	0	0	0	0	0	0	0	0	0	0	0	0
gi|6321332|ref|NP_011409.1|	MLC1	5	34	41	26.6667	0	5	2	2.33333	0	8	4	0	1	0	0.333333	0	30	22	0	13	0	4	7	3.66667	0	4	9	4.33333	3	2	3	2.66667	3	3	4	9	6.5	2	7	4.5	0	0	0	2	2	2	2	2
gi|6319513|ref|NP_009595.1|	ATP3	6	1	27	11.3333	0	5	6	3.66667	0	3	1.5	0	0	0	0	0	31	30	9	17.5	4	4	9	5.66667	0	0	2	0.666667	4	6	2	4	0	0	4	11	7.5	8	8	8	0	0	0	2	2	3	3	1
gi|6322769|ref|NP_012842.1|	TEF4	4	7	21	10.6667	0	1	1	0.666667	0	0	0	3	0	0	1	0	5	8	2	3.75	15	15	95.8696	41.9565	0	3	7	3.33333	3	4	3	3.33333	0	0	5	8	6.5	3	4	3.5	1	1	1	0	0	1	1	1
gi|6321679|ref|NP_011756.1|	PFK1	4	6	17	9	0	3	4	2.33333	0	0	0	1	0	0	0.333333	0	17	30.6522	1	12.163	56.6914	17	42	38.5638	0	33	10.5882	14.5294	43.2	29.9831	32.4923	35.2251	0	0	9	26.6047	17.8023	11.6875	12.6667	12.1771	0	0	0	2	2	2	2	8
gi|6322331|ref|NP_012405.1|		34	2	27	21	0	2	8	3.33333	0	0	0	0	0	0	0	0	84	10	5	24.75	32	70	127	76.3333	0	37	34	23.6667	112	76	74	87.3333	1	1	21	55	38	34	31.9688	32.9844	1	0	0.5	7	7	4	4	36
gi|6325103|ref|NP_015171.1|	PEP4	3	9	26	12.6667	0	1	0	0.333333	0	0	0	3	2	0	1.66667	1	23	26	0	12.5	1	0	3	1.33333	0	0	0	0	3	2	3	2.66667	2	2	1	5	3	2	5	3.5	1	1	1	1	1	1	1	1
gi|6325114|ref|NP_015182.1|	RPL33A	3	6	10	6.33333	0	0	3	1	0	0	0	3	0	0	1	0	4	3	8.88889	3.97222	13.8125	2.66667	5.5	7.32639	4	3	4	3.66667	1	2.5	2.5	2	1	1	2.5	3	2.75	1.5	2	1.75	0	0	0	2.5	2.5	1	1	4
gi|6322058|ref|NP_012133.1|	RPL16A	1	0	12.8	4.6	0	3	0	1	0	1	0.5	0	0	0	0	0.5	0	1	3.45455	1.23864	2	0	11.7391	4.57971	2	0	2	1.33333	1.5	2.33333	4.2	2.67778	1.25	1.25	6.5	7.33333	6.91667	1.2	3.5	2.35	0	0	0	4	4	3.6	3.6	3.375
gi|6323090|ref|NP_013162.1|	RPL22A	0	19	25	14.6667	0	3	10	4.33333	0	17	8.5	6	0	1	2.33333	1	5	14	0	5	0	3	12	5	0	0	9	3	1	3	2	2	0	0	2	2	2	1	1	1	0	0	0	2	2	1	1	1
gi|6320065|ref|NP_010145.1|	RPL35A	0	3	47	16.6667	0	1	1	0.666667	0	17	8.5	2	0	0	0.666667	2	11	0	5	4.5	27	11	33	23.6667	0	0	12	4	5	5	6	5.33333	1	1	7	8	7.5	0	1	0.5	0	0	0	4	4	8	8	4
gi|6324262|ref|NP_014332.1|	RPL9B	0	0	7.14286	2.38095	0	4	0	1.33333	0	0	0	0	1	0	0.333333	0	0	1.33333	2.5	0.958333	1	2.33333	0	1.11111	0	0	0	0	0	0	2.5	0.833333	0	0	2.33333	3	2.66667	2	3	2.5	0	0	0	0	0	0	0	0
gi|6322271|ref|NP_012345.1|;gi|6323399|ref|NP_013471.1|	RPS22A	0	5	15	6.66667	0	3	0	1	0	8	4	6	0	0	2	5	9	14	0	7	3	5	6	4.66667	0	2	4	2	1	4	2	2.33333	0	0	1	3	2	2	2	2	1	2	1.5	0	0	0	0	2
gi|6321430|ref|NP_011507.1|	PMA1	0	2	1	1	0	1	0	0.333333	0	0	0	3	0	0	1	4	25	2	3	8.5	26	26	128	60	4	47	20	23.6667	18	17	14	16.3333	0	0	19	23	21	19	4	11.5	0	0	0	4	4	2	2	21
gi|6324562|ref|NP_014631.1|	HTZ1	0	5.21739	34.0714	13.0963	0	0	2	0.666667	0	1	0.5	1	0	0	0.333333	1.77778	4	2	0	1.94444	21.6512	0	16	12.5504	0	3	2	1.66667	6.54545	9	6.54545	7.36364	2	2	10.8	11.6667	11.2333	3	3.75	3.375	0	0	0	0	0	0	0	1.5
gi|6321522|ref|NP_011599.1|;gi|6325359|ref|NP_015427.1|	RPL11B	0	2	17	6.33333	0	0	0	0	0	1	0.5	0	4	0	1.33333	0	0	5	1	1.5	10	8	17	11.6667	5	8	10	7.66667	3	2	9	4.66667	1	1	3	2	2.5	1	1	1	0	0	0	1	1	1	1	5
gi|6323081|ref|NP_013153.1|	IES3	249	167	449	288.333	1312	1108	1373	1264.33	410	555	482.5	54	213	31	99.3333	1033	953	189	2217	1098	73	121	473	222.333	92	764	543	466.333	7	0	0	2.33333	0	0	0	1	0.5	0	2	1	0	0	0	0	0	0	0	0
gi|6322745|ref|NP_012818.1|	GFA1	15	4	10	9.66667	1	1	0	0.666667	0	0	0	0	0	0	0	1	36	26	1	16	16	0	2	6	0	149	2	50.3333	37	27	35	33	0	0	4	17	10.5	11	11	11	0	3	1.5	1	1	1	1	12
gi|6324291|ref|NP_014361.1|	IDH1	4	4	27	11.6667	0	2	2	1.33333	0	5	2.5	0	0	0	0	0	49	7	1	14.25	6	5	9	6.66667	0	5	0	1.66667	7	7	9	7.66667	1	1	3	14	8.5	11	6	8.5	0	0	0	1	1	1	1	1
gi|6324217|ref|NP_014287.1|		0	4.05229	4.0466	2.69963	0	0	0	0	0	3.14062	1.57031	0	0	0	0	0	1.01381	0	0	0.253452	0	1	0	0.333333	0	3.09375	3	2.03125	0	0	0	0	0	0	4.55172	4.27119	4.41146	1.0625	3.32432	2.19341	1	1	1	3.31579	3.31579	1.05263	1.05263	1.11111
gi|15530184|ref|NP_219497.1|		3	19	54.4667	25.4889	0	3	11	4.66667	0	1	0.5	0	0	0	0	0	59.8727	20.88	0	20.1882	4	4	12	6.66667	0	2	1	1	8.27273	1	3	4.09091	2	2	7.71429	21.3333	14.5238	8	14.1429	11.0714	0	1	0.5	4	4	12.2222	12.2222	0
gi|6323324|ref|NP_013396.1|;gi|6324759|ref|NP_014828.1|	GSP1	3	5	9	5.66667	0	2	6	2.66667	0	0	0	1	0	0	0.333333	0	5	3	1	2.25	1	9	25	11.6667	0	0	1	0.333333	1	1	1	1	0	0	5	6	5.5	2	6	4	1	0	0.5	1	1	0	0	6
gi|6320058|ref|NP_010138.1|	CCT4	12	7	31	16.6667	0	1	1	0.666667	0	0	0	0	2	2	1.33333	0	44	15	5	16	19	8	21	16	0	9	3	4	18	11	10	13	0	0	17	20	18.5	12	7	9.5	0	0	0	0	0	8	8	4
gi|6321523|ref|NP_011600.1|		3	10	56.3924	23.1308	0	3	1	1.33333	0	0	0	0	0	0	0	0	9	6	0	3.75	0	6	14	6.66667	1	4	4	3	4.5	7.7	9.69231	7.29744	2	2	5.71429	13.0909	9.4026	2.33333	8.27273	5.30303	0	1	0.5	3	3	1	1	2
gi|6323087|ref|NP_013159.1|	SHM2	7	7	101	38.3333	0	0	1	0.333333	0	2	1	9	1	0	3.33333	0	44	61	0	26.25	1	7	10	6	0	2	1	1	2	1	11	4.66667	0	0	5	11	8	1	12	6.5	1	0	0.5	3	3	0	0	0
gi|6322489|ref|NP_012562.1|		1.69226	0.145833	0.363095	0.73373	0	0	0.246324	0.0821078	0	0.1875	0.09375	0.0833333	0	0	0.0277778	0.166667	1.01194	0	0.691667	0.467568	0.320513	0	0.389423	0.236645	0.0625	2.86983	0	0.977442	2.7905	1.99148	0.204762	1.66225	0.1875	0.1875	1.50281	1.80806	1.65544	0.65803	0.728268	0.693149	0	0	0	0.864181	0.864181	0.517857	0.517857	1.09159
gi|6322097|ref|NP_012172.1|	LYS12	7	3	41	17	0	0	3	1	0	1	0.5	0	0	0	0	0	61	78	0	34.75	9	10	23	14	0	18	3	7	4	2	2	2.66667	2	2	9	18	13.5	10	17	13.5	0	0	0	6	6	1	1	2
gi|6323204|ref|NP_013276.1|	CBF5	2	3	2	2.33333	0	0	1	0.333333	0	1	0.5	0	0	0	0	0	13	0	2	3.75	1	6	23	10	2	53	3	19.3333	8	5	8	7	1	1	2	3	2.5	2	1	1.5	0	0	0	1	1	1	1	2.44444
gi|6325151|ref|NP_015219.1|	SSE1	3	11	38	17.3333	0	0	3	1	0	0	0	1	1	0	0.666667	0	21	8	0	7.25	1	5	34	13.3333	0	7	6	4.33333	11	6	3	6.66667	0	0	4	14	9	6	14	10	3	4	3.5	0	0	0	0	0
gi|6320590|ref|NP_010670.1|		6	19	24	16.3333	0	0	0	0	0	0	0	4	0	1	1.66667	0	0	8	0	2	21	10	22	17.6667	0	7	4	3.66667	9	5	5	6.33333	3	3	2	4	3	3	5	4	0	0	0	4	4	4	4	2
gi|6325126|ref|NP_015194.1|	RPL5	0	2	12	4.66667	0	4	3	2.33333	0	6	3	1	0	0	0.333333	0	6	0	4	2.5	18	5	19	14	0	7	5	4	8	5	3	5.33333	0	0	2	3	2.5	1	1	1	0	2	1	0	0	0	0	3
gi|6321772|ref|NP_011848.1|	RPS20	0	7	19	8.66667	0	1	2	1	0	3	1.5	0	0	0	0	0	22	10	0	8	13	10	10	11	0	5	5	3.33333	5	8	7	6.66667	0	0	5	7	6	4	5	4.5	0	0	0	2	2	1	1	2
gi|6320938|ref|NP_011017.1|	IES5	336	210	610	385.333	237	820	946	667.667	169	497	333	8	134	91	77.6667	74	558	380	1021	508.25	24	84	184	97.3333	83	229	236	182.667	2	0	0	0.666667	0	0	0	2	1	0	0	0	0	0	0	0	0	0	0	0
gi|14318508|ref|NP_116641.1|	IES1	648	261	536	481.667	1576	1382	1944	1634	350	1247	798.5	133	223	199	185	1296	1409	374	3375	1613.5	116	109	707	310.667	342	588	1121	683.667	8	0	0	2.66667	0	0	0	3	1.5	0	0	0	0	0	0	0	0	0	0	0
gi|6324269|ref|NP_014339.1|	ARP5	2523	1931	4258	2904	2605	1473	1635	1904.33	474	1163	818.5	9834	17494	9697	12341.7	961	1750	110	3398	1554.75	292	103	439	278	30	248	224	167.333	2	0	0	0.666667	0	0	0	2	1	0	0	0	0	0	0	0	0	0	0	0
gi|6324763|ref|NP_014832.1|	IES4	116	70	96	94	132	212	148	164	11	142	76.5	10	54	24	29.3333	48	72	94	187	100.25	32	34	49	38.3333	13	49	183	81.6667	0	0	0	0	0	0	0	1	0.5	0	1	0.5	0	0	0	0	0	0	0	0
gi|6324114|ref|NP_014184.1|	IES2	958	323	940	740.333	1478	1286	1519	1427.67	1091	1699	1395	122	327	259	236	832	725	216	1600	843.25	328	90	461	293	31	237	730	332.667	0	0	0	0	0	0	0	1	0.5	0	2	1	0	0	0	0	0	0	0	0
gi|6323632|ref|NP_013703.1|	SPT5	4	11	31	15.3333	0	1	2	1	0	12	6	0	8	2	3.33333	0	15	1	1	4.25	0	8	45	17.6667	0	5	8	4.33333	1	1	0	0.666667	0	0	10	18	14	2	25	13.5	0	0	0	8	8	0	0	9
gi|6320009|ref|NP_010089.1|	ARF1	2	15	35.2941	17.4314	0	1.5	2	1.16667	0	0.5	0.25	0	0	0	0	0	15.3333	51.1724	1.5	17.0014	2	4	18	8	1.5	7	0	2.83333	4.5	2	0	2.16667	0	0	4	7	5.5	3.5	6.6	5.05	0	0	0	4	4	0.5	0.5	2
gi|6324691|ref|NP_014760.1|		5	6	53	21.3333	0	6	15	7	0	1	0.5	0	0	0	0	0	26	16	1	10.75	158	140	373	223.667	0	171	225	132	12	6	5	7.66667	0	0	5	20	12.5	5	9	7	0	0	0	1	1	0	0	8
gi|6319597|ref|NP_009679.1|		23	9	73	35	0	6	19	8.33333	0	1	0.5	0	0	0	0	0	21	47	0	17	12	11	21	14.6667	0	59	11	23.3333	15	13	14	14	0	0	6	29	17.5	11	14	12.5	0	1	0.5	4	4	0	0	10
gi|6324314|ref|NP_014384.1|		0	0	0	0	0	0	0	0	0	0	0	0	0	0	0	0	0	0	0	0	1.15802	0	2.1908	1.11628	0	0	0	0	1.09091	0	0	0.363636	0	0	0	0	0	0	0	0	0.5	0	0.25	0	0	0	0	0
gi|6320418|ref|NP_010498.1|	TCP1	5	7	17	9.66667	0	1	0	0.333333	0	0	0	0	2	0	0.666667	0	26	4	13	10.75	10	0	1	3.66667	0	24	1	8.33333	25	9	11	15	0	0	46	55	50.5	27	14	20.5	1	0	0.5	7	7	13	13	4
gi|6322446|ref|NP_012520.1|	CCT3	13	2	13	9.33333	0	0	1	0.333333	0	0	0	0	1	0	0.333333	0	13	7	0	5	3	3	8	4.66667	0	6	1	2.33333	18	13	10	13.6667	0	0	21	26	23.5	16	12	14	0	2	1	1	1	4	4	1
gi|6320596|ref|NP_010676.1|	RVS167	2	9	50	20.3333	0	0	3	1	0	0	0	0	0	0	0	0	89	56	4	37.25	0	8	25	11	1	3	0	1.33333	10	1	3	4.66667	0	0	7	21	14	9	16	12.5	1	2	1.5	3	3	14	14	1
gi|6319499|ref|NP_009581.1|	OLA1	4	13	131	49.3333	0	0	3	1	0	0	0	0	0	0	0	0	52	65	0	29.25	34	7	43	28	0	4	8	4	8	6	8	7.33333	0	0	5	26	15.5	4	12	8	1	0	0.5	1	1	1	1	2
gi|6320077|ref|NP_010157.1|	CDC48	6	2	26	11.3333	0	0	0	0	0	0	0	2	0	0	0.666667	0	9	6	0	3.75	90	7	12	36.3333	1	37	6	14.6667	17	19	12	16	0	0	2	13	7.5	7	10	8.5	0	1	0.5	0	0	0	0	4
gi|6322426|ref|NP_012500.1|		0.5	0	2	0.833333	6	17	25	16	0	1	0.5	0	0	0	0	0	4	0	0.5	1.125	2	8	5	5	0	4	4	2.66667	4	4	5	4.33333	0	0	1	4	2.5	4	2	3	0	0	0	1	1	1	1	5
gi|6320602|ref|NP_010682.1|		1	0	35	12	0	5	4	3	0	0	0	1	0	0	0.333333	1	21	10	10	10.5	300	215	895	470	1	395	454	283.333	11	8	12	10.3333	0	0	3	12	7.5	1	5	3	0	0	0	0	0	0	0	6
gi|6325176|ref|NP_015244.1|	RPS9A	0	0	6.33333	2.11111	0.5	1.5	1.5	1.16667	0	1	0.5	3	0	0	1	0	0	0	0	0	10	3.14286	0	4.38095	0	1.5	0	0.5	0	4	0	1.33333	0	0	3.66667	8.5	6.08333	2.5	3	2.75	0	0	0	0	0	0.5	0.5	5.5
gi|6323179|ref|NP_013251.1|	STM1	0	35	35	23.3333	0	16	23	13	0	6	3	5	0	1	2	0	2	4	0	1.5	0	3	34	12.3333	0	0	19	6.33333	3	7	0	3.33333	1	1	1	2	1.5	2	1	1.5	0	0	0	1	1	0	0	0
gi|6320228|ref|NP_010308.1|		0	1	20	7	0	3	2	1.66667	0	6	3	0	0	0	0	12	3	0	14	7.25	33	16	38	29	0	9	3	4	6	7	7	6.66667	0	0	10	6	8	4	4	4	0	0	0	3	3	4	4	6
gi|6320640|ref|NP_010720.1|		0	14	16	10	0	0	0	0	0	6	3	0	1	0	0.333333	0	1	6	1	2	0	10	6	5.33333	0	4	9	4.33333	1	2	6	3	1	1	2	1	1.5	0	1	0.5	1	2	1.5	2	2	3	3	0
gi|6325006|ref|NP_015074.1|	RPL36B	0	1.5	5	2.16667	0	0	0	0	0	0	0	0	0	0	0	0	0	0.5	4	1.125	5.5	13	13	10.5	1.5	0	1	0.833333	1	1.5	2	1.5	0.5	0.5	9	8	8.5	0.5	1.5	1	0	0	0	9	9	2.5	2.5	3
gi|6325025|ref|NP_015093.1|	FAS2	2	1	6	3	1	3	1	1.66667	0	0	0	3	1	0	1.33333	0	5	0	0	1.25	0	8	28	12	0	1	0	0.333333	30	13	24	22.3333	0	0	2	7	4.5	8	0	4	0	0	0	0	0	0	0	2
gi|6320377|ref|NP_010457.1|		14	40	68	40.6667	0	3	12	5	0	9	4.5	0	0	0	0	0	58	29	0	21.75	0	4	32	12	0	2	0	0.666667	9	4	5	6	2	2	12	33	22.5	6	17	11.5	0	0	0	5	5	1	1	3
gi|6323011|ref|NP_013083.1|	DPS1	1	3	11	5	0	0	4	1.33333	0	0	0	1	1	1	1	0	3	3	0	1.5	4	4	10	6	0	6	2	2.66667	7	6	4	5.66667	0	0	1	6	3.5	7	5	6	0	0	0	0	0	0	0	1
gi|6323135|ref|NP_013207.1|	MDN1	1	1	2	1.33333	0	0	0	0	0	0	0	1	0	0	0.333333	0	81	1	1	20.75	3	6	59	22.6667	0	36	3	13	51	7	3	20.3333	0	0	13	54	33.5	47	7	27	0	0	0	1	1	19	19	4
gi|6319619|ref|NP_009701.1|		3	3	45	17	0	0	0	0	0	0	0	0	0	0	0	1	27	5	0	8.25	16	2	24	14	0	27	4	10.3333	3	3	3	3	0	0	3	15	9	1	10	5.5	1	2	1.5	1	1	0	0	1
gi|6320190|ref|NP_010270.1|	NOP1	3	4	13	6.66667	0	0	0	0	0	0	0	0	0	0	0	0	93	3	3	24.75	1	2	2	1.66667	0	57	2	19.6667	15	13	15	14.3333	1	1	8	18	13	14	6	10	0	0	0	1	1	1	1	17
gi|6323613|ref|NP_013684.1|	TSA1	0	3	27	10	0	1	5	2	0	0	0	15	5	0	6.66667	0	3	9	0	3	1	0	0	0.333333	0	1	3	1.33333	5	6	11	7.33333	0	0	0	3	1.5	1	4	2.5	1	1	1	0	0	0	0	2
gi|6320197|ref|NP_010277.1|	RPT2	0	1	9	3.33333	0	2	1	1	0	0	0	0	0	0	0	0	6	3	10	4.75	44	85	327	152	0	114	88	67.3333	10	6	7	7.66667	0	0	3	8	5.5	3	2	2.5	0	1	0.5	1	1	0	0	4
gi|6320784|ref|NP_010863.1|	VMA8	0	9	88	32.3333	0	2	6	2.66667	0	0	0	0	0	0	0	0	185	5	3	48.25	4	10	17	10.3333	0	5	2	2.33333	5	4	4	4.33333	0	0	5	10	7.5	3	6	4.5	0	0	0	1	1	6	6	2
gi|6319854|ref|NP_009935.1|	RVS161	0	9	47	18.6667	0	0	1	0.333333	0	2	1	0	0	0	0	0	57	49	0	26.5	4	1	12	5.66667	0	11	1	4	4	2	4	3.33333	0	0	4	15	9.5	3	14	8.5	0	1	0.5	3	3	5	5	2
gi|6324945|ref|NP_015014.1|		0	10	37	15.6667	0	0	3	1	0	0	0	2	0	0	0.666667	0	14	6	0	5	2	2	1	1.66667	0	10	1	3.66667	6	7	6	6.33333	1	1	1	12	6.5	2	7	4.5	0	1	0.5	0	0	0	0	2
gi|6325196|ref|NP_015264.1|	ALD6	0	3	35	12.6667	0	0	3	1	0	0	0	1	0	0	0.333333	0	15	1	0	4	9	2	6	5.66667	0	22	1	7.66667	15	11	5	10.3333	0	0	2	5	3.5	5	3	4	1	1	1	0	0	0	0	4
gi|6323848|ref|NP_013920.1|	RPL36A	0	1.5	0	0.5	0	0	0	0	0	0	0	0	0	0	0	0	0	0.5	0	0.125	5.5	0	0	1.83333	1.5	0	1	0.833333	1	1.5	2	1.5	0.5	0.5	0	0	0	0.5	1.5	1	0	0	0	0	0	2.5	2.5	3
gi|6320999|ref|NP_011078.1|		15	2	29	15.3333	1	0	0	0.333333	1	1	1	0	0	0	0	0	46	2	0	12	2	0	15	5.66667	1	0	0	0.333333	0	0	8	2.66667	2	2	11	44	27.5	1	25	13	1	0	0.5	5	5	5	5	2
gi|6325138|ref|NP_015206.1|	DBP1	0	0	0	0	0	0	0	0	0	0	0	0	0	0	0	0	2.06714	0	0	0.516785	0	0	0	0	0	0	0	0	0	0	0	0	0	0	0	2.39014	1.19507	0	1.28458	0.642289	0	0	0	0	0	0	0	0
gi|6320041|ref|NP_010121.1|	DHH1	20	4	40	21.3333	0	1	1	0.666667	0	0	0	0	0	0	0	0	152	56	5	53.25	29	16	47	30.6667	0	7	0	2.33333	2	2	2	2	0	0	15	29	22	4	16	10	0	0	0	5	5	7	7	0
gi|6320842|ref|NP_010921.1|	NUG1	2	1	9	4	0	4	1	1.66667	0	0	0	0	0	0	0	0	41	0	4	11.25	0	2	7	3	2	2	0	1.33333	6	8	2	5.33333	0	0	13	17	15	7	7	7	0	0	0	6	6	3	3	7
gi|6320064|ref|NP_010144.1|	ARF2	1	0	14.7059	5.23529	0	1.5	0	0.5	0	0.5	0.25	0	0	0	0	0	7.66667	1.82759	1.5	2.74856	0	0	0	0	1.5	0	0	0.5	1.5	0	0	0.5	0	0	0	7	3.5	3.5	4.4	3.95	0	0	0	0	0	0.5	0.5	4
gi|6320930|ref|NP_011009.1|	ILV1	4	6	55	21.6667	0	1	0	0.333333	0	2	1	0	0	0	0	0	20	55	0	18.75	0	3	17	6.66667	0	35	0	11.6667	6	6	5	5.66667	0	0	10	26	18	20	21	20.5	0	1	0.5	1	1	2	2	8
gi|14318474|ref|NP_116609.1|	SEC53	1	2	4	2.33333	0	2	0	0.666667	0	0	0	1	0	0	0.333333	0	2	0	2	1	2	8	12	7.33333	0	10	10	6.66667	4	5	9	6	0	0	3	2	2.5	2	1	1.5	0	1	0.5	0	0	0	0	6
gi|6322350|ref|NP_012424.1|	CCT7	3	6	21	10	0	1	0	0.333333	0	0	0	0	0	0	0	0	16	6	1	5.75	5	1	7	4.33333	0	10	2	4	14	4	6	8	0	0	19	24	21.5	21	8	14.5	0	0	0	0	0	3	3	1
gi|6323763|ref|NP_013834.1|	ASC1	4	5	9	6	0	1	0	0.333333	0	0	0	0	0	0	0	0	24	35	0	14.75	0	4	3	2.33333	0	0	3	1	14	11	18	14.3333	0	0	2	9	5.5	8	5	6.5	0	0	0	1	1	1	1	3
gi|6322853|ref|NP_012926.1|	VPS1	5	2	24	10.3333	0	0	1	0.333333	0	3	1.5	0	0	0	0	0	111	41	0	38	1	2	8	3.66667	0	8	1	3	7	3	3	4.33333	0	0	11	29	20	14	15	14.5	0	0	0	1	1	4	4	0
gi|6323597|ref|NP_013668.1|		1.64464	0.0625	0.133929	0.61369	0	0	0.246324	0.0821078	0	0.1875	0.09375	0	0	0	0	0	0.389913	0	0.254167	0.16102	0	0	0.3125	0.104167	0.0625	1.28512	0	0.449206	2.97544	1.49491	0.204762	1.55837	0.258929	0.258929	1.13674	1.53723	1.33698	0.484419	0.551681	0.51805	0	0	0	0.676681	0.676681	0.464286	0.464286	0.779094
gi|6320985|ref|NP_011064.1|;gi|6322487|ref|NP_012560.1|;gi|7839185|ref|NP_058169.1|		1.29464	0.0625	0.205357	0.520833	0	0	0.246324	0.0821078	0	0.1875	0.09375	0	0	0	0	0	0.53277	0	0.316667	0.212359	0	0	0.3125	0.104167	0.0625	1.28512	0	0.449206	2.81377	1.52622	0.204762	1.51492	0.258929	0.258929	1.05956	1.26064	1.1601	0.455847	0.576681	0.516264	0	0	0	0.710609	0.710609	0.660714	0.660714	0.788023
gi|7839187|ref|NP_058171.1|;gi|7839211|ref|NP_058195.1|		1.82321	0.0625	0.205357	0.697024	0	0	0.246324	0.0821078	0	0.1875	0.09375	0	0	0	0	0	0.955847	0	0.379167	0.333754	0	0	0.3125	0.104167	0.0625	1.21369	0	0.425397	3.83818	1.56001	0.133333	1.84384	0.258929	0.258929	1.00228	1.36586	1.18407	0.555847	0.676681	0.616264	0	0	0	0.801681	0.801681	0.589286	0.589286	0.702171
gi|6321807|ref|NP_011883.1|	DED81	4	3	8	5	0	0	5	1.66667	0	0	0	4	0	0	1.33333	0	3	0	0	0.75	3	2	9	4.66667	0	7	1	2.66667	4	3	4	3.66667	0	0	2	6	4	3	7	5	0	0	0	2	2	0	0	7
gi|6320122|ref|NP_010202.1|	RPP1A	1	3	16	6.66667	0	0	1	0.333333	0	0	0	18	0	0	6	0	7	0	0	1.75	18	4	9	10.3333	0	7	0	2.33333	2	2	2	2	2	2	2	2	2	0	3	1.5	0	1	0.5	0	0	2	2	2
gi|6322524|ref|NP_012598.1|	CCT5	6	1	11	6	0	0	0	0	0	0	0	1	0	1	0.666667	0	17	2	0	4.75	2	4	10	5.33333	0	7	1	2.66667	13	6	5	8	0	0	14	21	17.5	8	4	6	0	0	0	0	0	1	1	7
gi|6321601|ref|NP_011678.1|		15	7	30	17.3333	0	0	0	0	0	0	0	1	0	0	0.333333	1	78	9	0	22	0.5	3	19	7.5	0	1	1	0.666667	0	2	1	1	1	1	12.9231	34.2632	23.5931	2	12.9231	7.46154	0	0	0	7	7	4	4	0
gi|6321412|ref|NP_011489.1|	TRP5	15	18	122	51.6667	0	0	0	0	0	0	0	1	0	0	0.333333	0	153	76	0	57.25	2	5	23	10	0	15	1	5.33333	11	8	5	8	0	0	13	40	26.5	4	33	18.5	0	0	0	6	6	0	0	1
gi|6320073|ref|NP_010153.1|	RPP1B	4	1	7	4	0	0	0	0	0	0	0	7	0	0	2.33333	0	2	2	0	1	1	3	0	1.33333	0	0	2	0.666667	1	1	1	1	1	1	1	1	1	1	1	1	0	0	0	1	1	1	1	1
gi|6322652|ref|NP_012725.1|	YKT6	11	6	67	28	0	0	0	0	0	0	0	0	0	0	0	0	77	77	0	38.5	2	4	8	4.66667	0	14	0	4.66667	6	4	1	3.66667	2	2	8	16	12	13	12	12.5	1	0	0.5	4	4	12	12	1
gi|6321816|ref|NP_011892.1|	RPN1	2	0	7	3	0	1	2	1	0	0	0	0	0	0	0	0	3	0	4	1.75	54	83	459	198.667	0	290	140	143.333	21	7	11	13	0	0	1	10	5.5	1	5	3	1	1	1	0	0	0	0	13
gi|6323755|ref|NP_013826.1|	ILV2	4	0	15	6.33333	0	1	0	0.333333	0	0	0	0	0	0	0	0	56	10	0	16.5	2	2	3	2.33333	1	14	1	5.33333	12	16	17	15	0	0	4	14	9	11	10	10.5	0	0	0	2	2	3	3	8
gi|6320809|ref|NP_010888.1|	SNU13	0	12	24	12	4	2	1	2.33333	0	0	0	0	0	0	0	1	41	2	7	12.75	19	1	40	20	0	3	0	1	3	2	5	3.33333	0	0	2	7	4.5	0	3	1.5	0	1	0.5	0	0	0	0	1
gi|37362658|ref|NP_011931.2|	SSZ1	0	3	30	11	0	3	7	3.33333	0	0	0	3	0	0	1	0	15	17	1	8.25	13	81	329	141	0	5	49	18	5	4	2	3.66667	0	0	3	7	5	2	6	4	0	0	0	0	0	0	0	1
gi|6324808|ref|NP_014877.1|		0	0	5	1.66667	0	2	0	0.666667	0	0	0	0	0	0	0	0	0	0	1.11111	0.277778	3.1875	5.33333	5.5	4.67361	0	1	0	0.333333	1	2.5	2.5	2	0	0	2.5	3	2.75	1.5	2	1.75	0	0	0	2.5	2.5	1	1	0
gi|6321594|ref|NP_011671.1|		0	8	264	90.6667	0	0	2	0.666667	0	2	1	1	0	0	0.333333	0	111	121	0	58	0	7	12	6.33333	0	6	0	2	11	7	9	9	0	0	2	24	13	19	21	20	1	2	1.5	0	0	0	0	8
gi|6321025|ref|NP_011104.1|		0	10	25.5	11.8333	0	0	0.5	0.166667	0	0	0	2	0	0	0.666667	0	0	5	0	1.25	0	6	5.5	3.83333	0	0.5	1	0.5	3	6	5	4.66667	0	0	1	8	4.5	1.5	7.5	4.5	0	0	0	0.5	0.5	0	0	0.5
gi|6320393|ref|NP_010474.1|		3	4	21	9.33333	1	0	0	0.333333	0	0	0	0	2	0	0.666667	0	15	0	0	3.75	9	3	6	6	0	4	0	1.33333	21	12	14	15.6667	0	0	19	28	23.5	13	6	9.5	0	1	0.5	0	0	3	3	4
gi|6321673|ref|NP_011750.1|	YHB1	12	7	32	17	0	1	7	2.66667	0	0	0	5	0	0	1.66667	0	53	4	1	14.5	0	11	32	14.3333	0	0	6	2	11	5	3	6.33333	0	0	1	5	3	3	4	3.5	0	0	0	0	0	0	0	2
gi|6322794|ref|NP_012867.1|	TMA19	2	13	26	13.6667	0	2	6	2.66667	0	0	0	5	0	0	1.66667	0	4	16	0	5	5	8	33	15.3333	0	1	24	8.33333	2	2	1	1.66667	0	0	1	2	1.5	1	1	1	0	0	0	0	0	0	0	0
gi|6319554|ref|NP_009636.1|		5	1	35	13.6667	0	1	3	1.33333	0	0	0	0	0	0	0	0	28	28	1	14.25	6	3	2	3.66667	0	9	0	3	3	0	8	3.66667	0	0	7	31	19	4	20	12	0	0	0	0	0	2	2	1
gi|10383791|ref|NP_009958.2|	RIM1	6	6	18	10	0	1	0	0.333333	81	29	55	0	0	0	0	0	1	1	0	0.5	1	2	6	3	0	1	4	1.66667	3	1	4	2.66667	0	0	1	3	2	0	1	0.5	0	0	0	0	0	0	0	1
gi|6324951|ref|NP_015020.1|		1	1	14	5.33333	0	1	0	0.333333	0	0	0	0	2	0	0.666667	0	0.5	0	0	0.125	1	5	6	4	0	13	0	4.33333	7	4	2	4.33333	0	0	2	4.8	3.4	7	3	5	0	0	0	0	0	0	0	0
gi|10383770|ref|NP_009909.2|		0.285714	0.2	0.205357	0.230357	0	0.166667	0	0.0555556	0	0	0	0	0	0	0	0	0.690651	0	0.488971	0.294905	0.166667	0	0.117647	0.0947712	0	0.797269	0	0.265756	15.5	0.648004	0.733333	5.62711	0.0714286	0.0714286	0.453256	1.11635	0.784804	0.264181	0.201681	0.232931	0	0	0	0.205357	0.205357	0.214286	0.214286	0.440651
gi|6324620|ref|NP_014689.1|	DBP5	23	20	81	41.3333	0	0	1	0.333333	0	1	0.5	0	0	0	0	0	77	74	0	37.75	4	9	12	8.33333	0	6	1	2.33333	2	0	1	1	0	0	13	43	28	2	28	15	0	0	0	9	9	5	5	0
gi|6322167|ref|NP_012242.1|	TIM44	1	6	6	4.33333	0	0	0	0	0	29	14.5	0	0	0	0	0	2	3	0	1.25	1	4	18	7.66667	0	2	0	0.666667	1	1	0	0.666667	0	0	5	11	8	0	10	5	0	0	0	3	3	1	1	3
gi|6320265|ref|NP_010345.1|		2	1	1	1.33333	0	0	0	0	0	0	0	0	0	0	0	0	14	4	1	4.75	0	1	3	1.33333	0	0	1	0.333333	9	2	1	4	1	1	13	14	13.5	12	12	12	0	0	0	2	2	3	3	2
gi|6321808|ref|NP_011884.1|		16	3	51	23.3333	0	0	0	0	0	0	0	0	0	0	0	0	107	85	0	48	15	9	23	15.6667	0	18	5	7.66667	12	12	29	17.6667	0	0	12	26	19	13	14	13.5	0	0	0	1	1	2	2	1
gi|6322532|ref|NP_012606.1|		2	0	17	6.33333	0	2	3	1.66667	0	0	0	0	0	0	0	0	16	2	1	4.75	3	4	7	4.66667	0	17	0	5.66667	5	0	1	2	0	0	2	11	6.5	6	9	7.5	0	0	0	2	2	3	3	2
gi|6322704|ref|NP_012777.1|	RPT1	2	0	2	1.33333	0	1	1	0.666667	0	0	0	0	0	0	0	0	2	0	1	0.75	83	36	210	109.667	0	174	49	74.3333	14	5	3	7.33333	0	0	2	9	5.5	5	5	5	0	0	0	2	2	0	0	6
gi|6323057|ref|NP_013129.1|	RPL15A	6	0	12	6	0	3	0	1	0	0	0	2	0	0	0.666667	0	3	0	19	5.5	13	4	12	9.66667	0	0	6	2	6	3	4	4.33333	0	0	4	5	4.5	3	1	2	0	0	0	2	2	5	5	5
gi|6321390|ref|NP_011467.1|	RPT6	5	0	7	4	0	3	0	1	0	0	0	0	0	0	0	0	9	4	8	5.25	96	60.2553	160.236	105.497	0	77	103	60	6	6	3	5	0	0	3	6	4.5	3	3	3	0	0	0	1	1	0	0	3
gi|6319847|ref|NP_009928.1|	CDC10	6	0	5	3.66667	0	1	0	0.333333	0	0	0	0	0	0	0	0	6	0	2	2	0	2	5	2.33333	0	1	1	0.666667	3	1	1	1.66667	0	0	2	3	2.5	2	2	2	1	1	1	0	0	2	2	1
gi|6320359|ref|NP_010439.1|	CPR1	0	18	25	14.3333	1	0	3	1.33333	0	0	0	2	0	0	0.666667	0	4	5	0	2.25	0	14	12	8.66667	0	1	7	2.66667	14	12	11	12.3333	0	0	0	2	1	5	4	4.5	0	0	0	0	0	0	0	1
gi|6322138|ref|NP_012213.1|		0	19	37	18.6667	0	2	2	1.33333	0	0	0	3	3	0	2	0	3	7	0	2.5	1	6	8	5	0	2	3	1.66667	1	3	0	1.33333	0	0	0	1	0.5	2	1	1.5	0	0	0	0	0	0	0	1
gi|6324756|ref|NP_014825.1|		0	13	11	8	0	2	0	0.666667	0	1	0.5	1	0	0	0.333333	0	2	0	1	0.75	4	4	7	5	0	0	6	2	0	0	2	0.666667	0	0	2	1	1.5	1	1	1	0	0	0	1	1	1	1	1
gi|6322796|ref|NP_012869.1|	DEF1	0	14	5	6.33333	0	2	0	0.666667	0	1	0.5	0	0	0	0	0	4	0	0	1	0	0	15	5	0	0	3	1	0	1	1	0.666667	1	1	1	4	2.5	2	1	1.5	0	0	0	1	1	1	1	1
gi|6319553|ref|NP_009635.1|	RPG1	0	2	13	5	0	3	0	1	0	0	0	0	0	0	0	0	2	2	1	1.25	0	5	23	9.33333	0	2	0	0.666667	2	2	5	3	0	0	3	12	7.5	1	5	3	1	1	1	1	1	1	1	0
gi|6320304|ref|NP_010384.1|		0	0	8.5	2.83333	0	0	0.5	0.166667	0	0	0	0	0	0	0	0	20	5	0	6.25	0	0	5.5	1.83333	0	0.5	1	0.5	3	0	0	1	0	0	1	4	2.5	1.5	2.5	2	0	0	0	0.5	0.5	0	0	0.5
gi|6321243|ref|NP_011320.1|		0	1	14	5	0	0	0	0	0	0	0	0	0	0	0	0	28	28	0	14	9	1	14	8	1	23	0	8	25	8	9	14	0	0	13	35	24	50	4	27	0	3	1.5	1	1	10	10	10
gi|6324833|ref|NP_014902.1|		0	0	3	1	0	2	1	1	0	0	0	0	0	0	0	0	8	1	2	2.75	93	83.7447	228.764	135.17	0	122	82	68	9	5	8	7.33333	0	0	2	13	7.5	0	1	0.5	0	0	0	1	1	1	1	4
gi|6321439|ref|NP_011516.1|	SWC4	0	0	0	0	0	0	0	0	0	0	0	0	0	0	0	0	0	0	1	0.25	527	118	706	450.333	50	168	106	108	74	49	46	56.3333	11	11	1	4	2.5	24	20	22	6	17	11.5	29	29	28	28	73
gi|6320791|ref|NP_010870.1|	IES6	34	49	212	98.3333	342	101	293	245.333	171	48	109.5	484	577	165	408.667	91	244	0	511	211.5	16	23	70	36.3333	0	14	3	5.66667	0	0	0	0	0	0	0	0	0	0	0	0	0	0	0	0	0	0	0	0
gi|6321184|ref|NP_011261.1|	H0K2	1	26	34	20.3333	0	1	4	1.66667	0	0	0	9	0	0	3	0	16	0	0	4	0	7	31	12.6667	0	2	0	0.666667	7	11	5	7.66667	0	0	1	4	2.5	2	1	1.5	0	1	0.5	0	0	0	0	0
gi|6321399|ref|NP_011476.1|		2	1	17	6.66667	0	0	2	0.666667	2	0	1	0	0	0	0	0	24	3	2	7.25	5	1	7	4.33333	0	44	0	14.6667	6	0	2	2.66667	0	0	2	8	5	5	2	3.5	0	0	0	0	0	0	0	1
gi|6323138|ref|NP_013210.1|	AHP1	1	33	60	31.3333	0	0	8	2.66667	0	0	0	10	4	2	5.33333	0	8	6	0	3.5	0	3	1	1.33333	0	1	1	0.666667	6	4	2	4	0	0	0	0	0	1	1	1	0	0	0	0	0	0	0	0
gi|6321977|ref|NP_012053.1|		1	4	11	5.33333	0	0	6	2	0	0	0	12	0	0	4	0	8	4	1	3.25	0	5	5	3.33333	0	0	0	0	9	8	7	8	0	0	1	8	4.5	5	3	4	0	0	0	0	0	0	0	1
gi|6321648|ref|NP_011725.1|		6	15.2	17.5	12.9	0	0	7	2.33333	0	0	0	0	2	0	0.666667	0	19.6154	13.4118	0	8.25679	0	0	2	0.666667	0	0	2	0.666667	1	2	4	2.33333	1	1	3	5	4	0	6	3	0	0	0	2	2	0	0	0
gi|6324273|ref|NP_014343.1|	POR1	1	2	15	6	0	0	3	1	0	0	0	0	0	0	0	0	23	16	0	9.75	2	2	13	5.66667	0	0	1	0.333333	3	5	5	4.33333	0	0	0	8	4	4	1	2.5	0	0	0	0	0	1	1	1
gi|6320226|ref|NP_010306.1|	SES1	1	1	14	5.33333	0	0	2	0.666667	0	0	0	0	0	0	0	0	9	2	0	2.75	3	0	2	1.66667	0	2	1	1	6	6	3	5	0	0	0	4	2	1	3	2	0	1	0.5	0	0	0	0	4
gi|14318562|ref|NP_116695.1|		3	2	15	6.66667	0	0	1	0.333333	0	0	0	0	0	0	0	0	23	8	0	7.75	0	21	86	35.6667	0	2	12	4.66667	4	1	1	2	0	0	5	15	10	0	14	7	0	0	0	3	3	2	2	2
gi|6322148|ref|NP_012223.1|		7	8	36	17	0	0	0	0	0	3	1.5	0	0	0	0	0	23	4	0	6.75	0	4	4	2.66667	0	4	2	2	8	3	6	5.66667	1	1	7	12	9.5	11	12	11.5	0	0	0	3	3	0	0	0
gi|6322049|ref|NP_012124.1|	CCT2	14	7	28	16.3333	0	0	0	0	0	0	0	1	5	1	2.33333	0	5	1	0	1.5	0	0	4	1.33333	0	3	0	1	17	7	15	13	0	0	27	31	29	9	12	10.5	1	0	0.5	0	0	0	0	2
gi|6325253|ref|NP_015321.1|	LSP1	1	1	24.6076	8.8692	0	0	0	0	0	0	0	0	0	0	0	0	8	0	0	2	0	4	4	2.66667	1	0	0	0.333333	1.5	3.3	4.30769	3.0359	0	0	2.28571	10.9091	6.5974	4.66667	4.72727	4.69697	0	0	0	0	0	0	0	0
gi|6322723|ref|NP_012796.1|	YPK1	10	4	23	12.3333	0	0	0	0	0	0	0	0	0	0	0	0	49.8913	28	0	19.4728	0	2	4	2	0	8	0	2.66667	3	3	1	2.33333	2	2	6	17.8824	11.9412	12	12	12	0	0	0	1	1	11.9167	11.9167	1
gi|6320914|ref|NP_010993.1|	RNR1	2	1	12	5	0	0	0	0	0	0	0	0	0	0	0	0	14	0	0	3.5	22	1	19	14	0	58	1	19.6667	5	5	2	4	0	0	6	13	9.5	4	7	5.5	1	0	0.5	2	2	0	0	2
gi|14318437|ref|NP_116578.1|		2	0	4	2	0	1	0	0.333333	0	0	0	1	0	0	0.333333	0	4	1	0	1.25	3	1	7	3.66667	0	2	0	0.666667	20	10	4	11.3333	0	0	1	10	5.5	10	1	5.5	0	0	0	0	0	1	1	10
gi|6324140|ref|NP_014210.1|	SRP1	2	0	1	1	0	0	1	0.333333	0	0	0	0	0	0	0	0	16	0	0	4	0	4	4	2.66667	0	0	0	0	20	9	11	13.3333	1	1	1	12	6.5	1	8	4.5	5	8	6.5	5	5	1	1	1
gi|6322988|ref|NP_013060.1|	VPS13	1	0	2	1	0	0	0	0	0	0	0	1	0	0	0.333333	0	28	5	2	8.75	1	1	6	2.66667	0	3	0	1	12	1	3	5.33333	0	0	7	38	22.5	94	10	52	0	0	0	0	0	22	22	12
gi|6321301|ref|NP_011378.1|	SEC27	1	0	2	1	0	0	0	0	0	0	0	0	0	0	0	0	4	3	1	2	1	6	15	7.33333	0	4	2	2	11	7	7	8.33333	0	0	3	12	7.5	0	4	2	0	0	0	2	2	1	1	4
gi|6319432|ref|NP_009514.1|	URA7	5	0	22	9	0	0	0	0	0	0	0	0	0	0	0	0	133.875	25.5789	0	39.8635	0.5	2	2	1.5	0	5	0	1.66667	35	21	17	24.3333	0	0	11	31.6129	21.3065	15	18.9	16.95	0	1	0.5	4	4	3	3	3
gi|6324804|ref|NP_014873.1|		0	1	1	0.666667	0	1	0	0.333333	0	0	0	0	0	0	0	0	1	0	1	0.5	2	6	8	5.33333	0	0	1	0.333333	6	7	10	7.66667	1	1	2	1	1.5	1	3	2	0	0	0	1	1	0	0	0
gi|6324625|ref|NP_014694.1|	ETT1	0	0	5	1.66667	0	2	4	2	0	0	0	0	0	0	0	0	22	3	1	6.5	1	3	9	4.33333	0	2	4	2	1	2	5	2.66667	0	0	2	4	3	1	2	1.5	0	0	0	0	0	0	0	2
gi|6321203|ref|NP_011280.1|	ADE5,7	0	0	27	9	0	1	6	2.33333	0	0	0	0	0	0	0	0	7	2	2	2.75	16	18	94	42.6667	0	23	0	7.66667	8	5	5	6	0	0	1	6	3.5	5	7	6	0	3	1.5	0	0	0	0	10
gi|6324222|ref|NP_014292.1|		0	0	0	0	0	0	0	0	0	0	0	0	0	0	0	0	0	0	0	0	161	30	347	179.333	15	117	58	63.3333	33	17	20	23.3333	7	7	1	4	2.5	11	16	13.5	2	5	3.5	20	20	14	14	32
gi|6321619|ref|NP_011696.1|		5	4	23	10.6667	1	0	1	0.666667	0	0	0	4	0	0	1.33333	0	12	8	0	5	0	2	7	3	0	4	0	1.33333	5	8	2	5	0	0	3	9	6	0	8	4	0	0	0	0	0	4	4	0
gi|6324321|ref|NP_014391.1|	SIS1	7	7	26	13.3333	0	5	4	3	0	0	0	0	0	0	0	0	3	0	0	0.75	0	3	10	4.33333	0	0	2	0.666667	0	0	3	1	0	0	2	4	3	2	4	3	0	0	0	1	1	1	1	0
gi|6323387|ref|NP_013459.1|	ILV5	2	4	10	5.33333	0	0	1	0.333333	0	0	0	0	0	0	0	0	7	0	1	2	0	5	8	4.33333	0	2	1	1	11	5	6	7.33333	0	0	0	2	1	2	1	1.5	1	0	0.5	0	0	0	0	3
gi|6325030|ref|NP_015098.1|	NEW1	1	1	16	6	0	0	2	0.666667	0	0	0	0	0	0	0	0	14	0	0	3.5	43	1	12	18.6667	0	41	2	14.3333	10	1	0	3.66667	0	0	10	39	24.5	5	20	12.5	0	0	0	2	2	0	0	2
gi|6322196|ref|NP_012271.1|		3	6	34	14.3333	0	0	0	0	0	3	1.5	0	0	0	0	0	97	6	1	26	0	1	16	5.66667	0	1	6	2.33333	2	0	1	1	1	1	4	20	12	0	19	9.5	0	0	0	7	7	0	0	0
gi|14318578|ref|NP_116711.1|		2	1	17	6.66667	0	0	0	0	0	0	0	2	0	0	0.666667	1	3	2	0	1.5	0	0	1	0.333333	0	0	0	0	4	5	7	5.33333	0	0	1	2	1.5	2	0	1	1	0	0.5	1	1	0	0	0
gi|6324902|ref|NP_014971.1|	MYO2	1	1	5	2.33333	0	0	0	0	0	0	0	0	0	0	0	2	16	5	0	5.75	6	0	1	2.33333	0	1	0	0.333333	2.66667	3	1	2.22222	0	0	6	28.1081	17.0541	9	8	8.5	0	0	0	0	0	5	5	4
gi|6323974|ref|NP_014045.1|	PRE5	1	3	18	7.33333	0	0	0	0	0	0	0	0	0	0	0	0	9	1	0	2.5	0	0	2	0.666667	0	2	0	0.666667	5	3	3	3.66667	0	0	2	5	3.5	4	2	3	0	1	0.5	2	2	1	1	1
gi|6323903|ref|NP_013974.1|	FAA4	7	0	2	3	0	2	0	0.666667	0	0	0	0	0	0	0	2	12	0	6	5	17	0	8	8.33333	0	44	0	14.6667	14	4	4	7.33333	0	0	4	6	5	4	3	3.5	0	0	0	2	2	2	2	0
gi|63535562|ref|NP_001018030.1|	CHA1	4	0	4	2.66667	0	0	1	0.333333	0	2	1	0	0	0	0	0	3	1	0	1	0	0	5	1.66667	0	21	0	7	5	5	2	4	0	0	6	9	7.5	8	11	9.5	0	0	0	2	2	6	6	1
gi|6320863|ref|NP_010942.1|	GCD11	2	0	5	2.33333	0	0	2	0.666667	0	0	0	0	0	0	0	0	6	1	0	1.75	3	4	3	3.33333	0	0	0	0	5	1	1	2.33333	0	0	3	7	5	1	9	5	0	0	0	1	1	1	1	1
gi|6320061|ref|NP_010141.1|	RPO21	15	0	2	5.66667	0	0	2	0.666667	0	0	0	0	0	0	0	0	0	0	7	1.75	2	0	15	5.66667	0	10	1	3.66667	13	12	6	10.3333	2	2	5	11	8	4	14	9	0	0	0	0	0	4	4	8
gi|6324725|ref|NP_014794.1|		7	0	1	2.66667	0	0	0	0	0	0	0	0	0	0	0	0	1	2	1	1	0	3	7	3.33333	0	7	0	2.33333	22	7	7	12	0	0	2	1	1.5	1	1	1	0	0	0	0	0	1	1	5
gi|6325164|ref|NP_015232.1|	NOG1	1	0	2	1	0	0	0	0	0	0	0	0	0	0	0	0	2	0	7	2.25	0	1	9	3.33333	0	3	1	1.33333	12	3	2	5.66667	0	0	10	12	11	2	4	3	0	0	0	5	5	5	5	6
gi|6320255|ref|NP_010335.1|	TPI1	0	8	22	10	0	1	3	1.33333	0	0	0	24	0	0	8	0	5	8	0	3.25	0	2	6	2.66667	0	0	0	0	8	10	4	7.33333	0	0	0	3	1.5	2	1	1.5	0	0	0	0	0	0	0	0
gi|6322420|ref|NP_012494.1|		0	1	21	7.33333	0	3	23	8.66667	0	0	0	0	0	0	0	0	172	5	0	44.25	2	4	0	2	0	0	1	0.333333	3	3	0	2	4	4	2	6	4	0	3	1.5	0	0	0	2	2	1	1	1
gi|6323795|ref|NP_013866.1|	TIF34	0	4	13	5.66667	0	3	1	1.33333	0	0	0	0	0	0	0	0	9	0	1	2.5	3	8	23	11.3333	0	5	4	3	3	3	2	2.66667	0	0	1	9	5	0	6	3	0	0	0	0	0	0	0	1
gi|6325036|ref|NP_015104.1|	RPL1A	0	0	6	2	0	2	0	0.666667	0	0	0	1	0	0	0.333333	0	2	0	0	0.5	36	3	7	15.3333	0	17	0	5.66667	10	7	8	8.33333	0	0	2	5	3.5	2	0	1	0	0	0	2	2	7	7	7
gi|6324343|ref|NP_014413.1|	ACC1	0	0	4	1.33333	0	0	2	0.666667	0	1	0.5	1	0	0	0.333333	0	43	3	0	11.5	4	11	39	18	0	7	0	2.33333	15	8	18	13.6667	0	0	2	15	8.5	2	7	4.5	0	0	0	0	0	1	1	0
gi|6323379|ref|NP_013451.1|	KAP95	0	0	9	3	0	0	0	0	0	0	0	0	0	0	0	0	55	0	0	13.75	1	3	12	5.33333	0	4	0	1.33333	10	4	3	5.66667	0	0	4	15	9.5	14	15	14.5	2	8	5	7	7	4	4	3
gi|6319806|ref|NP_009887.1|	PDI1	1	3	6	3.33333	0	0	1	0.333333	0	0	0	1	0	0	0.333333	0	5	3	0	2	0	5	14	6.33333	0	0	1	0.333333	5	5	4	4.66667	0	0	1	1	1	1	0	0.5	0	0	0	0	0	0	0	0
gi|6325245|ref|NP_015313.1|	RRP12	2	3	5	3.33333	0	0	1	0.333333	0	0	0	0	0	0	0	0	20	0	1	5.25	0	0	1	0.333333	0	1	0	0.333333	3	1	0	1.33333	0	0	10	28	19	9	9	9	0	0	0	2	2	15	15	1
gi|6320150|ref|NP_010230.1|	PBP4	6	2	3	3.66667	0	0	0	0	0	1	0.5	1	1	0	0.666667	0	2	0	0	0.5	0	0	6	2	0	0	0	0	2	0	0	0.666667	1	1	2	3	2.5	0	1	0.5	0	0	0	3	3	5	5	2
gi|10383762|ref|NP_009902.2|	RNQ1	3	3	11	5.66667	0	0	0	0	0	1	0.5	0	0	0	0	0	5	3	0	2	0	0	0	0	1	0	0	0.333333	4	7	12	7.66667	0	0	5	10	7.5	2	8	5	0	0	0	3	3	2	2	2
gi|6324570|ref|NP_014639.1|	SIN3	2	1	1	1.33333	0	0	0	0	0	1	0.5	0	0	0	0	0	0	0	1	0.25	0	0	5	1.66667	0	0	0	0	8	2	5	5	0	0	2	10	6	1	3	2	31	57	44	1	1	0	0	6
gi|6320119|ref|NP_010199.1|	SUB2	1	10	42	17.6667	0	0	0	0	0	0	0	4	1	0	1.66667	0	13	37	0	12.5	0	3	13	5.33333	0	0	2	0.666667	2	1	0	1	0	0	4	8	6	0	8	4	0	0	0	3	3	0	0	1
gi|6323016|ref|NP_013088.1|	PUF3	2	0	5	2.33333	0	3	1	1.33333	0	0	0	0	0	0	0	0	22	1	0	5.75	1	0	0	0.333333	0	0	0	0	3	0	1	1.33333	1	1	3	11	7	14	7	10.5	0	0	0	4	4	1	1	3
gi|6323480|ref|NP_013552.1|		2	0	7	3	0	1	0	0.333333	0	0	0	0	0	0	0	0	39	10	0	12.25	0	2	1	1	0	0	0	0	13	10	5	9.33333	0	0	2	13	7.5	3	7	5	0	1	0.5	0	0	1	1	1
gi|6322352|ref|NP_012426.1|	UTP10	1	0	1	0.666667	0	0	1	0.333333	0	0	0	1	0	0	0.333333	0	4	0	0	1	0	0	2	0.666667	0	1	0	0.333333	5	1	1	2.33333	0	0	3	8	5.5	4	1	2.5	0	0	0	1	1	1	1	2
gi|6323028|ref|NP_013100.1|	DNM1	1	0	5	2	0	0	1	0.333333	0	0	0	0	0	0	0	0	51	12	0	15.75	4	1	1	2	0	3	0	1	5	2	0	2.33333	0	0	4	23	13.5	22	13	17.5	0	0	0	1	1	13	13	0
gi|6325276|ref|NP_015344.1|	MCM4	1	0	1	0.666667	0	0	0	0	0	0	0	0	1	0	0.333333	0	8	0	0	2	2	0	1	1	0	12	0	4	4	6	2	4	0	0	4	8	6	4	7	5.5	0	0	0	1	1	1	1	2
gi|6323947|ref|NP_014017.1|	HAS1	1	0	2	1	0	0	0	0	0	0	0	0	0	0	0	0	5	2	0	1.75	0	1	2	1	0	12	0	4	1	1	3	1.66667	0	0	10	14	12	2	4	3	0	0	0	1	1	3	3	3
gi|6319695|ref|NP_009777.1|	PYC2	1	0	1	0.666667	0	0	0	0	0	0	0	0	0	0	0	0	3	0	0	0.75	0	0.5	6	2.16667	0	0	0.5	0.166667	7	5	7	6.33333	0	0	0.5	1	0.75	0	1.5	0.75	0	0	0	0	0	0	0	1
gi|6323072|ref|NP_013144.1|	TR01	0	3.8	17.5	7.1	0	0	0	0	0	0	0	0	2	2	1.33333	0	10.3846	5.58824	0	3.99321	0	4	0	1.33333	0	0	0	0	2	2	0	1.33333	0	0	0	3	1.5	0	0	0	0	0	0	0	0	0	0	0
gi|6319724|ref|NP_009806.1|		0	2	4	2	0	0	1	0.333333	0	0	0	0	0	0	0	0	19	1	0	5	0	0	2	0.666667	0	1	0	0.333333	8	3	2	4.33333	0	0	6	16	11	4	7	5.5	0	0	0	1	1	7	7	2
gi|6323294|ref|NP_013366.1|;gi|6324741|ref|NP_014810.1|	RPS28B	0	1	17	6	0	0	0	0	0	0	0	1	1	0	0.666667	0	0	2	0	0.5	0	0	1	0.333333	0	0	0	0	2	2	1	1.66667	0	0	2	3	2.5	1	2	1.5	0	0	0	1	1	1	1	0
gi|6320325|ref|NP_010405.1|		0	0	1	0.333333	4	0	1	1.66667	0	4	2	0	0	0	0	1	3	0	22	6.5	0	0	0	0	0	1	0	0.333333	1	0	1	0.666667	0	0	5	7	6	3	0	1.5	1	1	1	2	2	0	0	2
gi|6324893|ref|NP_014962.1|		0	0	1	0.333333	0	1	2	1	0	0	0	0	0	0	0	0	3	1	0	1	16	1	5	7.33333	0	5	0	1.66667	3	0	0	1	0	0	2	8	5	4	1	2.5	1	1	1	0	0	0	0	1
gi|6320374|ref|NP_010454.1|		0	0	3	1	0	0	1	0.333333	0	0	0	0	0	0	0	0	17	7	0	6	2	0	6	2.66667	0	8	0	2.66667	8	5	2	5	0	0	2	28	15	4	8	6	0	0	0	2	2	1	1	1
gi|6321913|ref|NP_011989.1|	LSM12	0	0	4	1.33333	0	0	0	0	0	1	0.5	0	0	0	0	4	8	0	0	3	0	0	12	4	1	1	0	0.666667	3	2	0	1.66667	0	0	4	5	4.5	0	3	1.5	1	2	1.5	1	1	4	4	3
gi|6320019|ref|NP_010099.1|	LYS20	2	2.5	7.5	4	0	0	0.5	0.166667	0	0	0	0	0	0	0	0	4	0	0	1	0	0	1.5	0.5	0	1	0	0.333333	0.5	4	0.5	1.66667	0	0	1.5	9	5.25	1.5	3.5	2.5	0	0	0	0	0	0	0	0
gi|6320071|ref|NP_010151.1|	LYS21	2	2.5	7.5	4	0	0	0.5	0.166667	0	0	0	0	0	0	0	0	0	22	0	5.5	0	0	1.5	0.5	0	1	0	0.333333	0.5	0	0.5	0.333333	0	0	1.5	0	0.75	1.5	3.5	2.5	0	0	0	0	0	0	0	0
gi|6320103|ref|NP_010183.1|	GET3	4	1	16	7	0	0	0	0	0	0	0	0	0	0	0	0	27	3	1	7.75	2	1	6	3	0	1	0	0.333333	4	2	0	2	0	0	3	14	8.5	2	13	7.5	0	0	0	0	0	0	0	0
gi|6320181|ref|NP_010262.1|	GPD1	4	4	31	13	0	0	0	0	0	0	0	0	0	0	0	0	2	30	0	8	2	1	13	5.33333	0	2	0	0.666667	1	3	4	2.66667	0	0	4	12.9231	8.46154	0	13	6.5	0	0	0	2	2	0	0	0
gi|6324511|ref|NP_014580.1|	PRS5	1	1	2	1.33333	0	0	0	0	0	0	0	0	0	0	0	0	10	1	0	2.75	2	3	1	2	0	3	0	1	2	0	3	1.66667	0	0	3	4	3.5	9	6	7.5	0	0	0	0	0	1	1	0
gi|6319698|ref|NP_009780.1|	PDB1	5	1	6	4	0	0	0	0	0	0	0	0	0	0	0	0	2	2	0	1	1	0	1	0.666667	0	5	0	1.66667	9	4	5	6	0	0	1	4	2.5	3	0	1.5	0	2	1	0	0	0	0	5
gi|6323354|ref|NP_013425.1|	SFH1	1	1	4	2	0	0	0	0	0	0	0	0	0	0	0	0	10	0	0	2.5	0	8	43	17	0	0	7	2.33333	0	1	2	1	0	0	2	7	4.5	1	6	3.5	0	1	0.5	0	0	1	1	1
gi|6325367|ref|NP_015435.1|	RPC40	4	0	2	2	0	2	0	0.666667	0	0	0	0	0	0	0	0	6	0	0	1.5	1	2	6	3	0	2	0	0.666667	9	2	3	4.66667	0	0	2	3	2.5	0	3	1.5	0	0	0	3	3	0	0	1
gi|6322119|ref|NP_012194.1|	MAM33	3	0	3	2	0	0	2	0.666667	0	0	0	0	1	0	0.333333	0	20	0	1	5.25	0	0	2	0.666667	0	0	0	0	2	1	1	1.33333	1	1	0	1	0.5	1	1	1	0	0	0	1	1	0	0	1
gi|6324244|ref|NP_014314.1|		9	0	2	3.66667	0	0	1	0.333333	0	0	0	0	0	0	0	1	0	0	0	0.25	0	0	1	0.333333	0	10	0	3.33333	7	2	0	3	1	1	1	5	3	1	3	2	0	0	0	1	1	2	2	1
gi|6320175|ref|NP_010255.1|	ARP2	2	0	7	3	0	0	2	0.666667	0	0	0	0	0	0	0	0	8	3	25	9	1	0	2	1	0	0	0	0	5	2	6	4.33333	0	0	1	6	3.5	4	6	5	0	0	0	0	0	1	1	0
gi|6323045|ref|NP_013117.1|	MEU1	3	0	4	2.33333	0	0	0	0	0	0	0	0	0	0	0	0	4	1	0	1.25	1	0	1	0.666667	0	9	0	3	11	3	2	5.33333	0	0	3	8	5.5	10	3	6.5	0	0	0	2	2	3	3	0
gi|7839178|ref|NP_058165.1|;gi|7839199|ref|NP_058183.1|		0.0714286	0	0	0.0238095	0	0	0	0	0	0	0	0	0	0	0	0.166667	1.06667	0	0.0666667	0.325	0.5	0	0	0.166667	0	1.70476	0	0.568254	1.55028	1.04964	0.204762	0.934894	0	0	0.820635	1.5373	1.17897	0.677778	0.111111	0.394444	0	0	0	0.0714286	0.0714286	0.0714286	0.0714286	0.138095
gi|6321684|ref|NP_011761.1|		0	1	4	1.66667	2	0	0	0.666667	0	0	0	0	0	0	0	0	8	0	0	2	0	0	3	1	0	2	0	0.666667	6	0	1	2.33333	0	0	7	14	10.5	5	3	4	0	1	0.5	1	1	3	3	1
gi|6323367|ref|NP_013439.1|	NUP2	0	1	7	2.66667	0	1	7	2.66667	0	5	2.5	0	0	0	0	0	21	1	0	5.5	0	3	17	6.66667	0	0	2	0.666667	0	0	0	0	1	1	2	7	4.5	0	6	3	0	0	0	2	2	0	0	0
gi|6323654|ref|NP_013725.1|	CLU1	0	2	7	3	0	1	1	0.666667	0	0	0	0	0	0	0	0	15	0	0	3.75	5	0	19	8	0	0	0	0	14	7	22	14.3333	0	0	4	20	12	9	9	9	0	0	0	0	0	8	8	2
gi|6324907|ref|NP_014977.1|		0	9	11	6.66667	0	0	1	0.333333	0	1	0.5	1	0	0	0.333333	0	18	25	0	10.75	1	0	3	1.33333	0	0	0	0	2	0	0	0.666667	0	0	2	6	4	0	9	4.5	0	0	0	0	0	0	0	0
gi|6321333|ref|NP_011410.1|	ARC1	0	2	4	2	0	0	1	0.333333	0	0	0	1	0	0	0.333333	0	21	1	0	5.5	4	20	72	32	0	0	3	1	2	3	7	4	0	0	1	3	2	0	0	0	0	0	0	1	1	0	0	0
gi|6322910|ref|NP_012983.1|		0	1.22222	5.47619	2.2328	0	0	1	0.333333	0	0	0	1	0	0	0.333333	0	0	0.5	0	0.125	0	0	0	0	0	1	6.81818	2.60606	2.5	1.5	1	1.66667	0	0	0	0	0	0.5	0	0.25	0	0	0	0	0	0	0	0
gi|6319307|ref|NP_009390.1|	CYS3	0	4	14	6	0	0	1	0.333333	0	0	0	0	0	0	0	0	4	1	0	1.25	0	1	6	2.33333	0	0	0	0	2	3	5	3.33333	0	0	1	4	2.5	1	0	0.5	0	0	0	0	0	0	0	0
gi|6322823|ref|NP_012896.1|	MAE1	0	2	25	9	0	0	0	0	0	0	0	0	0	0	0	0	8	1	0	2.25	8	2	14	8	0	65	0	21.6667	16	9	3	9.33333	0	0	3	21	12	7	14	10.5	0	0	0	0	0	0	0	4
gi|6323968|ref|NP_014039.1|	PSE1	0	1	7	2.66667	0	0	0	0	0	0	0	0	0	0	0	0	87	7	0	23.5	0	2	5	2.33333	0	3	0	1	9	3	0	4	0	0	4	28	16	7	8	7.5	0	0	0	2	2	8	8	2
gi|6324433|ref|NP_014502.1|	CDC33	0	1	5	2	0	0	0	0	0	0	0	0	0	0	0	0	8	3	0	2.75	0	1	2	1	0	0	2	0.666667	11	10	12	11	0	0	3	13	8	1	5	3	0	1	0.5	1	1	0	0	0
gi|6323464|ref|NP_013536.1|		0	0.5	5	1.83333	0	0	0	0	0	0	0	0	0	0	0	0	0	0	0	0	1	0	2	1	0	3	0	1	3	2	0.5	1.83333	0	0	0.5	1.5	1	0	0.5	0.25	0	0	0	0.5	0.5	0	0	0.5
gi|6323272|ref|NP_013344.1|	GPN3	0	0	6	2	0	2	1	1	0	0	0	0	0	0	0	0	8	2	0	2.5	0	1	6	2.33333	0	0	1	0.333333	1	1	0	0.666667	0	0	1	3	2	2	2	2	0	0	0	0	0	1	1	1
gi|14318504|ref|NP_116638.1|	MDJ1	0	0	7	2.33333	0	2	5	2.33333	0	0	0	0	0	0	0	0	10	0	14	6	1	3	21	8.33333	0	0	3	1	6	1	3	3.33333	0	0	0	2	1	1	3	2	0	0	0	0	0	0	0	1
gi|6324791|ref|NP_014860.1|	RFC1	0	0	4	1.33333	0	0	1	0.333333	0	0	0	0	0	0	0	0	19	1	2	5.5	0	1	4	1.66667	0	1	3	1.33333	1	0	0	0.333333	0	0	10	19	14.5	0	5	2.5	0	0	0	2	2	1	1	4
gi|6324911|ref|NP_014980.1|		0	0	1	0.333333	0	0	0	0	0	0	0	0	0	0	0	0	3	1	0	1	8	10	42	20	0	2	4	2	8	3	2	4.33333	0	0	0	12	6	1	7	4	0	0	0	0	0	0	0	1
gi|6321376|ref|NP_011453.1|	PYC1	0	0	1	0.333333	0	0	0	0	0	0	0	0	0	0	0	0	0	0	0	0	0	0.5	0	0.166667	0	0	0.5	0.166667	0	0	7	2.33333	0	0	0.5	1	0.75	2	1.5	1.75	0	0	0	0	0	0	0	1
gi|6322115|ref|NP_012190.1|	RPN2	0	0	0	0	0	0	1	0.333333	0	0	0	0	0	0	0	0	2	0	1	0.75	88	110	480	226	0	199	94	97.6667	7	4	5	5.33333	0	0	0	8	4	1	3	2	0	1	0.5	0	0	0	0	6
gi|6322667|ref|NP_012740.1|	PRS1	0	0	0	0	0	0	0	0	0	0	0	0	0	0	0	0	2	1	1	1	2	0	2	1.33333	0	2	2	1.33333	12	7	5	8	0	0	2	5	3.5	3	3	3	0	0	0	1	1	0	0	3
gi|6320376|ref|NP_010456.1|	HSP42	2	4	5	3.66667	3	0	0	1	0	0	0	0	0	0	0	0	11	8	0	4.75	0	0	2	0.666667	0	2	0	0.666667	2	3	7	4	0	0	2	3	2.5	0	2	1	0	0	0	1	1	0	0	0
gi|6324761|ref|NP_014830.1|	TUF1	3	1	5	3	0	1	0	0.333333	0	0	0	0	0	0	0	0	32	0	0	8	0	0	10	3.33333	0	5	0	1.66667	8	8	10	8.66667	0	0	3	10	6.5	10	6	8	0	1	0.5	0	0	0	0	0
gi|6324379|ref|NP_014449.1|	BRE5	3	3	26	10.6667	0	0	1	0.333333	0	2	1	0	0	0	0	0	25	0	1	6.5	0	0	8	2.66667	0	0	1	0.333333	0	0	9	3	0	0	5	24	14.5	0	14	7	0	0	0	3	3	2	2	0
gi|6325345|ref|NP_015413.1|	SRP54	1	1	10	4	0	0	1	0.333333	0	0	0	0	0	0	0	0	13	1	0	3.5	0	1	2	1	0	0	0	0	1	0	1	0.666667	0	0	0	4	2	2	6	4	0	0	0	1	1	0	0	2
gi|6323346|ref|NP_013418.1|		2	2	23	9	0	0	0	0	0	0	0	0	0	0	0	0	21	15	0	9	0	0	4	1.33333	0	2	0	0.666667	2	1	1	1.33333	0	0	4	14	9	1	9	5	0	0	0	0	0	2	2	0
gi|6324720|ref|NP_014788.1|	PNO1	3	2	8	4.33333	0	0	0	0	0	0	0	0	0	0	0	0	4	1	0	1.25	0	0	1	0.333333	0	11	0	3.66667	0	2	0	0.666667	0	0	3	5	4	4	4	4	1	0	0.5	2	2	2	2	0
gi|6323891|ref|NP_013962.1|	RNA1	2	0	4	2	0	1	0	0.333333	0	0	0	0	0	0	0	0	29	9	0	9.5	0	0	9	3	0	1	0	0.333333	1	1	0	0.666667	0	0	0	12	6	2	6	4	1	1	1	0	0	0	0	2
gi|6322288|ref|NP_012362.1|	RFA3	3	0	1	1.33333	0	0	0	0	0	1	0.5	0	0	0	0	0	8	6	0	3.5	1	1	13	5	0	0	0	0	8	6	7	7	0	0	1	2	1.5	1	3	2	0	0	0	0	0	0	0	0
gi|6324197|ref|NP_014267.1|	KRE33	3	0	3	2	0	0	0	0	0	0	0	1	0	0	0.333333	0	0	0	0	0	8	1	9	6	0	16	0	5.33333	3	2	5	3.33333	0	0	5	12	8.5	2	6	4	0	0	0	0	0	1	1	0
gi|14318531|ref|NP_116664.1|	GCN20	2	0	10	4	0	0	0	0	0	0	0	0	0	0	0	0	2	3	0	1.25	16	0	5	7	0	21	2	7.66667	2	0	2	1.33333	0	0	3	5	4	0	5	2.5	0	0	0	1	1	0	0	3
gi|6323002|ref|NP_013074.1|	HSP104	10	0	34	14.6667	0	0	0	0	0	0	0	0	0	0	0	0	39	27	0	16.5	0	1	5	2	0	1	0	0.333333	0	5	6	3.66667	0	0	8	21	14.5	0	13	6.5	0	0	0	1	1	0	0	0
gi|6319766|ref|NP_009848.1|		2	0	9	3.66667	0	0	0	0	0	0	0	0	0	0	0	0	23	1	0	6	0	2	23	8.33333	0	0	6	2	1	0	0	0.333333	0	0	5	13	9	0	13	6.5	0	0	0	1	1	0	0	1
gi|6320056|ref|NP_010136.1|	COP1	2	0	3	1.66667	0	0	0	0	0	0	0	0	0	0	0	0	6	0	3	2.25	1	0	4	1.66667	0	2	0	0.666667	18	11	16	15	0	0	1	13	7	4	2	3	0	0	0	0	0	0	0	3
gi|6323999|ref|NP_014069.1|	RPD3	2	0	1	1	0	0	0	0	0	0	0	0	0	0	0	0	4	0	0	1	0	2	12	4.66667	0	0	0	0	3	0	3	2	0	0	1	5	3	0	3	1.5	17	31	24	1	1	1	1	1
gi|6323465|ref|NP_013537.1|	CNA1	1	0	0	0.333333	1	2	0	1	0	3	1.5	1	0	0	0.333333	0	0	1	5	1.5	1	0	0	0.333333	0	2	0	0.666667	1	0	1	0.666667	0	0	0	0	0	0	0	0	0	0	0	1	1	0	0	3
gi|6324039|ref|NP_014109.1|	RFC3	3	0	0	1	0	1	0	0.333333	0	0	0	0	0	0	0	0	6	0	3	2.25	1	0	4	1.66667	0	27	2	9.66667	5	0	0	1.66667	0	0	5	11	8	3	10	6.5	0	0	0	1	1	0	0	2
gi|6323694|ref|NP_013765.1|		0.0714286	0	0	0.0238095	0	0	0.0588235	0.0196078	0	0	0	0	0	0	0	0	0.202413	0	0.129167	0.082895	0	0	0	0	0	0.27619	0	0.0920635	1.7435	0.881814	0.204762	0.943358	0	0	0.59031	0.9283	0.759305	0.236601	0.241363	0.238982	0	0	0	0.192752	0.192752	0.142857	0.142857	0.395165
gi|6324297|ref|NP_014367.1|	HHT2	0	4	7	3.66667	10	0	0	3.33333	0	0	0	0	0	0	0	13	8	0	0	5.25	3	0	2	1.66667	2	1	0	1	1	0	1	0.666667	0	0	2	0	1	1	0	0.5	0	0	0	1	1	0	0	1
gi|37362659|ref|NP_011932.2|	RRP3	0	5	19	8	0	0	1	0.333333	0	0	0	0	0	0	0	0	56	4	0	15	1	0	10	3.66667	0	7	0	2.33333	3	1	0	1.33333	0	0	8	25	16.5	3	15	9	0	0	0	0	0	17	17	0
gi|6319395|ref|NP_009477.1|	ILS1	0	1	4	1.66667	0	0	0	0	0	0	0	0	0	0	0	0	3	3	0	1.5	3	0	1	1.33333	0	1	0	0.333333	8	5	4	5.66667	0	0	0	2	1	11	0	5.5	0	1	0.5	0	0	0	0	3
gi|6320362|ref|NP_010442.1|		0	1	7	2.66667	0	0	0	0	0	0	0	0	0	0	0	0	0	0	0	0	0	2	4	2	0	8	0	2.66667	3	4	1	2.66667	0	0	1	2	1.5	6	5	5.5	0	0	0	1	1	0	0	1
gi|6320170|ref|NP_010249.1|	GPR1	0	0	4	1.33333	14	29	28	23.6667	4	3	3.5	0	0	1	0.333333	26	22	0	35	20.75	13	3	25	13.6667	0	15	2	5.66667	0	0	0	0	0	0	0	0	0	0	0	0	0	0	0	0	0	0	0	0
gi|6322994|ref|NP_013066.1|	RI07	0	0	3	1	0	1	2	1	0	0	0	0	0	0	0	0	1	0	0	0.25	23	1	19	14.3333	0	26	0	8.66667	8	1	0	3	0	0	3	17	10	0	5	2.5	0	0	0	1	1	0	0	3
gi|37362649|ref|NP_011269.2|	GUS1	0	0	8	2.66667	0	0	0	0	0	0	0	0	0	0	0	0	11	6	0	4.25	2	7	27	12	0	3	5	2.66667	5	7	19	10.3333	0	0	3	9	6	3	8	5.5	0	0	0	0	0	0	0	0
gi|6320030|ref|NP_010110.1|	GLT1	0	0	1	0.333333	0	0	0	0	0	0	0	0	0	0	0	0	20	9	0	7.25	5	8	12	8.33333	0	11	0	3.66667	15	9	17	13.6667	0	0	5	27	16	8	7	7.5	0	0	0	0	0	0	0	2
gi|6321692|ref|NP_011769.1|	PUP2	0	0	10	3.33333	0	0	0	0	0	0	0	0	0	0	0	0	1	2	0	0.75	1	0	2	1	0	6	0	2	5	6	3	4.66667	0	0	1	1	1	2	2	2	0	1	0.5	0	0	0	0	1
gi|6321236|ref|NP_011313.1|	ARO8	0	0	7	2.33333	0	0	0	0	0	0	0	0	0	0	0	0	4	0	0	1	0	2	2	1.33333	0	0	0	0	6	6	6	6	0	0	1	4	2.5	2	4	3	0	0	0	1	1	0	0	0
gi|6321424|ref|NP_011501.1|	PUF4	0	0	0	0	0	0	0	0	0	0	0	0	0	0	0	0	36	0	1	9.25	0	0	4	1.33333	0	4	0	1.33333	18	3	4	8.33333	1	1	3	10	6.5	9	2	5.5	0	1	0.5	0	0	4	4	3
gi|6320541|ref|NP_010621.1|	SWR1	0	0	0	0	0	0	0	0	0	0	0	0	0	0	0	0	0	0	0	0	1254	157	1541	984	89	566	219	291.333	205	153	180	179.333	46	46	7	13	10	69	61	65	0	0	0	0	0	0	0	1
gi|6321614|ref|NP_011691.1|	ERG1	1	1	13	5	0	3	2	1.66667	0	0	0	0	0	0	0	0	0	1	0	0.25	0	0	0	0	0	0	0	0	2	1	0	1	0	0	1	1	1	3	3	3	0	0	0	0	0	0	0	1
gi|6320888|ref|NP_010967.1|		5	1	13	6.33333	0	0	0	0	0	0	0	0	0	0	0	0	4	4	0	2	0	2	1	1	0	1	0	0.333333	0	0	0	0	0	0	2	11	6.5	0	10	5	0	0	0	2	2	1	1	0
gi|6323412|ref|NP_013484.1|		11	4	14	9.66667	0	0	0	0	0	0	0	0	0	0	0	0	26	3	0	7.25	0	1	4	1.66667	0	0	0	0	6	0	0	2	0	0	7	17	12	6	12	9	0	0	0	1	1	4	4	0
gi|6321900|ref|NP_011976.1|	GGA2	1	1	9	3.66667	0	0	0	0	0	0	0	0	0	0	0	0	23	4	0	6.75	0	0	1	0.333333	0	2	0	0.666667	4	0	0	1.33333	0	0	4	8	6	2	6	4	0	0	0	0	0	1	1	0
gi|6321012|ref|NP_011091.1|	CHD1	1	1	4	2	0	0	0	0	0	0	0	0	0	0	0	0	22	1	0	5.75	0	0	3	1	0	0	0	0	1	0	1	0.666667	0	0	13	25	19	2	6	4	0	0	0	2	2	1	1	0
gi|6324215|ref|NP_014286.1|	RPC19	1	0	3	1.33333	0	3	0	1	0	0	0	0	0	0	0	0	5	2	0	1.75	0	0	3	1	0	0	1	0.333333	5	2	1	2.66667	0	0	2	4	3	0	2	1	0	0	0	1	1	0	0	0
gi|6322153|ref|NP_012228.1|	CST6	3	0	4	2.33333	0	0	1	0.333333	0	6	3	0	0	0	0	0	10	0	2	3	0	1	6	2.33333	0	0	1	0.333333	0	0	0	0	1	1	2	4	3	0	3	1.5	0	0	0	0	0	0	0	2
gi|6323892|ref|NP_013963.1|	TAF9	1	0	7	2.66667	0	0	0	0	0	2	1	0	0	0	0	0	6	0	0	1.5	0	3	8	3.66667	0	0	0	0	2	0	0	0.666667	0	0	3	6	4.5	1	3	2	0	0	0	2	2	1	1	1
gi|6321552|ref|NP_011631.1|	SPT6	3	0	4	2.33333	0	0	0	0	0	0	0	0	0	0	0	0	17	2	0	4.75	0	0	2	0.666667	0	0	0	0	2	6	6	4.66667	1	1	4	20	12	0	6	3	0	0	0	0	0	1	1	1
gi|6322528|ref|NP_012602.1|		5	0	4	3	0	0	0	0	0	0	0	0	0	0	0	0	4	0	2	1.5	3	0	2	1.66667	0	5	0	1.66667	4	0	1	1.66667	0	0	4	10	7	2	5	3.5	0	0	0	0	0	2	2	0
gi|6325172|ref|NP_015240.1|	SEC16	2	0	7	3	0	0	0	0	0	0	0	0	0	0	0	0	21	0	3	6	0	7	27	11.3333	0	0	0	0	6	0	5	3.66667	0	0	4	10	7	5	8	6.5	0	0	0	1	1	6	6	0
gi|6325273|ref|NP_015341.1|	TIF6	1	0	3	1.33333	0	0	0	0	0	0	0	0	0	0	0	0	1	0	0	0.25	0	3	2	1.66667	0	0	0	0	5	1	1	2.33333	0	0	2	2	2	0	2	1	0	0	0	2	2	2	2	2
gi|6323969|ref|NP_014040.1|	NIP1	1	0	3	1.33333	0	0	0	0	0	0	0	0	0	0	0	0	0	0	0	0	0	3	20	7.66667	0	10	2	4	5	5	1	3.66667	0	0	2	9	5.5	1	3	2	0	0	0	0	0	0	0	3
gi|6325267|ref|NP_015335.1|	RPA135	1	0	0	0.333333	0	0	0	0	0	0	0	0	0	0	0	1	11	0	0	3	0	4	15	6.33333	0	10	0	3.33333	21	9	10	13.3333	0	0	3	6	4.5	0	4	2	0	0	0	1	1	0	0	4
gi|6321232|ref|NP_011309.1|	CHC1	2	0	0	0.666667	0	0	0	0	0	0	0	0	0	0	0	0	3	0	1	1	13	4	10	9	0	5	0	1.66667	22	10	16	16	0	0	1	4	2.5	4	0	2	0	0	0	0	0	2	2	0
gi|6324381|ref|NP_014451.1|	NOG2	5	0	0	1.66667	0	0	0	0	0	0	0	0	0	0	0	0	1	0	1	0.5	0	0	0	0	0	3	0	1	9	3	1	4.33333	0	0	6	10	8	2	2	2	0	0	0	2	2	1	1	4
gi|6319298|ref|NP_009381.1|	CCR4	0	1	2	1	1	0	0	0.333333	0	0	0	0	0	0	0	0	21	4	0	6.25	0	2	4	2	0	1	0	0.333333	3	1	0	1.33333	0	0	0	11	5.5	2	7	4.5	0	0	0	0	0	1	1	0
gi|6319420|ref|NP_009502.1|	PIN4	0	7	8	5	0	2	4	2	0	0	0	1	0	0	0.333333	0	2	0	0	0.5	0	1	30	10.3333	0	0	8	2.66667	1	0	0	0.333333	0	0	1	0	0.5	0	0	0	0	0	0	1	1	0	0	1
gi|6322564|ref|NP_012638.1|	SOD1	0	33	33	22	0	0	5	1.66667	0	0	0	2	2	3	2.33333	0	3	0	0	0.75	0	2	11	4.33333	0	0	0	0	2	5	1	2.66667	0	0	0	0	0	0	0	0	0	0	0	0	0	0	0	0
gi|6322978|ref|NP_013050.1|	COF1	0	22	72	31.3333	0	0	0	0	0	0	0	0	0	0	0	0	1	9	0	2.5	0	2	9	3.66667	0	0	0	0	2	2	1	1.66667	0	0	0	1	0.5	0	1	0.5	0	0	0	0	0	0	0	0
gi|6323547|ref|NP_013618.1|	PRE8	0	5	35	13.3333	0	0	0	0	0	0	0	0	0	0	0	0	21	13	0	8.5	0	0	1	0.333333	0	0	1	0.333333	2	1	0	1	0	0	3	8	5.5	3	6	4.5	0	0	0	1	1	1	1	0
gi|6321429|ref|NP_011506.1|	LEU1	0	3	10	4.33333	0	0	0	0	0	0	0	0	0	0	0	0	4	0	0	1	1	5	20	8.66667	0	4	6	3.33333	79	55	60	64.6667	0	0	0	6	3	0	6	3	0	0	0	0	0	0	0	1
gi|6321599|ref|NP_011675.1|	NSR1	0	2	4	2	0	0	0	0	0	0	0	0	0	0	0	0	2	0	0	0.5	0	0	7	2.33333	0	0	0	0	12	9	3	8	0	0	4	4	4	1	0	0.5	0	1	0.5	1	1	1	1	5
gi|6322325|ref|NP_012399.1|	RPS21B	0	20.7778	17.5238	12.7672	0	0	0	0	0	0	0	0	0	0	0	0	0	0.5	0	0.125	0	2	8	3.33333	0	0	8.18182	2.72727	2.5	1.5	1	1.66667	0	0	1	0	0.5	0.5	0	0.25	0	0	0	0	0	0	0	2
gi|6325331|ref|NP_015399.1|	TKL1	0	0	21	7	0	0	1	0.333333	0	0	0	0	0	0	0	0	1	0	1	0.5	0	4	3	2.33333	0	0	0	0	3	2	2	2.33333	0	0	1	0	0.5	0	0	0	0	0	0	0	0	0	0	1
gi|6323886|ref|NP_013957.1|;gi|6324867|ref|NP_014936.1|	RPS10B	0	0	20	6.66667	0	0	2	0.666667	0	0	0	0	0	0	0	0	11	0	0	2.75	8	11	20	13	0	0	2	0.666667	5	4	3	4	0	0	0	1	0.5	0	0	0	1	1	1	0	0	0	0	3
gi|6323885|ref|NP_013956.1|	RRP5	0	0	1	0.333333	0	0	0	0	0	0	0	1	1	0	0.666667	0	5	0	0	1.25	0	16	61	25.6667	0	0	0	0	1	3	5	3	0	0	4	20	12	1	13	7	0	0	0	2	2	0	0	0
gi|6323182|ref|NP_013254.1|	ACS2	0	0	9	3	0	0	0	0	0	0	0	0	0	0	0	1	12	0	0	3.25	14	5	55	24.6667	0	9	0	3	15	12	5	10.6667	0	0	2	7	4.5	0	6	3	0	0	0	0	0	0	0	3
gi|10383757|ref|NP_009880.2|	APA1	0	0	67	22.3333	0	0	0	0	0	0	0	0	0	0	0	0	18	2	0	5	5	20	43	22.6667	0	0	1	0.333333	16	3	9	9.33333	0	0	1	3	2	12	0	6	0	0	0	0	0	0	0	2
gi|6322901|ref|NP_012974.1|	NAP1	0	0	4	1.33333	0	0	0	0	0	0	0	0	0	0	0	0	7	1	0	2	0	0	3	1	0	1	0	0.333333	1	1	1	1	0	0	38	60	49	0	1	0.5	0	0	0	0	0	0	0	1
gi|37362611|ref|NP_009391.2|	SWC3	0	0	0	0	0	0	0	0	0	0	0	0	0	0	0	0	1	0	0	0.25	15	25	95	45	7	72	28	35.6667	71	64	66	67	22	22	0	7	3.5	23	44	33.5	0	0	0	0	0	0	0	0
gi|6323431|ref|NP_013503.1|	BDF1	0	0	0	0	0	0	0	0	0	0	0	0	0	0	0	0	0	0	0	0	27	10	44	27	5	3	2	3.33333	37	9	2	16	4	4	3	4	3.5	4	10	7	0	0	0	0	0	0	0	0
gi|41629688|ref|NP_013695.2|	PSP2	3	2	45	16.6667	0	0	1	0.333333	0	0	0	0	0	0	0	0	21	6	0	6.75	0	0	0	0	0	0	0	0	1	0	2	1	0	0	4	13	8.5	0	10	5	0	0	0	1	1	2	2	0
gi|41629691|ref|NP_011314.2|	MCM6	3	1	1	1.66667	0	0	1	0.333333	0	0	0	0	0	0	0	0	7	0	0	1.75	0	0	2	0.666667	0	5	0	1.66667	3	0	5	2.66667	0	0	1	8	4.5	0	5	2.5	0	0	0	0	0	0	0	3
gi|6324738|ref|NP_014807.1|		1	3	24	9.33333	0	0	0	0	0	0	0	0	0	0	0	0	61	7	0	17	0	1	0	0.333333	0	0	0	0	5	1	1	2.33333	0	0	1	8	4.5	7	6	6.5	0	0	0	0	0	0	0	0
gi|6325293|ref|NP_015361.1|	VMA13	2	1	19	7.33333	0	0	0	0	0	0	0	0	0	0	0	0	52	5	0	14.25	0	0	1	0.333333	0	0	0	0	0	0	1	0.333333	0	0	5	13	9	4	5	4.5	0	0	0	1	1	1	1	0
gi|6319837|ref|NP_009918.1|	ILV6	2	1	8	3.66667	0	0	0	0	0	0	0	0	0	0	0	0	24	0	0	6	0	0	2	0.666667	0	0	0	0	5	1	5	3.66667	0	0	0	9	4.5	5	7	6	0	0	0	0	0	1	1	2
gi|6320296|ref|NP_010376.1|		1	2	3	2	0	0	0	0	0	0	0	0	0	0	0	0	0	2	0	0.5	0	0	2	0.666667	0	0	0	0	2	2	1	1.66667	0	0	2	1	1.5	0	1	0.5	0	0	0	2	2	0	0	1
gi|6320347|ref|NP_010427.1|		9	0	7	5.33333	0	5	6	3.66667	0	0	0	0	0	0	0	0	0	0	6	1.5	0	0	7	2.33333	0	0	0	0	5	1	0	2	0	0	1	1	1	0	1	0.5	0	0	0	2	2	0	0	3
gi|6321326|ref|NP_011403.1|	TAF6	3	0	5	2.66667	0	0	1	0.333333	0	0	0	0	0	0	0	0	14	0	1	3.75	0	0	11	3.66667	0	0	0	0	3	0	0	1	0	0	2	9	5.5	2	5	3.5	0	0	0	1	1	0	0	5
gi|6320516|ref|NP_010596.1|	SUM1	1	0	1	0.666667	0	0	0	0	0	1	0.5	0	0	0	0	0	8	1	0	2.25	0	3	30	11	0	0	3	1	0	0	0	0	0	0	4	7	5.5	2	5	3.5	0	0	0	0	0	0	0	1
gi|6320038|ref|NP_010117.1|	CDC9	3	0	5	2.66667	0	0	0	0	0	0	0	0	0	0	0	0	20	4	0	6	1	0	5	2	0	1	0	0.333333	1	0	0	0.333333	0	0	2	18	10	3	14	8.5	0	0	0	0	0	9	9	0
gi|6319449|ref|NP_009531.1|	PIM1	1	0	5	2	0	0	0	0	0	0	0	0	0	0	0	0	26	5	0	7.75	1	0	2	1	0	0	0	0	2	0	1	1	0	0	1	28	14.5	2	19	10.5	0	0	0	0	0	2	2	0
gi|6323142|ref|NP_013214.1|	HOG1	2	0	10	4	0	0	0	0	0	0	0	0	0	0	0	0	35	4	0	9.75	0	2	4	2	0	0	0	0	2	0	2	1.33333	0	0	3	19	11	1	9	5	0	0	0	2	2	0	0	0
gi|6323442|ref|NP_013514.1|	VIP1	1	0	13	4.66667	0	0	0	0	0	0	0	0	0	0	0	0	11	2	0	3.25	0	0	3	1	0	3	0	1	0	1	1	0.666667	0	0	10	31	20.5	1	10	5.5	0	0	0	1	1	0	0	0
gi|6324697|ref|NP_014766.1|	LEO1	5	0	6	3.66667	0	0	0	0	0	0	0	0	0	0	0	0	9	0	4	3.25	0	5	15	6.66667	0	0	1	0.333333	11	7	7	8.33333	0	0	0	4	2	0	2	1	0	0	0	0	0	0	0	2
gi|6320803|ref|NP_010882.1|	MCM3	2	0	4	2	0	0	0	0	0	0	0	0	0	0	0	0	21	0	0	5.25	3	0	3	2	0	7	0	2.33333	1	2	1	1.33333	0	0	2	21	11.5	1	18	9.5	0	0	0	0	0	0	0	0
gi|6321987|ref|NP_012063.1|		0	6	11	5.66667	0	3	2	1.66667	0	0	0	1	3	0	1.33333	0	0	2	0	0.5	0	0	2	0.666667	0	0	0	0	1	3	0	1.33333	0	0	0	0	0	0	1	0.5	0	0	0	0	0	0	0	0
gi|6323021|ref|NP_013093.1|	DRS1	0	1	7	2.66667	0	0	0	0	0	1	0.5	0	0	0	0	0	1	0	0	0.25	0	1	0	0.333333	0	0	0	0	2	0	0	0.666667	0	0	13	24	18.5	1	10	5.5	0	0	0	1	1	1	1	1
gi|6319483|ref|NP_009565.1|	IPP1	0	14	30	14.6667	0	0	0	0	0	0	0	7	0	0	2.33333	0	6	1	0	1.75	0	0	0	0	0	0	0	0	3	4	10	5.66667	0	0	0	6	3	1	3	2	0	0	0	0	0	0	0	0
gi|6322770|ref|NP_012843.1|	VMA5	0	2	48	16.6667	0	0	0	0	0	0	0	0	0	0	0	0	48	24	0	18	1	0	0	0.333333	0	3	0	1	2	2	2	2	0	0	5	18	11.5	1	7	4	0	0	0	0	0	0	0	0
gi|6320439|ref|NP_010519.1|		0	2	4	2	0	0	0	0	0	0	0	0	0	0	0	0	2	4	0	1.5	0	2	2	1.33333	0	0	0	0	1	1	0	0.666667	0	0	0	2	1	1	0	0.5	0	0	0	0	0	2	2	1
gi|6323306|ref|NP_013378.1|	DBP9	0	2	7	3	0	0	0	0	0	0	0	0	0	0	0	0	29	0	0	7.25	0	0	3	1	0	1	0	0.333333	9	3	8	6.66667	0	0	9	15	12	8	8	8	0	0	0	0	0	5	5	0
gi|6322385|ref|NP_012459.1|	NET1	0	0	9	3	3	0	0	1	1	0	0.5	0	0	0	0	1	7	0	1	2.25	0	0	1	0.333333	0	0	0	0	6	1	0	2.33333	0	0	1	6	3.5	1	6	3.5	0	0	0	0	0	0	0	0
gi|10383811|ref|NP_010017.2|	CDC39	0	0	3	1	1	0	0	0.333333	0	0	0	0	0	0	0	0	62	2	0	16	0	0	1	0.333333	0	3	0	1	0	1	1	0.666667	0	0	3	23	13	15	4	9.5	0	0	0	0	0	6	6	0
gi|6324258|ref|NP_014328.1|		0	0	1	0.333333	0	0	0	0	0	1	0.5	0	0	0	0	0	0	1	0	0.25	0	1	2	1	0	0	2	0.666667	5	4	2	3.66667	0	0	0	4	2	0	2	1	0	0	0	0	0	0	0	0
gi|6321780|ref|NP_011856.1|	STE20	0	0	1	0.333333	0	0	0	0	0	0	0	1	1	0	0.666667	0	5.29412	0	0	1.32353	0	0	1	0.333333	0	0	1	0.333333	14	1	5	6.66667	0	0	3	15.5769	9.28846	0	6	3	0	0	0	2	2	0	0	0
gi|6324938|ref|NP_015007.1|	PRE10	0	0	9	3	0	0	0	0	0	0	0	0	0	0	0	0	9	1	0	2.5	3	1	1	1.66667	0	3	0	1	3	1	0	1.33333	0	0	0	4	2	2	3	2.5	0	0	0	0	0	0	0	1
gi|6323738|ref|NP_013809.1|	NPL6	0	0	10	3.33333	0	0	0	0	0	0	0	0	0	0	0	0	12	1	0	3.25	0	10	41	17	0	2	10	4	1	0	0	0.333333	0	0	2	11	6.5	0	8	4	1	0	0.5	2	2	0	0	0
gi|6320444|ref|NP_010524.1|		0	0	1	0.333333	0	0	0	0	0	0	0	0	0	0	0	0	4	0	2	1.5	2	1	1	1.33333	0	2	0	0.666667	7	4	12	7.66667	0	0	2	6	4	1	0	0.5	0	0	0	0	0	0	0	0
gi|6320013|ref|NP_010093.1|	PPH22	0	0	2	0.666667	0	0	0	0	0	0	0	0	0	0	0	0	4.44444	0	8	3.11111	1	2	10	4.33333	0	7	0	2.33333	5.25	2.5	3.5	3.75	0	0	0	2.5	1.25	1	0	0.5	0	0	0	0	0	0	0	1
gi|6324478|ref|NP_014547.1|	RFC4	0	0	1	0.333333	0	0	0	0	0	0	0	0	0	0	0	0	14	0	1	3.75	6	0	6	4	0	7	0	2.33333	3	0	0	1	0	0	6	15	10.5	2	4	3	0	0	0	1	1	0	0	2
gi|6323453|ref|NP_013525.1|		0	0	1	0.333333	0	0	0	0	0	0	0	0	0	0	0	0	3	0	0	0.75	38	42	147	75.6667	0	65	86	50.3333	2	0	1	1	0	0	1	8	4.5	0	4	2	0	0	0	0	0	0	0	3
gi|6320053|ref|NP_010133.1|	NOP14	0	0	1	0.333333	0	0	0	0	0	0	0	0	0	0	0	0	5	0	0	1.25	1	0	2	1	0	0	0	0	13	1	1	5	0	0	2	12	7	0	4	2	0	0	0	2	2	6	6	1
gi|6322476|ref|NP_012550.1|	ILV3	0	0	3	1	0	0	0	0	0	0	0	0	0	0	0	0	2	0	0	0.5	0	0	1	0.333333	0	11	0	3.66667	8	4	2	4.66667	0	0	1	2	1.5	2	0	1	0	1	0.5	0	0	0	0	2
gi|6321498|ref|NP_011575.1|	ADE6	0	0	0	0	0	1	0	0.333333	0	1	0.5	1	0	0	0.333333	0	3	1	0	1	0	2	8	3.33333	0	1	1	0.666667	4	1	0	1.66667	0	0	0	1	0.5	0	2	1	0	0	0	0	0	0	0	0
gi|6321757|ref|NP_011833.1|	ECM29	0	0	0	0	0	1	0	0.333333	0	0	0	0	0	0	0	0	28	0	0	7	1	1	12	4.66667	0	6	0	2	1	0	3	1.33333	0	0	3	21	12	5	2	3.5	0	0	0	0	0	3	3	0
gi|6325039|ref|NP_015107.1|	BMS1	0	0	0	0	0	0	2	0.666667	0	0	0	0	0	0	0	0	2	0	1	0.75	0	2	4	2	0	0	0	0	6	4	1	3.66667	0	0	29	22	25.5	1	1	1	0	0	0	0	0	0	0	1
gi|6323693|ref|NP_013764.1|	ERB1	0	0	0	0	0	0	0	0	0	0	0	0	0	0	0	1	1	0	0	0.5	0	0	7	2.33333	0	0	1	0.333333	3	1	3	2.33333	0	0	4	7	5.5	1	3	2	0	0	0	1	1	0	0	1
gi|6320859|ref|NP_010938.1|	RPN3	0	0	0	0	0	0	0	0	0	0	0	0	0	0	0	0	2	1	0	0.75	0	14	34	16	0	2	3	1.66667	6	2	1	3	0	0	1	3	2	0	2	1	0	0	0	0	0	0	0	3
gi|6323600|ref|NP_013671.1|	VPS71	0	0	0	0	0	0	0	0	0	0	0	0	0	0	0	0	0	0	0	0	36	2	46	28	3	27	10	13.3333	43	30	44	39	12	12	0	1	0.5	9	20	14.5	0	0	0	0	0	0	0	0
gi|6321574|ref|NP_011651.1|		6	1	25	10.6667	0	1	0	0.333333	0	0	0	0	0	0	0	0	4	5	0	2.25	0	0	3	1	0	0	0	0	0	0	0	0	0	0	3	4	3.5	2	5	3.5	0	0	0	0	0	0	0	1
gi|6324085|ref|NP_014155.1|	SUI1	2	3	12	5.66667	0	0	0	0	0	0	0	1	0	0	0.333333	0	2	1	0	0.75	0	1	0	0.333333	0	0	0	0	1	0	0	0.333333	0	0	4	6	5	0	4	2	0	0	0	1	1	0	0	0
gi|6319439|ref|NP_009521.1|	HEK2	6	2	11	6.33333	0	0	0	0	0	0	0	0	0	0	0	0	8	9	0	4.25	0	0	3	1	0	0	0	0	1	0	0	0.333333	0	0	2	10	6	1	7	4	1	0	0.5	0	0	0	0	0
gi|6321612|ref|NP_011689.1|	RBG2	3	1	4	2.66667	0	0	0	0	0	0	0	0	0	0	0	0	10	2	0	3	0	0	4	1.33333	0	0	0	0	0	1	0	0.333333	0	0	5	10	7.5	1	8	4.5	0	0	0	1	1	0	0	0
gi|6324716|ref|NP_014785.1|		3	1	21	8.33333	0	0	0	0	0	0	0	0	0	0	0	0	5	0	0	1.25	0	0	7	2.33333	0	0	0	0	1	2	2	1.66667	0	0	2	6	4	1	1	1	0	0	0	0	0	0	0	0
gi|6320936|ref|NP_011015.1|		1	0	7	2.66667	1	0	1	0.666667	0	0	0	1	0	0	0.333333	1	2	0	0	0.75	0	0	7	2.33333	0	0	0	0	2	2	0	1.33333	0	0	0	1	0.5	0	0	0	0	0	0	0	0	0	0	0
gi|6320371|ref|NP_010451.1|		2	0	5	2.33333	0	0	0	0	0	1	0.5	0	0	0	0	0	6	0	0	1.5	0	1	4	1.66667	0	0	4	1.33333	0	0	0	0	0	0	1	4	2.5	0	1	0.5	0	0	0	1	1	0	0	1
gi|6325365|ref|NP_015433.1|	RPN7	1	0	1	0.666667	0	0	0	0	0	0	0	0	0	0	0	0	2	2	0	1	0	1	6	2.33333	0	1	0	0.333333	3	2	2	2.33333	0	0	0	5	2.5	0	3	1.5	0	0	0	0	0	0	0	0
gi|6319722|ref|NP_009804.1|	ISW1	3	0	5	2.66667	0	0	0	0	0	0	0	0	0	0	0	0	11	1	0	3	0	3	18.2609	7.08696	0	0	3	1	0	0	0	0	0	0	7.71429	12.8571	10.2857	1	5	3	0	0	0	1	1	0	0	0
gi|6324086|ref|NP_014156.1|		4	0	3	2.33333	0	0	0	0	0	0	0	0	0	0	0	0	21	6	0	6.75	0	0	1	0.333333	0	2	0	0.666667	0	0	1	0.333333	0	0	2	20	11	0	12	6	0	0	0	1	1	1	1	0
gi|6320845|ref|NP_010924.1|	SEC3	1	0	3	1.33333	0	0	0	0	0	0	0	0	0	0	0	0	14	1	0	3.75	0	0	0	0	0	1	0	0.333333	5	1	0	2	0	0	3	14	8.5	2	5	3.5	0	0	0	0	0	2	2	0
gi|6319977|ref|NP_010057.1|	WHI4	1	0	3	1.33333	0	0	0	0	0	0	0	0	0	0	0	0	3	0	0	0.75	0	0	1	0.333333	0	6	0	2	5	0	1	2	0	0	5	5	5	1	3	2	0	0	0	2	2	0	0	0
gi|6323518|ref|NP_013589.1|	NAB6	2	0	2	1.33333	0	0	0	0	0	0	0	0	0	0	0	0	4	0	0	1	0	0	0	0	0	4	0	1.33333	3	0	0	1	0	0	1	9	5	1	3	2	0	0	0	1	1	1	1	1
gi|6322065|ref|NP_012140.1|	STH1	2	0	0	0.666667	0	0	0	0	0	0	0	1	0	0	0.333333	0	7	0	0	1.75	0	13	76	29.6667	0	2	11	4.33333	8	0	1	3	0	0	6	18	12	0	10	5	0	0	0	0	0	0	0	0
gi|6322638|ref|NP_012711.1|	TRP3	2	0	0	0.666667	0	0	0	0	0	0	0	0	0	0	0	0	21	2	0	5.75	2	0	3	1.66667	0	4	0	1.33333	7	2	9	6	0	0	0	4	2	2	4	3	0	0	0	0	0	0	0	0
gi|6320332|ref|NP_010412.1|	ARO1	1	0	0	0.333333	0	0	0	0	0	0	0	0	0	0	0	0	4	0	0	1	6	5	9	6.66667	0	2	0	0.666667	27	12	18	19	0	0	0	4	2	6	0	3	0	0	0	0	0	0	0	2
gi|6325220|ref|NP_015288.1|	EGD1	0	4	10	4.66667	0	1	9	3.33333	0	0	0	1	0	0	0.333333	3	6	0	0	2.25	1	0	2	1	0	0	0	0	2	2	0	1.33333	0	0	0	1	0.5	0	0	0	0	0	0	0	0	0	0	0
gi|6323214|ref|NP_013286.1|	RPL37A	0	2	6	2.66667	0	0	1	0.333333	0	2	1	0	0	2	0.666667	0	1	0	0	0.25	0	1	0	0.333333	0	0	0	0	0	0.5	0	0.166667	0	0	1	4	2.5	0	0	0	0	0	0	3	3	0	0	1
gi|42742305|ref|NP_014191.2|		0	1	5	2	0	0	1	0.333333	0	1	0.5	0	0	0	0	0	22	22	0	11	0	0	0	0	0	0	0	0	2	1	1	1.33333	0	0	0	4	2	0	3	1.5	0	0	0	0	0	0	0	0
gi|6320801|ref|NP_010880.1|		0	8	6	4.66667	0	0	1	0.333333	0	0	0	3	0	0	1	0	0	3	0	0.75	1	2	30	11	0	0	1	0.333333	6	4	1	3.66667	0	0	0	0	0	0	0	0	0	0	0	0	0	0	0	0
gi|6324245|ref|NP_014315.1|	END3	0	2	14	5.33333	0	0	1	0.333333	0	0	0	0	0	0	0	0	54	4	0	14.5	1	1	9	3.66667	0	0	0	0	1	0	1	0.666667	0	0	0	8	4	0	6	3	0	0	0	0	0	0	0	0
gi|6322168|ref|NP_012243.1|		0	1	7	2.66667	0	0	1	0.333333	0	0	0	0	0	0	0	0	0	1	0	0.25	0	1	3	1.33333	0	0	0	0	5	2	2	3	0	0	0	1	0.5	0	1	0.5	0	0	0	0	0	0	0	2
gi|6321881|ref|NP_011957.1|	GAR1	0	1	20	7	0	0	0	0	0	0	0	0	0	0	0	0	4	0	1	1.25	0	0	0	0	0	0	0	0	3	1	2	2	0	0	1	2	1.5	1	0	0.5	0	0	0	0	0	1	1	2
gi|6324535|ref|NP_014604.1|	PRE6	0	2	2	1.33333	0	0	0	0	0	0	0	0	0	0	0	0	4	0	0	1	1	0	0	0.333333	0	1	0	0.333333	3	2	2	2.33333	0	0	1	1	1	2	1	1.5	0	0	0	0	0	0	0	0
gi|6321267|ref|NP_011344.1|	ROK1	0	1	0	0.333333	0	0	0	0	0	0	0	0	0	0	0	0	15	0	0	3.75	0	0	0	0	0	1	0	0.333333	2	1	2	1.66667	0	0	2	9	5.5	4	2	3	0	0	0	0	0	2	2	1
gi|6320882|ref|NP_010961.1|		0	3	0	1	0	0	0	0	0	0	0	0	0	0	0	0	0	0	0	0	1	0	0	0.333333	0	0	0	0	3	6	2	3.66667	0	0	2	4	3	3	6	4.5	0	0	0	0	0	0	0	0
gi|6320499|ref|NP_010579.1|	SSD1	0	0	9	3	0	1	2	1	0	0	0	0	0	0	0	0	2	0	0	0.5	0	2	15	5.66667	0	0	0	0	0	2	17	6.33333	0	0	9	9	9	0	3	1.5	0	0	0	1	1	0	0	0
gi|6322491|ref|NP_012565.1|	GEA1	0	0	4	1.33333	0	0	3	1	0	2	1	0	0	1	0.333333	0	4	1	2	1.75	0	1	3	1.33333	0	0	2	0.666667	0	0	0	0	0	0	0	0	0	4	1	2.5	0	0	0	0	0	0	0	0
gi|6321804|ref|NP_011880.1|	YSC84	0	0	2.53333	0.844444	0	0	0	0	0	0	0	0	0	0	0	0	29.1273	8.12	0	9.31182	0	0	0	0	0	0	0	0	4.72727	0	0	1.57576	0	0	1.28571	6.66667	3.97619	4	3.85714	3.92857	0	0	0	0	0	7.77778	7.77778	0
gi|6319675|ref|NP_009757.1|	TAF5	0	0	3	1	0	0	1	0.333333	0	0	0	0	0	0	0	0	6	0	0	1.5	0	2	6	2.66667	0	0	0	0	1	1	0	0.666667	0	0	2	21	11.5	0	7	3.5	0	0	0	1	1	0	0	2
gi|6324917|ref|NP_014986.1|		0	0	1	0.333333	0	0	1	0.333333	0	0	0	0	0	0	0	0	0	0	0	0	0	2	6	2.66667	0	10	0	3.33333	28	15	10	17.6667	0	0	5	22	13.5	0	7	3.5	0	0	0	0	0	1	1	0
gi|14318497|ref|NP_116631.1|	FRS2	0	0	6	2	0	0	0	0	0	0	0	1	0	0	0.333333	0	1	0	0	0.25	0	3	8	3.66667	0	5	1	2	1	1	1	1	0	0	0	2	1	0	0	0	0	0	0	0	0	1	1	0
gi|37362660|ref|NP_011996.2|	FUR1	0	0	11	3.66667	0	0	0	0	0	0	0	0	0	0	0	0	6	1	0	1.75	10	4	15	9.66667	0	0	0	0	4	2	1	2.33333	0	0	2	4	3	0	0	0	0	0	0	0	0	0	0	1
gi|6321814|ref|NP_011890.1|	THR1	0	0	6	2	0	0	0	0	0	0	0	0	0	0	0	0	8	1	0	2.25	9	1	1	3.66667	0	0	0	0	1	0	0	0.333333	0	0	1	4	2.5	3	2	2.5	0	0	0	1	1	0	0	0
gi|6323061|ref|NP_013133.1|	RSC58	0	0	2	0.666667	0	0	0	0	0	0	0	0	0	0	0	0	15	1	0	4	0	11	56	22.3333	1	0	0	0.333333	1	0	1	0.666667	0	0	1	12	6.5	0	5	2.5	0	0	0	0	0	1	1	0
gi|6321360|ref|NP_011437.1|		0	0	6	2	0	0	0	0	0	0	0	0	0	0	0	0	8	2	0	2.5	0	0	2	0.666667	0	0	0	0	13	13	6	10.6667	0	0	7	11	9	3	11	7	0	0	0	1	1	0	0	0
gi|6324686|ref|NP_014755.1|	CE01	0	0	3	1	0	0	0	0	0	0	0	0	0	0	0	0	20	0	0	5	1	0	4	1.66667	0	3	0	1	2	0	0	0.666667	0	0	2	15	8.5	6	8	7	0	0	0	1	1	3	3	0
gi|6325439|ref|NP_015507.1|	SEC23	0	0	1	0.333333	0	0	0	0	0	0	0	0	0	0	0	0	6	0	0	1.5	0	1	2	1	0	1	0	0.333333	7	2	3	4	0	0	0	7	3.5	3	3	3	0	0	0	0	0	0	0	0
gi|6324326|ref|NP_014396.1|		0	0	2	0.666667	0	0	0	0	0	0	0	0	0	0	0	0	9	0	0	2.25	0	0	2	0.666667	0	0	0	0	3	0	1	1.33333	0	0	4	6	5	1	3	2	0	0	0	1	1	3	3	2
gi|6321891|ref|NP_011967.1|	TRA1	0	0	0	0	0	0	0	0	0	1	0.5	0	0	0	0	0	0	0	0	0	0	0	16	5.33333	0	0	0	0	6	1	3	3.33333	0	0	0	11	5.5	0	1	0.5	39	92	65.5	120	120	168	168	442
gi|6321540|ref|NP_011617.1|	NOP7	0	0	0	0	0	0	0	0	0	0	0	1	0	0	0.333333	0	7	0	0	1.75	1	0	10	3.66667	0	0	0	0	4	0	2	2	0	0	2	10	6	1	2	1.5	0	0	0	0	0	1	1	2
gi|6321823|ref|NP_011899.1|	PIH1	0	0	0	0	0	0	0	0	0	0	0	0	0	0	0	0	2	3	0	1.25	532	93	485	370	33	533	178	248	18	10	17	15	0	0	0	0	0	0	1	0.5	0	0	0	0	0	0	0	0
gi|6323374|ref|NP_013446.1|	FKS1	0	0	0	0	0	0	0	0	0	0	0	0	0	0	0	0	6	1	0	1.75	0	0	1	0.333333	0	0	0	0	53.6829	32.5714	14.5882	33.6142	0	0	4	19	11.5	0.333333	0	0.166667	0	0	0	9	9	0.5	0.5	63.6923
gi|6320509|ref|NP_010589.1|		0	0	0	0	0	0	0	0	0	0	0	0	0	0	0	0	3	0	2	1.25	2	4	24	10	0	0	2	0.666667	0	0	1	0.333333	0	0	1	3	2	2	0	1	0	0	0	0	0	2	2	1
gi|6324780|ref|NP_014849.1|		0	0	0	0	0	0	0	0	0	0	0	0	0	0	0	0	12	0	0	3	0	1	1	0.666667	0	0	0	0	2	1	2	1.66667	0	0	5	8	6.5	0	1	0.5	0	0	0	2	2	1	1	1
gi|6321469|ref|NP_011546.1|		0	0	0	0	0	0	0	0	0	0	0	0	0	0	0	0	0	0	0	0	0	0	1	0.333333	0	1	0	0.333333	17.3171	15.4286	16.4118	16.3858	0	0	0	0	0	0.333333	0	0.166667	0	0	0	0	0	0.5	0.5	5.30769
gi|6323114|ref|NP_013186.1|	ARP6	0	0	0	0	0	0	0	0	0	0	0	0	0	0	0	0	0	0	0	0	17	12	49	26	0	17	46	21	40	28	37	35	8	8	0	2	1	15	8	11.5	0	0	0	0	0	0	0	0
gi|6323285|ref|NP_013357.1|	HAP1	11	1	1	4.33333	0	0	0	0	0	1	0.5	0	0	0	0	0	0	0	1	0.25	0	0	1	0.333333	0	0	0	0	0	0	2	0.666667	0	0	2	3	2.5	0	0	0	0	0	0	0	0	1	1	4
gi|6322870|ref|NP_012943.1|		4	1	6	3.66667	0	0	0	0	0	0	0	0	0	0	0	0	7	11	0	4.5	0	0	0	0	0	0	0	0	0	2	1	1	0	0	2	6	4	5	5	5	0	0	0	0	0	0	0	0
gi|6322381|ref|NP_012455.1|	SCP160	1	2	10	4.33333	0	0	0	0	0	0	0	0	0	0	0	0	4	0	0	1	0	12	26	12.6667	0	0	0	0	1	0	1	0.666667	0	0	3	13	8	0	10	5	0	0	0	0	0	0	0	0
gi|6320849|ref|NP_010928.1|	PRE1	2	2	9	4.33333	0	0	0	0	0	0	0	0	0	0	0	0	3	0	0	0.75	0	0	1	0.333333	0	0	1	0.333333	1	0	2	1	0	0	0	2	1	1	1	1	0	0	0	0	0	0	0	0
gi|6322333|ref|NP_012407.1|		1	1	2	1.33333	0	0	0	0	0	0	0	0	0	0	0	0	17	0	0	4.25	0	0	0	0	0	0	0	0	2	0	1	1	0	0	2	16	9	3	4	3.5	0	0	0	1	1	0	0	0
gi|6323416|ref|NP_013488.1|		2	0	1	1	0	1	3	1.33333	0	0	0	0	0	0	0	0	0	0	6	1.5	0	2	1	1	0	0	0	0	6	5	20	10.3333	0	0	0	11	5.5	0	0	0	0	0	0	0	0	0	0	0
gi|6325343|ref|NP_015411.1|	SUA7	2	0	5	2.33333	0	0	1	0.333333	0	0	0	0	0	0	0	0	10	3	0	3.25	0	1	0	0.333333	0	0	0	0	0	0	0	0	0	0	3	7	5	0	7	3.5	0	0	0	1	1	1	1	0
gi|6325208|ref|NP_015276.1|	DIG1	1	0	5	2	0	0	1	0.333333	0	0	0	0	0	0	0	0	0	0	0	0	0	6	8	4.66667	0	0	4	1.33333	0	0	0	0	0	0	3	3	3	0	2	1	0	0	0	4	4	0	0	1
gi|6320249|ref|NP_010329.1|	HEM13	3	0	7	3.33333	0	0	0	0	0	0	0	0	0	0	0	0	5	2	0	1.75	3	0	2	1.66667	0	0	0	0	1	0	6	2.33333	0	0	0	2	1	1	1	1	0	0	0	0	0	0	0	0
gi|37362657|ref|NP_011791.2|		4	0	8	4	0	0	0	0	0	0	0	0	0	0	0	0	14	4	0	4.5	0	11	27	12.6667	0	0	5	1.66667	0	0	0	0	0	0	5	6	5.5	0	10	5	0	0	0	3	3	0	0	0
gi|10383792|ref|NP_009959.2|	SYP1	2	0	11	4.33333	0	0	0	0	0	0	0	0	0	0	0	0	20	8	0	7	0	3	5	2.66667	0	0	0	0	0	0	0	0	0	0	6	23	14.5	1	13	7	0	0	0	2	2	0	0	0
gi|6319300|ref|NP_009383.1|	FUN30	1	0	2	1	0	0	0	0	0	0	0	0	0	0	0	0	19	1	0	5	0	1	2	1	0	0	0	0	0	0	0	0	0	0	3	15	9	1	6	3.5	0	0	0	0	0	2	2	0
gi|6320235|ref|NP_010315.1|	PST2	2	0	95	32.3333	0	0	0	0	0	0	0	0	0	0	0	0	2	21	0	5.75	0	0	1	0.333333	0	0	0	0	2	3	5	3.33333	0	0	0	2	1	1	2	1.5	0	0	0	0	0	0	0	0
gi|6320935|ref|NP_011014.1|	TRP2	4	0	28	10.6667	0	0	0	0	0	0	0	0	0	0	0	0	4	4	0	2	0	0	2	0.666667	0	0	0	0	2	1	7	3.33333	0	0	0	3	1.5	2	2	2	0	0	0	0	0	0	0	0
gi|6320420|ref|NP_010500.1|		2	0	7	3	0	0	0	0	0	0	0	0	0	0	0	0	10	5	0	3.75	0	0	2	0.666667	0	0	0	0	1	0	0	0.333333	0	0	3	8	5.5	0	5	2.5	0	0	0	2	2	1	1	0
gi|6320349|ref|NP_010429.1|	TAF12	1	0	6	2.33333	0	0	0	0	0	0	0	0	0	0	0	0	11	0	0	2.75	0	2	6	2.66667	0	0	0	0	1	1	0	0.666667	0	0	5	13	9	0	11	5.5	0	0	0	2	2	0	0	0
gi|6324042|ref|NP_014112.1|	SEC21	1	0	2	1	0	0	0	0	0	0	0	0	0	0	0	0	9	0	0	2.25	0	0	2	0.666667	0	0	0	0	5	2	4	3.66667	0	0	1	9	5	13	8	10.5	0	0	0	0	0	0	0	0
gi|6324693|ref|NP_014762.1|		1	0	1	0.666667	0	0	0	0	0	0	0	0	0	0	0	0	2	0	0	0.5	0	0	0	0	0	1	0	0.333333	3	0	0	1	0	0	2	3	2.5	1	3	2	0	0	0	2	2	0	0	1
gi|6322550|ref|NP_012624.1|	JSN1	1	0	0	0.333333	0	0	0	0	0	0	0	0	0	0	0	0	16	0	0	4	0	2	11	4.33333	0	0	2	0.666667	2	0	0	0.666667	0	0	2	18	10	10	7	8.5	0	0	0	1	1	0	0	0
gi|6322592|ref|NP_012666.1|		3	0	0	1	0	0	0	0	0	0	0	0	0	0	0	0	4	0	0	1	0	0	1	0.333333	0	0	0	0	0	1	1	0.666667	0	0	1	8	4.5	2	1	1.5	0	0	0	1	1	2	2	0
gi|6323768|ref|NP_013839.1|	ADE17	0	0	3	1	0	1	0	0.333333	0	0	0	0.5	0	0	0.166667	0	3.6	0	0	0.9	0	0	1	0.333333	0	0	0	0	1.33333	2.5	3	2.27778	0	0	0	0	0	2	0	1	0	0	0	0	0	0	0	0
gi|6324312|ref|NP_014382.1|	PUB1	0	2	7	3	0	0	1	0.333333	0	0	0	0	0	0	0	0	8	0	0	2	0	2	7	3	0	0	1	0.333333	0	0	0	0	0	0	3	5	4	0	2	1	0	0	0	1	1	0	0	0
gi|6322599|ref|NP_012673.1|		0	1	7	2.66667	0	0	0	0	0	0	0	2	0	0	0.666667	0	4	0	0	1	3	2	7	4	0	1	0	0.333333	3	3	0	2	0	0	0	0	0	0	0	0	0	0	0	0	0	0	0	0
gi|6319315|ref|NP_009398.1|	EFB1	0	2	5	2.33333	0	0	0	0	0	0	0	7	0	0	2.33333	0	0	0	0	0	0	85	132	72.3333	0	0	8	2.66667	3	3	1	2.33333	0	0	0	0	0	0	0	0	0	0	0	0	0	0	0	0
gi|6324839|ref|NP_014908.1|	RBL2	0	2	5	2.33333	0	0	0	0	0	0	0	0	3	0	1	0	0	0	0	0	0	0	2	0.666667	0	0	0	0	0	1	0	0.333333	1	1	1	1	1	0	1	0.5	0	0	0	1	1	0	0	1
gi|6322783|ref|NP_012856.1|	YNK1	0	1	13	4.66667	0	0	0	0	0	0	0	0	0	0	0	1	5	1	0	1.75	3	0	3	2	0	0	0	0	1	1	0	0.666667	0	0	0	2	1	0	1	0.5	0	0	0	0	0	0	0	0
gi|6321643|ref|NP_011720.1|		0	1	1	0.666667	0	0	0	0	0	0	0	0	0	0	0	0	2	0	0	0.5	1	0	3	1.33333	0	0	0	0	5	2	2	3	0	0	0	2	1	5	2	3.5	0	0	0	0	0	0	0	0
gi|6319430|ref|NP_009512.1|	PRE7	0	0	8	2.66667	1	1	0	0.666667	0	0	0	0	0	0	0	1	3	0	0	1	0	1	2	1	0	0	0	0	1	0	0	0.333333	1	1	0	5	2.5	0	3	1.5	0	0	0	0	0	0	0	0
gi|6324356|ref|NP_014426.1|		0	0	3	1	0	1	0	0.333333	0	0	0	0	0	0	0	0	12	1	0	3.25	0	0	0	0	0	12	0	4	2	0	1	1	0	0	3	12	7.5	2	6	4	0	0	0	0	0	0	0	0
gi|6321369|ref|NP_011447.1|	MNP1	0	0	3	1	0	1	0	0.333333	0	0	0	0	0	0	0	0	22	0	9	7.75	6	0	1	2.33333	0	0	0	0	1	0	0	0.333333	0	0	0	3	1.5	0	1	0.5	0	0	0	0	0	0	0	1
gi|6322002|ref|NP_012078.1|		0	0	0	0	0	1	0	0.333333	0	0	0	0	0	0	0	0	1	0	0	0.25	0	0	3	1	0	8	0	2.66667	2.5	2	1.5	2	0	0	0	0	0	0	0	0	0	0	0	0	0	0	0	0
gi|6319318|ref|NP_009401.1|	NUP60	0	0	5	1.66667	0	0	4	1.33333	0	1	0.5	0	0	0	0	0	3	0	0	0.75	0	2	9	3.66667	0	0	3	1	0	0	0	0	0	0	2	5	3.5	0	5	2.5	0	0	0	4	4	0	0	0
gi|6320789|ref|NP_010868.1|	GLY1	0	0	6	2	0	0	1	0.333333	0	0	0	0	0	0	0	0	5	0	0	1.25	0	2	5	2.33333	0	4	0	1.33333	7	2	0	3	0	0	1	4	2.5	0	0	0	0	0	0	0	0	0	0	1
gi|6324758|ref|NP_014827.1|		0	0	12	4	0	0	1	0.333333	0	0	0	0	0	0	0	0	13	0	0	3.25	0	1	7	2.66667	0	0	0	0	1	0	1	0.666667	0	0	4	13	8.5	5	9	7	0	0	0	0	0	0	0	0
gi|6324937|ref|NP_015006.1|		0	0	11	3.66667	0	0	0	0	0	0	0	1	0	0	0.333333	0	1	0	0	0.25	0	3	14	5.66667	0	1	0	0.333333	0	0	0	0	0	0	7	17	12	0	6	3	0	0	0	1	1	1	1	0
gi|6320861|ref|NP_010940.1|		0	0	1	0.333333	0	0	0	0	0	0	0	0	0	0	0	0	7	1	0	2	4	1	0	1.66667	0	0	0	0	0	1	0	0.333333	0	0	1	2	1.5	0	3	1.5	0	0	0	1	1	0	0	0
gi|6324132|ref|NP_014202.1|	WHI3	0	0	10	3.33333	0	0	0	0	0	0	0	0	0	0	0	0	16	1	0	4.25	2	0	0	0.666667	0	2	0	0.666667	2	0	0	0.666667	0	0	4	5	4.5	4	3	3.5	0	0	0	0	0	1	1	0
gi|6322563|ref|NP_012637.1|		0	0	0	0	0	0	0	0	0	0	0	0	0	0	0	0	2.125	1.42105	0	0.886513	0.5	0	0	0.166667	0	0	0	0	0	0	0	0	0	0	0	3.3871	1.69355	1	2.1	1.55	0	0	0	0	0	0	0	0
gi|6324058|ref|NP_014128.1|		0	0	1	0.333333	0	0	0	0	0	0	0	0	0	0	0	0	14	3	0	4.25	0	0	1	0.333333	0	0	0	0	3	1	0	1.33333	0	0	1	17	9	3	13	8	0	0	0	0	0	8	8	0
gi|6320034|ref|NP_010114.1|	NRP1	0	0	2	0.666667	0	0	0	0	0	0	0	0	0	0	0	0	13	0	1	3.5	0	0	4	1.33333	0	0	0	0	4	0	1	1.66667	0	0	0	6	3	1	4	2.5	0	0	0	0	0	1	1	2
gi|6323508|ref|NP_013579.1|	RSC9	0	0	2	0.666667	0	0	0	0	0	0	0	0	0	0	0	0	13	0	0	3.25	0	11	40	17	0	2	2	1.33333	2	0	0	0.666667	0	0	2	6	4	3	3	3	0	0	0	0	0	0	0	0
gi|6319282|ref|NP_009365.1|	FUN12	0	0	5	1.66667	0	0	0	0	0	0	0	0	0	0	0	0	5	0	0	1.25	0	0	7	2.33333	0	1	0	0.333333	2	0	1	1	0	0	3	3	3	0	0	0	0	1	0.5	0	0	3	3	0
gi|6324366|ref|NP_014436.1|	DBP6	0	0	1	0.333333	0	0	0	0	0	0	0	0	0	0	0	0	10	0	0	2.5	0	0	1	0.333333	0	1	0	0.333333	1	0	0	0.333333	0	0	2	11	6.5	1	4	2.5	1	0	0.5	0	0	7	7	0
gi|6321776|ref|NP_011852.1|	PRS3	0	0	1	0.333333	0	0	0	0	0	0	0	0	0	0	0	0	2	0	0	0.5	0	0	1	0.333333	0	0	0	0	2	1	4	2.33333	0	0	1	4	2.5	7	3	5	0	0	0	0	0	0	0	1
gi|6322061|ref|NP_012136.1|	ASG1	0	0	1	0.333333	0	0	0	0	0	0	0	0	0	0	0	0	6	0	0	1.5	0	0	1	0.333333	0	0	0	0	2	0	3	1.66667	0	0	4	8	6	2	1	1.5	0	0	0	0	0	1	1	2
gi|6322459|ref|NP_012533.1|	PRE3	0	0	1	0.333333	0	0	0	0	0	0	0	0	0	0	0	0	2	0	0	0.5	0	0	0	0	0	0	0	0	3	1	1	1.66667	0	0	2	3	2.5	1	6	3.5	0	0	0	0	0	0	0	1
gi|6319630|ref|NP_009712.1|	RPB5	0	0	5	1.66667	0	0	0	0	0	0	0	0	0	0	0	0	0	1	0	0.25	1	0	3	1.33333	0	0	0	0	2	2	2	2	0	0	1	5	3	0	4	2	0	0	0	0	0	0	0	1
gi|6319704|ref|NP_009786.1|	MC01	0	0	4	1.33333	0	0	0	0	0	0	0	0	0	0	0	0	0	0	0	0	1	0	6	2.33333	0	3	0	1	2	1	0	1	0	0	2	7	4.5	7	8	7.5	0	0	0	0	0	5	5	0
gi|6319562|ref|NP_009644.1|		0	0	0	0	0	2	0	0.666667	0	0	0	0	0	0	0	0	11	0	0	2.75	19	0	2	7	0	7	1	2.66667	4	0	0	1.33333	0	0	6	12	9	1	5	3	0	0	0	0	0	0	0	0
gi|37362705|ref|NP_015414.2|		0	0	0	0	0	0	0	0	0	0	0	0	0	0	0	0	12	6	0	4.5	1	0	1	0.666667	0	0	0	0	0	1	2	1	0	0	1	5	3	1	3	2	0	0	0	0	0	1	1	0
gi|6321672|ref|NP_011749.1|		0	0	0	0	0	0	0	0	0	0	0	0	0	0	0	0	36	1	0	9.25	0	0	0	0	0	0	0	0	14	7	1	7.33333	0	0	6	10	8	3	4	3.5	0	0	0	0	0	3	3	2
gi|6324727|ref|NP_014796.1|		0	0	0	0	0	0	0	0	0	0	0	0	0	0	0	0	9	0	0	2.25	0	1	2	1	0	0	0	0	15	29	15	19.6667	0	0	1	7	4	2	1	1.5	0	0	0	0	0	0	0	3
gi|6322525|ref|NP_012599.1|		0	0	0	0	0	0	0	0	0	0	0	0	0	0	0	0	6	0	0	1.5	0	0	1	0.333333	0	6	0	2	3	2	2	2.33333	0	0	0	7	3.5	0	1	0.5	0	0	0	1	1	0	0	4
gi|6320917|ref|NP_010996.1|		0	0	0	0	0	0	0	0	0	0	0	0	0	0	0	0	0	1	0	0.25	0	2	4	2	0	1	0	0.333333	2	0	0	0.666667	0	0	1	2	1.5	1	1	1	0	0	0	0	0	1	1	2
gi|6323691|ref|NP_013762.1|	NUP116	1	1	3	1.66667	0	0	0	0	0	1	0.5	0	0	0	0	0	8	1	0	2.25	0	0	1	0.333333	0	0	0	0	0	0	0	0	0	0	0	14	7	0	9	4.5	0	0	0	0	0	0	0	0
gi|6323751|ref|NP_013822.1|	YPK2	0	0	0	0	0	0	0	0	0	0	0	0	0	0	0	0	1.1087	0	0	0.277174	0	0	0	0	0	0	0	0	0	0	1	0.333333	0	0	0	1.11765	0.558824	0	0	0	0	0	0	0	0	1.08333	1.08333	0
gi|6322286|ref|NP_012359.1|	SWI3	3	0	14	5.66667	0	0	2	0.666667	0	0	0	0	0	0	0	0	72	5	0	19.25	0	0	15	5	0	0	0	0	1	0	0	0.333333	0	0	2	20	11	0	13	6.5	0	0	0	0	0	0	0	0
gi|6320933|ref|NP_011012.1|		1	0	3	1.33333	0	0	1	0.333333	0	0	0	0	0	0	0	0	6	0	0	1.5	0	0	3	1	0	0	0	0	5	0	0	1.66667	0	0	1	8	4.5	0	9	4.5	0	0	0	1	1	0	0	0
gi|6324241|ref|NP_014311.1|		1	0	1	0.666667	0	0	0	0	0	0	0	0	0	1	0.333333	0	0	0	0	0	0	2	12	4.66667	0	0	0	0	0	0	0	0	0	0	7	19	13	0	3	1.5	0	0	0	1	1	0	0	2
gi|6323676|ref|NP_013747.1|	ARP9	1	0	2	1	0	0	0	0	0	0	0	0	0	0	0	0	5	1	0	1.5	0	3	30	11	0	1	1	0.666667	0	0	0	0	0	0	0	11	5.5	0	5	2.5	0	0	0	0	0	0	0	0
gi|6319931|ref|NP_010012.1|	ABP1	1	0	23	8	0	0	0	0	0	0	0	0	0	0	0	0	7	3	0	2.5	0	15	16	10.3333	0	0	1	0.333333	0	2	0	0.666667	0	0	0	8	4	0	9	4.5	0	0	0	0	0	0	0	0
gi|10383807|ref|NP_010002.2|		3	0	2	1.66667	0	0	0	0	0	0	0	0	0	0	0	0	18	0	0	4.5	0	0	1	0.333333	0	0	0	0	0	0	0	0	0	0	4	8	6	1	5	3	0	0	0	2	2	0	0	1
gi|6323335|ref|NP_013407.1|	ACO1	1	0	0	0.333333	0	1	0	0.333333	0	0	0	0	0	0	0	0	7	0	1	2	0	0	0	0	0	0	0	0	6	7	3	5.33333	0	0	0	5	2.5	1	0	0.5	0	0	0	0	0	0	0	0
gi|6323386|ref|NP_013458.1|	TAL1	0	5	10	5	0	1	0	0.333333	0	0	0	2	0	0	0.666667	0	0	1	0	0.25	0	0	0	0	0	0	0	0	0	2	1	1	0	0	0	0	0	0	0	0	0	0	0	0	0	0	0	0
gi|6320637|ref|NP_010717.1|	TIF35	0	1	8	3	0	1	0	0.333333	0	0	0	0	0	0	0	0	4	0	0	1	0	7	23	10	0	0	0	0	0	0	0	0	0	0	1	5	3	0	3	1.5	0	0	0	0	0	0	0	1
gi|6320589|ref|NP_010669.1|	YRA1	0	8	17	8.33333	0	0	3	1	0	0	0	0	0	0	0	0	8	1	0	2.25	0	0	1	0.333333	0	0	0	0	0	0	0	0	0	0	4	5	4.5	0	3	1.5	0	0	0	2	2	0	0	0
gi|6321389|ref|NP_011466.1|	TIF4632	0	1	0	0.333333	0	0	0	0	0	0	0	0	0	0	0	0	0	0	0	0	0.5	0	0	0.166667	0	0	0	0	0	0	0	0	0	0	1.07692	7.73684	4.40688	0	1.07692	0.538462	0	0	0	1	1	0	0	0
gi|14318517|ref|NP_116650.1|	SEC4	0	1	9	3.33333	0	0	0	0	0	0	0	0	0	0	0	0	1	0	0	0.25	0	0	3	1	0	0	0	0	2	2	1	1.66667	0	0	0	0	0	2	2	2	0	0	0	0	0	0	0	2
gi|6324690|ref|NP_014759.1|	RPO31	0	1	0	0.333333	0	0	0	0	0	0	0	0	1	0	0.333333	0	1	0	1	0.5	0	0	1	0.333333	0	1	0	0.333333	0	0	1	0.333333	1	1	1	1	1	0	0	0	0	0	0	0	0	0	0	0
gi|6324496|ref|NP_014565.1|		0	1	0	0.333333	0	0	0	0	0	0	0	0	0	0	0	0	1	0	0	0.25	0	0	2	0.666667	0	0	0	0	1	2	2	1.66667	0	0	1	1	1	0	1	0.5	0	0	0	0	0	1	1	0
gi|6319691|ref|NP_009773.1|	SDS24	0	0	3	1	2	0	0	0.666667	0	0	0	0	0	0	0	0	38	13	0	12.75	0	0	1	0.333333	0	3	0	1	0	0	2	0.666667	0	0	2	9	5.5	0	6	3	0	0	0	0	0	0	0	0
gi|6323420|ref|NP_013492.1|		0	0	3	1	0	0	1	0.333333	0	2	1	0	0	0	0	0	2	0	0	0.5	0	0	5	1.66667	0	0	0	0	0	1	1	0.666667	0	0	0	1	0.5	1	1	1	0	0	0	0	0	0	0	0
gi|6321339|ref|NP_011416.1|		0	0	2	0.666667	0	0	0	0	0	1	0.5	0	0	0	0	0	1	0	0	0.25	1	0	4	1.66667	0	1	0	0.333333	0	1	4	1.66667	0	0	1	1	1	0	0	0	0	0	0	0	0	0	0	0
gi|6324191|ref|NP_014261.1|	SRV2	0	0	6	2	0	0	0	0	0	1	0.5	0	0	0	0	0	10	0	0	2.5	0	0	4	1.33333	0	0	0	0	3	2	4	3	0	0	0	8	4	0	6	3	0	0	0	0	0	1	1	0
gi|6323509|ref|NP_013580.1|	ERG13	0	0	4	1.33333	0	0	0	0	0	0	0	1	0	0	0.333333	0	0	1	0	0.25	1	2	1	1.33333	0	0	0	0	2	0	1	1	0	0	0	0	0	2	0	1	0	0	0	0	0	0	0	1
gi|6319709|ref|NP_009792.1|		0	0	1	0.333333	0	0	0	0	0	0	0	0	0	0	0	1	5	0	0	1.5	0	0	0	0	0	1	0	0.333333	2	1	1	1.33333	0	0	0	3	1.5	0	3	1.5	0	0	0	0	0	0	0	1
gi|6321724|ref|NP_011801.1|	ZUO1	0	0	1	0.333333	0	0	0	0	0	0	0	0	0	0	0	0	2	1	0	0.75	3	26	71	33.3333	0	0	7	2.33333	3	1	0	1.33333	0	0	0	2	1	0	0	0	0	0	0	0	0	0	0	0
gi|6319900|ref|NP_009981.1|	RSC6	0	0	3	1	0	0	0	0	0	0	0	0	0	0	0	0	8	5	0	3.25	0	12	82	31.3333	0	0	12	4	1	0	0	0.333333	0	0	0	5	2.5	0	4	2	0	0	0	2	2	0	0	0
gi|6320677|ref|NP_010757.1|		0	0	4	1.33333	0	0	0	0	0	0	0	0	0	0	0	0	3	1	0	1	0	0	3	1	0	0	1	0.333333	1	0	0	0.333333	0	0	3	4	3.5	0	4	2	0	0	0	1	1	0	0	0
gi|6323975|ref|NP_014046.1|		0	0	4	1.33333	0	0	0	0	0	0	0	0	0	0	0	0	5	1	0	1.5	0	0	2	0.666667	0	0	0	0	3	1	5	3	0	0	0	4	2	5	2	3.5	0	0	0	0	0	0	0	0
gi|6321557|ref|NP_011634.1|	NUP57	0	0	9	3	0	0	0	0	0	0	0	0	0	0	0	0	21	6	0	6.75	0	0	5	1.66667	0	0	0	0	0	1	0	0.333333	0	0	1	3	2	0	4	2	0	0	0	1	1	0	0	0
gi|6325213|ref|NP_015282.1|	NOP4	0	0	3	1	0	0	0	0	0	0	0	0	0	0	0	0	2	0	3	1.25	0	0	8	2.66667	0	0	0	0	0	0	1	0.333333	0	0	5	5	5	0	1	0.5	0	0	0	1	1	0	0	1
gi|6319868|ref|NP_009949.1|	HTL1	0	0	11	3.66667	0	0	0	0	0	0	0	0	0	0	0	0	7	0	0	1.75	1	4	18	7.66667	0	0	2	0.666667	0	0	1	0.333333	0	0	2	2	2	0	2	1	0	0	0	0	0	0	0	0
gi|6321003|ref|NP_011082.1|		0	0	3	1	0	0	0	0	0	0	0	0	0	0	0	0	3	0	0	0.75	0	1	1	0.666667	0	1	0	0.333333	3	0	5	2.66667	0	0	1	14	7.5	0	2	1	0	0	0	0	0	0	0	0
gi|6322000|ref|NP_012076.1|		0	0	1	0.333333	0	0	0	0	0	0	0	0	0	0	0	0	8	0	0	2	0	1	7	2.66667	0	0	3	1	0	0	1	0.333333	0	0	2	12	7	1	4	2.5	0	0	0	0	0	0	0	0
gi|6324081|ref|NP_014151.1|	RPA49	0	0	6	2	0	0	0	0	0	0	0	0	0	0	0	0	5	0	0	1.25	0	0	2	0.666667	0	5	0	1.66667	6	5	3	4.66667	0	0	1	2	1.5	0	1	0.5	0	0	0	0	0	0	0	0
gi|6324208|ref|NP_014278.1|		0	0	2	0.666667	0	0	0	0	0	0	0	0	0	0	0	0	9	0	0	2.25	0	0	2	0.666667	0	2	0	0.666667	3	1	1	1.66667	0	0	0	2	1	1	3	2	0	0	0	0	0	0	0	0
gi|6320417|ref|NP_010497.1|		0	0	2	0.666667	0	0	0	0	0	0	0	0	0	0	0	0	16	0	0	4	0	0	2	0.666667	0	1	0	0.333333	6	4	1	3.66667	0	0	0	17	8.5	0	7	3.5	0	0	0	0	0	0	0	1
gi|6320973|ref|NP_011052.1|	NSA2	0	0	4	1.33333	0	0	0	0	0	0	0	0	0	0	0	0	1	0	0	0.25	0	0	5	1.66667	0	0	0	0	1	1	0	0.666667	0	0	2	4	3	2	1	1.5	0	0	0	1	1	0	0	0
gi|6324588|ref|NP_014657.1|	RTS1	0	0	2	0.666667	0	0	0	0	0	0	0	0	0	0	0	0	2	0	0	0.5	0	0	0	0	0	0	0	0	3	0	1	1.33333	0	0	1	13	7	7	6	6.5	0	0	0	1	1	2	2	0
gi|6320276|ref|NP_010356.1|	PAA1	0	0	7	2.33333	0	0	0	0	0	0	0	0	0	0	0	0	0	0	0	0	8	2	3	4.33333	0	4	1	1.66667	4	4	3	3.66667	0	0	0	2	1	0	0	0	0	0	0	0	0	0	0	0
gi|6321709|ref|NP_011786.1|	YTA7	0	0	3	1	0	0	0	0	0	0	0	0	0	0	0	0	0	0	0	0	0	1	15	5.33333	0	0	0	0	3	3	0	2	0	0	4	11	7.5	1	4	2.5	0	0	0	1	1	0	0	0
gi|6322455|ref|NP_012529.1|		0	0	0	0	1	0	0	0.333333	0	0	0	0	0	0	0	0	0	0	0	0	0	0	4	1.33333	0	0	0	0	2	1	0	1	1	1	2	8	5	0	2	1	0	0	0	1	1	1	1	0
gi|6321874|ref|NP_011950.1|	KSP1	0	0	0	0	0	0	1	0.333333	0	0	0	0	0	0	0	0	2	0	0	0.5	0	0	0	0	0	0	0	0	37	16	15	22.6667	0	0	1	4	2.5	0	1	0.5	0	0	0	2	2	0	0	2
gi|6322151|ref|NP_012226.1|		0	0	0	0	0	0	0	0	0	0	0	0	1	0	0.333333	0	5	1	0	1.5	0	0	4	1.33333	0	1	0	0.333333	2	0	2	1.33333	0	0	0	2	1	1	0	0.5	0	0	0	0	0	0	0	1
gi|6323873|ref|NP_013944.1|	GUA1	0	0	0	0	0	0	0	0	0	0	0	0	0	0	0	0	2	3	0	1.25	1	4	0	1.66667	0	0	0	0	3	2	5	3.33333	0	0	0	4	2	2	2	2	0	0	0	0	0	0	0	0
gi|6320106|ref|NP_010186.1|	RPN6	0	0	0	0	0	0	0	0	0	0	0	0	0	0	0	0	3	2	0	1.25	0	3	10	4.33333	0	0	1	0.333333	3	2	2	2.33333	0	0	0	2	1	0	1	0.5	0	0	0	0	0	0	0	0
gi|6322838|ref|NP_012911.1|		0	0	0	0	0	0	0	0	0	0	0	0	0	0	0	0	10	0	1	2.75	0	1	8	3	0	3	0	1	7	0	0	2.33333	0	0	3	8	5.5	5	0	2.5	0	0	0	0	0	0	0	1
gi|6319441|ref|NP_009523.1|	PET9	0	0	0	0	0	0	0	0	0	0	0	0	0	0	0	0	13	0	1	3.5	0	0	1	0.333333	0	0	0	0	2	1	2	1.66667	0	0	0	6	3	1	0	0.5	0	0	0	0	0	0	0	0
gi|6319618|ref|NP_009700.1|	MAK5	0	0	0	0	0	0	0	0	0	0	0	0	0	0	0	0	13	0	0	3.25	0	0	1	0.333333	1	0	0	0.333333	0	0	0	0	0	0	7	15	11	7	9	8	0	0	0	2	2	5	5	2
gi|6325131|ref|NP_015199.1|	NAN1	0	0	0	0	0	0	0	0	0	0	0	0	0	0	0	0	3	0	0	0.75	0	0	1	0.333333	0	3	0	1	8	2	2	4	0	0	2	8	5	0	2	1	0	0	0	0	0	0	0	2
gi|6322815|ref|NP_012889.1|		0	0	0	0	0	0	0	0	0	0	0	0	0	0	0	0	1	0	0	0.25	0	0	7	2.33333	0	0	0	0	2	2	19	7.66667	0	0	1	2	1.5	1	0	0.5	0	0	0	0	0	1	1	0
gi|6325299|ref|NP_015367.1|	PUF2	0	0	0	0	0	0	0	0	0	0	0	0	0	0	0	0	21	0	0	5.25	0	0	7	2.33333	0	0	0	0	1	0	0	0.333333	0	0	2	8	5	8	5	6.5	0	0	0	2	2	4	4	1
gi|6325280|ref|NP_015348.1|	EAF3	0	0	0	0	0	0	0	0	0	0	0	0	0	0	0	0	2	0	0	0.5	0	0	0	0	0	0	0	0	1	0	0	0.333333	0	0	0	3	1.5	1	1	1	16	27	21.5	28	28	20	20	52
gi|6320101|ref|NP_010181.1|		0	0	0	0	0	0	0	0	0	0	0	0	0	0	0	0	0	0	5	1.25	5	0	8	4.33333	0	14	0	4.66667	2	2	0	1.33333	0	0	1	5	3	0	2	1	0	0	0	0	0	0	0	1
gi|6319905|ref|NP_009986.1|	TAH1	0	0	0	0	0	0	0	0	0	0	0	0	0	0	0	0	0	0	0	0	96	43	98	79	6	42	103	50.3333	3	3	4	3.33333	0	0	0	1	0.5	0	0	0	0	0	0	0	0	0	0	0
gi|6324846|ref|NP_014915.1|		0	0	0	0	0	0	0	0	0	0	0	0	0	0	0	0	0	0	0	0	1	1	1	1	0	0	1	0.333333	2	0	0	0.666667	0	0	1	2	1.5	0	3	1.5	0	0	0	1	1	0	0	1
gi|6320334|ref|NP_010414.1|		2	0	4	2	0	0	1	0.333333	0	0	0	0	0	0	0	0	6	0	0	1.5	0	1	2	1	0	0	0	0	1	0	0	0.333333	0	0	0	3	1.5	0	1	0.5	0	0	0	0	0	0	0	0
gi|6322434|ref|NP_012508.1|	RNR2	2	0	1	1	0	0	0	0	0	0	0	1	0	0	0.333333	0	2	0	0	0.5	0	0	0	0	0	0	0	0	2	2	1	1.66667	0	0	0	3	1.5	0	3	1.5	0	0	0	0	0	0	0	0
gi|6321372|ref|NP_011449.1|	SGF73	2	0	2	1.33333	0	0	0	0	0	0	0	0	0	0	0	0	1	0	0	0.25	0	0	6	2	0	0	0	0	1	0	0	0.333333	0	0	2	4	3	0	3	1.5	0	0	0	1	1	0	0	0
gi|6324781|ref|NP_014850.1|	RET1	1	0	0	0.333333	0	0	0	0	0	0	0	0	0	0	0	0	1	0	0	0.25	1	0	0	0.333333	0	1	0	0.333333	5	1	2	2.66667	0	0	0	1	0.5	0	0	0	0	0	0	0	0	0	0	1
gi|6323368|ref|NP_013440.1|	SGD1	1	0	0	0.333333	0	0	0	0	0	0	0	0	0	0	0	0	3	0	0	0.75	0	0	2	0.666667	0	1	0	0.333333	2	0	0	0.666667	0	0	4	7	5.5	6	0	3	0	0	0	0	0	3	3	0
gi|41629671|ref|NP_009446.2|	SEA4	2	0	0	0.666667	0	0	0	0	0	0	0	0	0	0	0	0	3	0	0	0.75	0	0	1	0.333333	0	0	0	0	24	25	12	20.3333	0	0	1	4	2.5	0	1	0.5	0	0	0	0	0	0	0	0
gi|6322676|ref|NP_012749.1|	EBP2	3	0	0	1	0	0	0	0	0	0	0	0	0	0	0	0	0	1	0	0.25	0	0	0	0	0	0	1	0.333333	0	0	0	0	0	0	1	2	1.5	0	2	1	0	0	0	1	1	0	0	1
gi|6320780|ref|NP_010859.1|	POL5	1	0	0	0.333333	0	0	0	0	0	0	0	0	0	0	0	0	0	0	0	0	0	2	7	3	0	3	0	1	0	2	0	0.666667	0	0	1	4	2.5	0	1	0.5	0	0	0	0	0	0	0	1
gi|6323826|ref|NP_013897.1|	DDR48	0	52	39	30.3333	0	2	7	3	0	0	0	0	3	2	1.66667	0	2	5	0	1.75	0	0	9	3	0	0	0	0	0	0	0	0	0	0	0	0	0	0	0	0	0	0	0	0	0	0	0	0
gi|6319526|ref|NP_009608.1|	RFS1	0	1	18	6.33333	0	1	0	0.333333	0	0	0	0	0	0	0	0	1	18	0	4.75	0	0	2	0.666667	0	0	0	0	0	0	0	0	0	0	1	4	2.5	0	7	3.5	0	0	0	0	0	0	0	0
gi|10383761|ref|NP_009900.2|	HIS4	0	1	2	1	0	0	1	0.333333	0	0	0	0	0	0	0	0	0	0	0	0	0	0	0	0	0	0	0	0	1	1	2	1.33333	0	0	0	0	0	0	0	0	0	0	0	0	0	0	0	0
gi|6321721|ref|NP_011798.1|	BGL2	0	4	7	3.66667	0	0	0	0	0	0	0	1	0	0	0.333333	0	0	2	0	0.5	0	0	0	0	3	0	0	1	0	1	0	0.333333	0	0	0	0	0	0	1	0.5	0	0	0	0	0	0	0	1
gi|6319901|ref|NP_009982.1|	THR4	0	3	11	4.66667	0	0	0	0	0	0	0	0	0	0	0	0	1	1	0	0.5	0	3	9	4	0	0	0	0	1	1	0	0.666667	0	0	0	0	0	0	0	0	0	0	0	0	0	0	0	0
gi|6319445|ref|NP_009527.1|	LSM2	0	1	1	0.666667	0	0	0	0	0	0	0	0	0	0	0	0	7	2	0	2.25	0	0	0	0	0	1	0	0.333333	1	0	0	0.333333	0	0	0	4	2	3	2	2.5	0	0	0	0	0	0	0	0
gi|6321843|ref|NP_011919.1|	CIC1	0	1	3	1.33333	0	0	0	0	0	0	0	0	0	0	0	0	3	0	0	0.75	0	0	0	0	0	0	0	0	1	0	0	0.333333	0	0	2	7	4.5	1	3	2	0	0	0	0	0	0	0	1
gi|6325326|ref|NP_015394.1|	SPE3	0	1	2	1	0	0	0	0	0	0	0	0	0	0	0	0	0	0	0	0	0	1	0	0.333333	0	0	0	0	1	2	4	2.33333	0	0	0	0	0	2	1	1.5	0	0	0	0	0	0	0	0
gi|6325229|ref|NP_015297.1|	ERG10	0	1	6	2.33333	0	0	0	0	0	0	0	0	0	0	0	0	0	0	0	0	0	0	1	0.333333	0	0	0	0	3	2	1	2	0	0	0	2	1	0	1	0.5	0	0	0	0	0	0	0	0
gi|6320573|ref|NP_010653.1|	ESF1	0	1	1	0.666667	0	0	0	0	0	0	0	0	0	0	0	0	0	0	0	0	0	0	5	1.66667	0	0	0	0	1	0	2	1	0	0	2	3	2.5	0	0	0	0	0	0	2	2	0	0	1
gi|6324989|ref|NP_015057.1|	DIM1	0	1	0	0.333333	0	0	0	0	0	0	0	0	0	0	0	0	4	0	0	1	0	0	0	0	0	1	0	0.333333	0	0	0	0	0	0	3	15	9	1	12	6.5	0	0	0	1	1	0	0	1
gi|14318569|ref|NP_116702.1|	DUG1	0	0	6	2	1	1	2	1.33333	0	0	0	0	0	0	0	0	1	0	0	0.25	0	0	1	0.333333	0	2	0	0.666667	2	0	1	1	0	0	0	0	0	0	0	0	0	0	0	0	0	0	0	0
gi|6319552|ref|NP_009634.1|		0	0	1	0.333333	1	1	0	0.666667	0	0	0	0	0	0	0	0	0	0	0	0	0	0	0	0	0	0	0	0	1	3	1	1.66667	0	0	0	1	0.5	4	0	2	0	0	0	0	0	0	0	0
gi|6319582|ref|NP_009664.1|	PHO88	0	0	7	2.33333	0	0	1	0.333333	0	0	0	0	0	0	0	0	8	1	0	2.25	0	0	3	1	0	0	0	0	2	1	1	1.33333	0	0	0	3	1.5	0	0	0	0	0	0	0	0	0	0	0
gi|6320242|ref|NP_010322.1|	KRS1	0	0	1	0.333333	0	0	1	0.333333	0	0	0	0	0	0	0	0	0	0	2	0.5	1	0	4	1.66667	0	2	0	0.666667	4	2	3	3	0	0	0	0	0	0	0	0	0	0	0	0	0	0	0	0
gi|6324350|ref|NP_014420.1|	SNF12	0	0	6	2	0	0	0	0	0	1	0.5	0	0	0	0	0	18	1	0	4.75	0	2	6	2.66667	0	0	0	0	0	0	1	0.333333	0	0	0	7	3.5	0	9	4.5	0	0	0	0	0	0	0	0
gi|6320352|ref|NP_010432.1|		0	0	2	0.666667	0	0	0	0	0	0	0	0	0	0	0	1	4	0	0	1.25	0	1	4	1.66667	0	2	0	0.666667	2	1	0	1	0	0	0	0	0	1	0	0.5	0	0	0	0	0	0	0	0
gi|6321520|ref|NP_011597.1|	GCD2	0	0	1	0.333333	0	0	0	0	0	0	0	0	0	0	0	0	8	1	0	2.25	1	0	1	0.666667	0	0	0	0	0	0	0	0	0	0	0	7	3.5	1	0	0.5	0	0	0	0	0	1	1	1
gi|6320505|ref|NP_010585.1|		0	0	3	1	0	0	0	0	0	0	0	0	0	0	0	0	2	1	0	0.75	0	5	24	9.66667	0	0	3	1	0	0	1	0.333333	0	0	0	7	3.5	0	8	4	0	0	0	0	0	0	0	0
gi|6324098|ref|NP_014168.1|	PDR16	0	0	3	1	0	0	0	0	0	0	0	0	0	0	0	0	41	5	0	11.5	0	0	0	0	0	1	0	0.333333	1	1	0	0.666667	0	0	0	9	4.5	0	4	2	0	0	0	0	0	0	0	1
gi|6322395|ref|NP_012469.1|		0	0	1	0.333333	0	0	0	0	0	0	0	0	0	0	0	0	1	0	1	0.5	3	0	2	1.66667	0	0	0	0	0	0	1	0.333333	0	0	0	1	0.5	0	1	0.5	0	0	0	0	0	0	0	1
gi|6322608|ref|NP_012682.1|	BAT2	0	0	6	2	0	0	0	0	0	0	0	0	0	0	0	0	1	0	0	0.25	5	1	2	2.66667	0	0	0	0	2.5	0	1.5	1.33333	0	0	0	3	1.5	0	0	0	0	0	0	0	0	0	0	0
gi|6324078|ref|NP_014148.1|	NRD1	0	0	3	1	0	0	0	0	0	0	0	0	0	0	0	0	8	0	0	2	0	7	20	9	0	2	1	1	0	0	0	0	0	0	0	6	3	1	4	2.5	0	0	0	0	0	0	0	0
gi|6320147|ref|NP_010227.1|	MBP1	0	0	5	1.66667	0	0	0	0	0	0	0	0	0	0	0	0	4	0	0	1	0	2	5	2.33333	0	0	0	0	2	0	2	1.33333	0	0	2	9	5.5	0	2	1	0	0	0	0	0	0	0	0
gi|6321876|ref|NP_011952.1|	STE12	0	0	1	0.333333	0	0	0	0	0	0	0	0	0	0	0	0	1	0	0	0.25	0	0	16	5.33333	0	0	2	0.666667	1	0	0	0.333333	0	0	0	2	1	0	1	0.5	0	0	0	1	1	0	0	4
gi|6325238|ref|NP_015306.1|	VTC3	0	0	12	4	0	0	0	0	0	0	0	0	0	0	0	0	3	0	0	0.75	0	0	1	0.333333	0	0	0	0	2	2	0	1.33333	0	0	1	7.5	4.25	1	3	2	0	0	0	0	0	0	0	0
gi|6321258|ref|NP_011335.1|	ATG1	0	0	1	0.333333	0	0	0	0	0	0	0	0	0	0	0	0	9	0	0	2.25	0	0	0	0	0	0	0	0	0	1	1	0.666667	0	0	1	5	3	1	1	1	0	0	0	0	0	1	1	0
gi|6321318|ref|NP_011395.1|	PRP43	0	0	3	1	0	0	0	0	0	0	0	0	0	0	0	0	0	0	0	0	0	3	1	1.33333	0	0	0	0	3	0	2	1.66667	0	0	3	3	3	0	4	2	0	0	0	4	4	0	0	0
gi|14270688|ref|NP_009551.2|	UTP20	0	0	1	0.333333	0	0	0	0	0	0	0	0	0	0	0	0	0	0	0	0	0	0	5	1.66667	0	4	0	1.33333	4	1	0	1.66667	0	0	4	13	8.5	1	0	0.5	0	0	0	0	0	0	0	1
gi|6319281|ref|NP_009364.1|	RBG1	0	0	10	3.33333	0	0	0	0	0	0	0	0	0	0	0	0	0	0	0	0	0	0	1	0.333333	0	4	0	1.33333	1	0	1	0.666667	0	0	5	11	8	0	8	4	0	0	0	2	2	0	0	0
gi|6321916|ref|NP_011992.1|	NDT80	0	0	0	0	2	2	0	1.33333	0	0	0	0	0	0	0	1	1	0	9	2.75	0	0	1	0.333333	0	1	0	0.333333	1	1	0	0.666667	0	0	0	0	0	0	0	0	0	0	0	0	0	0	0	0
gi|6321265|ref|NP_011342.1|	0RN1	0	0	0	0	0	0	1	0.333333	0	0	0	0	0	0	0	0	3	1	0	1	1	0	7	2.66667	0	0	0	0	1	1	9	3.66667	0	0	0	3	1.5	0	0	0	0	0	0	0	0	0	0	0
gi|6319290|ref|NP_009373.1|	MYO4	0	0	0	0	0	0	1	0.333333	0	0	0	0	0	0	0	0	10	4	0	3.5	0	0	0	0	0	0	0	0	1.33333	1	0	0.777778	0	0	1	11.8919	6.44595	0	2	1	0	0	0	0	0	1	1	0
gi|6324557|ref|NP_014626.1|	CMK2	0	0	0	0	0	0	0	0	0	0	0	2	0	0	0.666667	0	3	2	0	1.25	1	0	3	1.33333	0	4	0	1.33333	0	0	0	0	0	0	0	1	0.5	0	2	1	0	0	0	0	0	0	0	3
gi|6322878|ref|NP_012951.1|	GCN3	0	0	0	0	0	0	0	0	0	0	0	0	1	0	0.333333	0	19	0	0	4.75	0	0	1	0.333333	0	3	0	1	1	2	1	1.33333	0	0	0	9	4.5	0	1	0.5	0	0	0	0	0	0	0	0
gi|6322062|ref|NP_012137.1|		0	0	0	0	0	0	0	0	0	0	0	0	0	0	0	2	1	0	0	0.75	4	0	0	1.33333	0	7	0	2.33333	1	1	0	0.666667	0	0	0	8	4	3	0	1.5	0	0	0	0	0	2	2	0
gi|6324117|ref|NP_014187.1|	VID27	0	0	0	0	0	0	0	0	0	0	0	0	0	0	0	0	9	4	0	3.25	1	0	0	0.333333	0	1	0	0.333333	0	1	0	0.333333	0	0	1	10	5.5	4	6	5	0	0	0	0	0	0	0	0
gi|6324864|ref|NP_014933.1|		0	0	0	0	0	0	0	0	0	0	0	0	0	0	0	0	17	1	0	4.5	0	3	13	5.33333	0	0	0	0	3	0	0	1	0	0	3	18	10.5	0	6	3	0	0	0	0	0	3	3	0
gi|6320614|ref|NP_010694.1|	PDR15	0	0	0	0	0	0	0	0	0	0	0	0	0	0	0	0	0	0	1	0.25	1	0	0	0.333333	0	0	0	0	0	0	0	0	0	0	0	0	0	0	0	0	0	0	0	0	0	0	0	0
gi|6320067|ref|NP_010147.1|	PPH21	0	0	0	0	0	0	0	0	0	0	0	0	0	0	0	0	5.55556	0	1	1.63889	0	0	2	0.666667	0	6	0	2	1.75	2.5	3.5	2.58333	0	0	0	2.5	1.25	0	0	0	0	0	0	0	0	0	0	0
gi|6320236|ref|NP_010316.1|	MRH1	0	0	0	0	0	0	0	0	0	0	0	0	0	0	0	0	0.5	0	1	0.375	0	0	0	0	0	0	0	0	2	4	0	2	0	0	0	1	0.5	1	0	0.5	0	0	0	0	0	1	1	2
gi|6320715|ref|NP_010795.1|		0	0	0	0	0	0	0	0	0	0	0	0	0	0	0	0	1	0	2	0.75	0	0	0	0	0	0	0	0	1	0	0	0.333333	0	0	17	24	20.5	2	2	2	0	0	0	4	4	2	2	0
gi|6324279|ref|NP_014349.1|	SFB2	0	0	0	0	0	0	0	0	0	0	0	0	0	0	0	0	15	0	0	3.75	1	0	0	0.333333	0	1	0	0.333333	1	0	1	0.666667	0	0	1	10	5.5	3	1	2	0	0	0	0	0	0	0	0
gi|6319533|ref|NP_009615.1|	AKL1	0	0	0	0	0	0	0	0	0	0	0	0	0	0	0	0	10	0	0	2.5	0	1	8	3	0	0	0	0	0	0	1	0.333333	0	0	3	6	4.5	0	2	1	0	0	0	3	3	1	1	0
gi|6322733|ref|NP_012806.1|	PRR1	0	0	0	0	0	0	0	0	0	0	0	0	0	0	0	0	3	0	0	0.75	0	0	3	1	0	2	2	1.33333	2	0	0	0.666667	0	0	1	3	2	2	2	2	0	0	0	0	0	0	0	0
gi|6323241|ref|NP_013313.1|	TUB4	0	0	0	0	0	0	0	0	0	0	0	0	0	0	0	0	2	0	0	0.5	0	0	2	0.666667	0	1	0	0.333333	1	1	1	1	0	0	0	4	2	1	1	1	0	0	0	0	0	0	0	0
gi|6325441|ref|NP_015509.1|	DPM1	0	0	0	0	0	0	0	0	0	0	0	0	0	0	0	0	2	0	0	0.5	0	0	4	1.33333	0	1	0	0.333333	6	0	2	2.66667	0	0	0	3	1.5	2	1	1.5	0	0	0	0	0	1	1	0
gi|6323322|ref|NP_013394.1|	GCD7	0	0	0	0	0	0	0	0	0	0	0	0	0	0	0	0	5	0	0	1.25	0	0	3	1	0	0	0	0	3	2	0	1.66667	0	0	3	5	4	2	2	2	0	0	0	0	0	0	0	1
gi|6319555|ref|NP_009637.1|	SPT7	0	0	0	0	0	0	0	0	0	0	0	0	0	0	0	0	2	0	0	0.5	0	0	6	2	0	0	0	0	1	1	0	0.666667	0	0	0	10	5	0	4	2	0	0	0	1	1	2	2	3
gi|6325097|ref|NP_015165.1|	CDC60	0	0	0	0	0	0	0	0	0	0	0	0	0	0	0	0	0	1	0	0.25	1	1	1	1	0	0	0	0	2	2	3	2.33333	0	0	0	1	0.5	1	0	0.5	0	0	0	0	0	0	0	0
gi|6321704|ref|NP_011780.1|		0	0	0	0	0	0	0	0	0	0	0	0	0	0	0	0	0	0	0	0	0	2	10	4	0	4	0	1.33333	5	6	7	6	0	0	0	4	2	3	0	1.5	0	1	0.5	0	0	0	0	0
gi|6324505|ref|NP_014574.1|	RTG1	0	0	0	0	0	0	0	0	0	0	0	0	0	0	0	0	0	0	0	0	0	0	0	0	0	0	0	0	0	0	1	0.333333	0	0	2	1	1.5	0	1	0.5	0	0	0	1	1	1	1	1
gi|6323762|ref|NP_013833.1|	MGR3	1	1	0	0.666667	1	0	0	0.333333	0	0	0	2	0	1	1	0	0	0	1	0.25	0	0	0	0	2	0	1	1	0	0	0	0	0	0	0	0	0	0	0	0	0	0	0	0	0	0	0	0
gi|46562125|ref|NP_014712.2|	VPS5	1	0	5	2	1	0	0	0.333333	0	0	0	0	0	0	0	0	9	0	1	2.5	0	0	0	0	0	0	0	0	1	0	0	0.333333	0	0	0	5	2.5	0	3	1.5	0	0	0	0	0	0	0	0
gi|6324107|ref|NP_014177.1|	SSU72	2	0	2	1.33333	0	0	0	0	0	0	0	0	0	0	0	0	2	0	0	0.5	0	2	3	1.66667	0	0	0	0	1	0	0	0.333333	0	0	0	1	0.5	0	2	1	0	0	0	0	0	0	0	0
gi|6319975|ref|NP_010055.1|	GCS1	1	0	1	0.666667	0	0	0	0	0	0	0	0	0	0	0	0	1	0	0	0.25	0	0	2	0.666667	0	0	2	0.666667	3	3	0	2	0	0	0	0	0	0	2	1	0	0	0	0	0	0	0	0
gi|6322387|ref|NP_012461.1|	SMC3	1	0	1	0.666667	0	0	0	0	0	0	0	0	0	0	0	0	3	0	0	0.75	0	0	2	0.666667	0	0	0	0	2	0	0	0.666667	0	0	1	4	2.5	0	0	0	0	0	0	0	0	0	0	2
gi|6320454|ref|NP_010534.1|		7	0	9	5.33333	0	0	0	0	0	0	0	0	0	0	0	0	7	0	0	1.75	0	0	1	0.333333	0	0	0	0	0	0	0	0	0	0	2	5	3.5	0	4	2	0	0	0	2	2	0	0	0
gi|6322466|ref|NP_012540.1|		2	0	5	2.33333	0	0	0	0	0	0	0	0	0	0	0	0	2	0	0	0.5	0	0	0	0	0	0	0	0	1	1	0	0.666667	0	0	1	5	3	0	1	0.5	0	0	0	0	0	0	0	0
gi|6323635|ref|NP_013706.1|	ERG6	2	0	8	3.33333	0	0	0	0	0	0	0	0	0	0	0	0	4	0	0	1	0	0	0	0	0	0	0	0	1	2	0	1	0	0	0	2	1	1	1	1	0	0	0	0	0	0	0	0
gi|6323929|ref|NP_014000.1|	ZDS1	2	0	1	1	0	0	0	0	0	0	0	0	0	0	0	0	5	0	0	1.25	0	0	0	0	0	0	0	0	1	1	0	0.666667	0	0	0	3	1.5	0	5	2.5	0	0	0	1	1	0	0	0
gi|6322076|ref|NP_012151.1|	NUP159	1	0	0	0.333333	0	0	1	0.333333	0	0	0	0	0	0	0	0	4	0	0	1	0	0	0	0	0	0	0	0	0	0	1	0.333333	0	0	1	7	4	0	3	1.5	0	0	0	0	0	2	2	0
gi|6319448|ref|NP_009530.1|	MCM2	3	0	0	1	0	0	0	0	0	0	0	0	0	0	0	0	5	1	0	1.5	0	0	0	0	0	0	0	0	0	0	1	0.333333	0	0	2	11.7857	6.89286	0	9	4.5	0	0	0	0	0	0	0	2
gi|6319276|ref|NP_009359.1|	CDC24	2	0	0	0.666667	0	0	0	0	0	0	0	0	0	0	0	0	12	2	0	3.5	0	0	0	0	0	0	0	0	0	0	0	0	0	0	1	12	6.5	1	4	2.5	0	0	0	0	0	6	6	0
gi|6324427|ref|NP_014496.1|		1	0	0	0.333333	0	0	0	0	0	0	0	0	0	0	0	0	1	0	0	0.25	0	0	12	4	0	0	0	0	30	13	27	23.3333	0	0	0	7	3.5	0	1	0.5	0	0	0	0	0	0	0	0
gi|6323435|ref|NP_013507.1|	SFP1	1	0	0	0.333333	0	0	0	0	0	0	0	0	0	0	0	0	5	0	0	1.25	0	0	3	1	0	0	0	0	1	0	0	0.333333	0	0	0	2	1	0	1	0.5	0	0	0	0	0	0	0	1
gi|6324122|ref|NP_014192.1|	RIO2	2	0	0	0.666667	0	0	0	0	0	0	0	0	0	0	0	0	2	0	0	0.5	0	0	0	0	0	1	0	0.333333	0	0	1	0.333333	0	0	1	9	5	0	7	3.5	0	0	0	0	0	0	0	1
gi|6319636|ref|NP_009718.1|		1	0	0	0.333333	0	0	0	0	0	0	0	0	0	0	0	0	8.72727	0	0	2.18182	0	0	0	0	0	0	0	0	1	1	2.66667	1.55556	0	0	1	1	1	3	0	1.5	0	0	0	0	0	0	0	0
gi|6319796|ref|NP_009877.1|	SPB1	1	0	0	0.333333	0	0	0	0	0	0	0	0	0	0	0	0	2	0	0	0.5	0	0	0	0	0	0	0	0	0	0	1	0.333333	0	0	3	9	6	0	1	0.5	0	0	0	0	0	1	1	1
gi|6321796|ref|NP_011872.1|	SOD2	2	0	0	0.666667	0	0	0	0	0	0	0	0	0	0	0	0	0	0	0	0	2	0	0	0.666667	0	0	0	0	0	1	1	0.666667	0	0	1	1	1	0	1	0.5	0	1	0.5	0	0	0	0	0
gi|14318554|ref|NP_116687.1|	SMC2	1	0	0	0.333333	0	0	0	0	0	0	0	0	0	0	0	0	0	0	0	0	0	0	10	3.33333	1	4	0	1.66667	0	0	1	0.333333	0	0	1	2	1.5	0	0	0	0	0	0	0	0	1	1	0
gi|6324017|ref|NP_014087.1|	RFA2	1	0	0	0.333333	0	0	0	0	0	0	0	0	0	0	0	0	0	0	0	0	0	0	3	1	0	0	0	0	8	7	6	7	0	0	0	1	0.5	0	1	0.5	0	0	0	0	0	0	0	1
gi|6323965|ref|NP_014036.1|	FKS3	1	0	0	0.333333	0	0	0	0	0	0	0	0	0	0	0	0	0	0	0	0	0	0	0	0	0	0	0	0	0	0	0	0	0	0	0	0	0	0.333333	0	0.166667	0	0	0	0	0	0	0	0
gi|6324463|ref|NP_014532.1|	ZEO1	0	12	21	11	0	0	2	0.666667	0	0	0	0	0	3	1	0	2	3	0	1.25	0	0	0	0	0	0	0	0	3	4	0	2.33333	0	0	0	0	0	0	0	0	0	0	0	0	0	0	0	0
gi|6320941|ref|NP_011020.1|		0	1	3	1.33333	0	0	1	0.333333	0	0	0	0	0	0	0	0	7	0	0	1.75	0	1	2	1	0	0	0	0	1	0	2	1	0	0	0	0	0	0	0	0	0	0	0	0	0	0	0	0
gi|6321973|ref|NP_012049.1|	OYE2	0	7	34	13.6667	0	0	1	0.333333	0	0	0	0	0	0	0	0	0	1	0	0.25	0	0	5	1.66667	0	0	0	0	5	11	8	8	0	0	0	0	0	0	0	0	0	0	0	0	0	0	0	0
gi|6324109|ref|NP_014179.1|	ADE12	0	1	6	2.33333	0	0	1	0.333333	0	0	0	0	0	0	0	0	0	1	0	0.25	0	0	0	0	0	0	0	0	1	0	0	0.333333	0	0	0	3	1.5	1	3	2	0	0	0	0	0	0	0	0
gi|6324194|ref|NP_014264.1|	FPR1	0	2	7	3	0	0	0	0	0	0	0	3	0	0	1	0	0	0	0	0	0	1	2	1	0	0	0	0	0	2	0	0.666667	0	0	0	2	1	0	1	0.5	0	0	0	0	0	0	0	0
gi|6319809|ref|NP_009890.1|	GLK1	0	1	3	1.33333	0	0	0	0	0	0	0	0	0	0	0	0	1	0	1	0.5	1	0	0	0.333333	0	0	0	0	0	4	6	3.33333	0	0	0	1	0.5	0	0	0	0	0	0	0	0	0	0	0
gi|6323056|ref|NP_013128.1|	ADE16	0	4	0	1.33333	0	0	0	0	0	0	0	0.5	0	0	0.166667	0	2.4	0	0	0.6	0	0	0	0	0	0	0	0	2.66667	2.5	0	1.72222	0	0	0	0	0	0	1	0.5	0	0	0	0	0	0	0	0
gi|6320306|ref|NP_010386.1|	AR01	0	0	1	0.333333	1	0	0	0.333333	0	0	0	0	0	0	0	1	0	0	0	0.25	0	0	1	0.333333	0	0	0	0	0	0	0	0	0	0	0	3	1.5	0	3	1.5	0	0	0	1	1	0	0	1
gi|6320830|ref|NP_010909.1|	MIT1	0	0	1	0.333333	0	0	2	0.666667	0	0	0	0	0	0	0	0	0	0	0	0	0	0	12	4	0	0	4	1.33333	0	0	0	0	0	0	1	3	2	0	2	1	0	0	0	1	1	0	0	0
gi|16198342|ref|NP_428268.1|	RGD2	0	0	1	0.333333	0	0	0	0	0	0	0	1	0	0	0.333333	0	15	0	0	3.75	0	0	0	0	0	0	0	0	1	0	2	1	0	0	1	5	3	0	2	1	0	0	0	0	0	0	0	0
gi|6325390|ref|NP_015458.1|	SPN1	0	0	11	3.66667	0	0	0	0	0	0	0	0	0	0	0	0	12	1	0	3.25	0	3	10	4.33333	0	0	0	0	0	0	0	0	0	0	1	8	4.5	0	6	3	0	0	0	0	0	0	0	0
gi|6324592|ref|NP_014661.1|	ROD1	0	0	2	0.666667	0	0	0	0	0	0	0	0	0	0	0	0	10	0	0	2.5	1	0	1	0.666667	0	0	0	0	0	0	0	0	0	0	1	5	3	0	1	0.5	0	0	0	0	0	0	0	1
gi|6325286|ref|NP_015354.1|	APL4	0	0	2	0.666667	0	0	0	0	0	0	0	0	0	0	0	0	14	0	0	3.5	1	0	0	0.333333	0	0	0	0	1	0	1	0.666667	0	0	0	5	2.5	1	3	2	0	0	0	0	0	0	0	0
gi|6325066|ref|NP_015134.1|	NAB3	0	0	16	5.33333	0	0	0	0	0	0	0	0	0	0	0	0	5	0	0	1.25	0	1	12	4.33333	0	0	1	0.333333	0	0	0	0	0	0	1	2	1.5	0	3	1.5	0	0	0	0	0	0	0	0
gi|6325291|ref|NP_015359.1|	ARP7	0	0	1	0.333333	0	0	0	0	0	0	0	0	0	0	0	0	25	0	0	6.25	0	3	5	2.66667	0	0	0	0	2	0	1	1	0	0	0	8	4	0	5	2.5	0	0	0	0	0	0	0	0
gi|37362644|ref|NP_011105.2|		0	0	1	0.333333	0	0	0	0	0	0	0	0	0	0	0	0	1	0	0	0.25	0	0	0	0	0	1	0	0.333333	6	5	0	3.66667	0	0	0	7	3.5	1	0	0.5	0	0	0	0	0	0	0	1
gi|6325247|ref|NP_015315.1|	RET3	0	0	1	0.333333	0	0	0	0	0	0	0	0	0	0	0	0	2	0	0	0.5	0	0	0	0	0	0	0	0	2	1	3	2	0	0	0	2	1	1	1	1	0	0	0	0	0	0	0	0
gi|6323196|ref|NP_013268.1|	RPS31	0	0	2	0.666667	0	0	0	0	0	0	0	0	0	0	0	0	3	0	0	0.75	0	0	0	0	0	0	0	0	1	1	0	0.666667	0	0	1	1	1	1	0	0.5	0	0	0	0	0	0	0	1
gi|6324031|ref|NP_014101.1|	CLA4	0	0	1	0.333333	0	0	0	0	0	0	0	0	0	0	0	0	12.7059	0	0	3.17647	0	0	0	0	0	0	0	0	0	1	0	0.333333	0	0	1	11.4231	6.21154	0	5	2.5	0	0	0	1	1	1	1	0
gi|10383775|ref|NP_009914.2|	BUD3	0	0	1	0.333333	0	0	0	0	0	0	0	0	0	0	0	0	1	0	0	0.25	0	0	0	0	0	0	0	0	0	1	0	0.333333	0	0	1	5	3	0	2	1	0	0	0	1	1	0	0	0
gi|6321929|ref|NP_012005.1|	ARO9	0	0	1	0.333333	0	0	0	0	0	0	0	0	0	0	0	0	0	1	0	0.25	0	0	0	0	0	0	0	0	1	1	3	1.66667	0	0	0	9	4.5	2	1	1.5	0	0	0	0	0	0	0	0
gi|6324772|ref|NP_014841.1|	BFR1	0	0	5	1.66667	0	0	0	0	0	0	0	0	0	0	0	0	0	0	0	0	0	1	0	0.333333	0	0	0	0	0	1	0	0.333333	0	0	0	0	0	0	1	0.5	0	0	0	0	0	0	0	1
gi|6320395|ref|NP_010475.1|	SLY1	0	0	1	0.333333	0	0	0	0	0	0	0	0	0	0	0	0	0	0	0	0	0	0	0	0	0	0	0	0	2	1	2	1.66667	0	0	3	7	5	0	3	1.5	0	0	0	1	1	0	0	0
gi|6324079|ref|NP_014149.1|	RAD50	0	0	0	0	2	0	1	1	0	0	0	0	0	0	0	1	0	0	0	0.25	0	0	1	0.333333	0	1	0	0.333333	0	1	1	0.666667	0	0	0	3	1.5	0	0	0	0	0	0	0	0	0	0	0
gi|6323115|ref|NP_013187.1|	SMC4	0	0	0	0	1	0	0	0.333333	0	0	0	1	0	0	0.333333	0	1	0	0	0.25	0	2	9	3.66667	0	1	0	0.333333	0	0	0	0	0	0	0	3	1.5	0	1	0.5	0	0	0	0	0	0	0	0
gi|6319752|ref|NP_009834.1|		0	0	0	0	1	0	0	0.333333	0	0	0	0	0	0	0	0	2	0	0	0.5	0	0	0	0	0	0	0	0	1	0	0	0.333333	0	0	1	2	1.5	2	1	1.5	0	0	0	0	0	1	1	0
gi|6323958|ref|NP_014029.1|	ADE4	0	0	0	0	0	2	0	0.666667	0	0	0	0	0	0	0	1	0	0	0	0.25	0	0	5	1.66667	0	1	0	0.333333	5	1	5	3.66667	0	0	0	0	0	0	0	0	0	0	0	0	0	0	0	1
gi|6319756|ref|NP_009838.1|	PAF1	0	0	0	0	0	1	0	0.333333	0	0	0	0	0	0	0	0	0	0	0	0	0	1	13	4.66667	0	0	0	0	17	5	13	11.6667	0	0	0	1	0.5	0	1	0.5	0	0	0	0	0	0	0	0
gi|37362673|ref|NP_012931.2|		0	0	0	0	0	0	1	0.333333	0	0	0	0	0	0	0	0	2	0	0	0.5	0	3	1	1.33333	0	0	0	0	0	1	0	0.333333	0	0	0	1	0.5	0	2	1	0	0	0	0	0	0	0	0
gi|6321531|ref|NP_011608.1|	VAS1	0	0	0	0	0	0	0	0	0	0	0	1	0	0	0.333333	0	0	1	0	0.25	0	0	2	0.666667	0	0	0	0	3	2	1	2	0	0	0	0	0	1	0	0.5	0	1	0.5	0	0	0	0	0
gi|6325369|ref|NP_015437.1|	MRD1	0	0	0	0	0	0	0	0	0	0	0	1	0	0	0.333333	0	0	0	0	0	0	1	5	2	0	0	4	1.33333	1	0	0	0.333333	0	0	1	1	1	0	2	1	0	0	0	0	0	0	0	0
gi|6321812|ref|NP_011888.1|	MYO1	0	0	0	0	0	0	0	0	0	0	0	0	0	0	0	1	0	1	0	0.5	0	0	1	0.333333	0	2	0	0.666667	0	0	0	0	0	0	0	1	0.5	0	0	0	0	0	0	1	1	1	1	3
gi|37362679|ref|NP_013300.2|	PBA1	0	0	0	0	0	0	0	0	0	0	0	0	0	0	0	0	8	1	0	2.25	0	0	1	0.333333	0	0	0	0	1	0	0	0.333333	0	0	1	7	4	3	4	3.5	0	0	0	0	0	0	0	0
gi|6323429|ref|NP_013501.1|	AFG2	0	0	0	0	0	0	0	0	0	0	0	0	0	0	0	0	2	1	0	0.75	0	0	0	0	0	10	0	3.33333	7	1	0	2.66667	0	0	0	3	1.5	2	0	1	0	0	0	0	0	0	0	1
gi|6681848|ref|NP_012160.2|	MOB1	0	0	0	0	0	0	0	0	0	0	0	0	0	0	0	0	1	1	0	0.5	0	0	0	0	0	0	0	0	2	0	0	0.666667	0	0	1	2	1.5	1	1	1	0	0	0	0	0	1	1	0
gi|6320145|ref|NP_010225.1|	USO1	0	0	0	0	0	0	0	0	0	0	0	0	0	0	0	0	5	2	0	1.75	0	0	0	0	0	0	0	0	0	1	2	1	0	0	0	7	3.5	3	4	3.5	0	0	0	0	0	4	4	0
gi|6322086|ref|NP_012161.1|	SLM1	0	0	0	0	0	0	0	0	0	0	0	0	0	0	0	0	15	0	0	3.75	0	0	2	0.666667	0	0	1	0.333333	0	0	3	1	0	0	1	6	3.5	0	1	0.5	0	0	0	0	0	0	0	1
gi|6322842|ref|NP_012915.1|		0	0	0	0	0	0	0	0	0	0	0	0	0	0	0	0	6	0	0	1.5	0	0	2	0.666667	0	0	0	0	3	1	1	1.66667	0	0	1	5	3	0	0	0	0	0	0	0	0	0	0	1
gi|6325041|ref|NP_015109.1|	CBP3	0	0	0	0	0	0	0	0	0	0	0	0	0	0	0	0	2	0	0	0.5	0	0	2	0.666667	0	0	0	0	1	4	2	2.33333	0	0	0	2	1	0	1	0.5	0	0	0	0	0	1	1	0
gi|6325246|ref|NP_015314.1|	TAF3	0	0	0	0	0	0	0	0	0	0	0	0	0	0	0	0	1	0	0	0.25	0	0	1	0.333333	0	0	0	0	1	0	0	0.333333	0	0	2	8	5	1	3	2	0	0	0	0	0	1	1	0
gi|6321955|ref|NP_012031.1|	YAP1801	0	0	0	0	0	0	0	0	0	0	0	0	0	0	0	0	4	0	0	1	0	0	1	0.333333	0	0	0	0	1	0	0	0.333333	0	0	1	3	2	2	1	1.5	0	0	0	0	0	2	2	0
gi|6321338|ref|NP_011415.1|	SEH1	0	0	0	0	0	0	0	0	0	0	0	0	0	0	0	0	1	0	0	0.25	0	0	0	0	0	1	0	0.333333	9	6	3	6	0	0	1	4	2.5	0	2	1	0	0	0	0	0	0	0	0
gi|6321529|ref|NP_011606.1|		0	0	0	0	0	0	0	0	0	0	0	0	0	0	0	0	7	0	0	1.75	0	0	0	0	0	1	0	0.333333	2	0	0	0.666667	0	0	2	7	4.5	3	3	3	0	0	0	0	0	3	3	0
gi|10383754|ref|NP_009871.2|	MRC1	0	0	0	0	0	0	0	0	0	0	0	0	0	0	0	0	3	0	0	0.75	0	0	0	0	0	0	0	0	6	2	1	3	0	0	0	4	2	0	2	1	0	0	0	2	2	0	0	5
gi|6323470|ref|NP_013542.1|	CAR2	0	0	0	0	0	0	0	0	0	0	0	0	0	0	0	0	0	0	0	0	0	0	4	1.33333	0	1	0	0.333333	5	9	34	16	0	0	1	3	2	0	1	0.5	0	0	0	0	0	0	0	0
gi|6320049|ref|NP_010128.1|	SAS10	0	0	0	0	0	0	0	0	0	0	0	0	0	0	0	0	0	0	0	0	0	0	10	3.33333	0	0	4	1.33333	3	1	2	2	0	0	2	2	2	0	6	3	0	0	0	0	0	0	0	0
gi|6323568|ref|NP_013639.1|	TCB3	0	0	0	0	0	0	0	0	0	0	0	0	0	0	0	0	0	0	0	0	0	0	0	0	0	0	0	0	3	2	6	3.66667	0	0	3	9	6	1	2	1.5	0	0	0	0	0	1	1	0
gi|6324818|ref|NP_014887.1|		0	0	0	0	0	0	0	0	0	0	0	0	0	0	0	0	0	0	0	0	0	0	0	0	0	0	0	0	1	0	1	0.666667	0	0	0	1	0.5	0	0	0	7	11	9	17	17	23	23	53
gi|14318495|ref|NP_116629.1|	EPL1	0	0	0	0	0	0	0	0	0	0	0	0	0	0	0	0	0	0	0	0	0	0	0	0	0	0	0	0	0	0	0	0	0	0	1	0	0.5	1	2	1.5	15	30	22.5	64	64	62	62	134
gi|6324831|ref|NP_014900.1|		1	1	3	1.66667	0	0	0	0	0	0	0	0	0	0	0	0	0	0	0	0	0	0	3	1	0	0	0	0	0	0	0	0	0	0	0	0	0	0	2	1	0	1	0.5	1	1	0	0	0
gi|6320273|ref|NP_010353.1|		3	0	1	1.33333	0	2	1	1	0	0	0	0	0	0	0	0	0	0	0	0	0	0	2	0.666667	0	0	0	0	1	0	0	0.333333	0	0	0	0	0	0	1	0.5	0	0	0	0	0	0	0	0
gi|6320327|ref|NP_010407.1|	KIN1	1	0	3	1.33333	0	0	0	0	0	0	0	0	0	0	0	0	5.25	2	0	1.8125	0	0	0	0	0	0	0	0	0	0	0	0	0	0	2	15	8.5	0	3	1.5	0	0	0	0	0	0	0	0
gi|6320571|ref|NP_010651.1|		1	0	6	2.33333	0	0	0	0	0	0	0	0	0	0	0	0	2	0	0	0.5	0	4	10	4.66667	0	0	0	0	0	0	0	0	0	0	0	1	0.5	0	1	0.5	0	0	0	0	0	0	0	0
gi|6323647|ref|NP_013718.1|	TAF4	1	0	1	0.666667	0	0	0	0	0	0	0	0	0	0	0	0	3	0	0	0.75	0	0	6	2	0	0	0	0	0	0	0	0	0	0	2	9	5.5	0	7	3.5	0	0	0	0	0	0	0	0
gi|6325018|ref|NP_015087.1|	SUI3	1	0	4	1.66667	0	0	0	0	0	0	0	0	0	0	0	0	0	1	0	0.25	0	0	0	0	0	0	0	0	0	0	0	0	0	0	3	5	4	0	3	1.5	0	0	0	0	0	0	0	0
gi|6321683|ref|NP_011760.1|		2	0	1	1	0	0	0	0	0	0	0	0	0	0	0	0	0	0	0	0	0	0	2	0.666667	0	0	0	0	0	1	0	0.333333	0	0	0	1	0.5	2	0	1	0	0	0	0	0	0	0	1
gi|37362641|ref|NP_010853.2|	CIN8	1	0	0	0.333333	0	0	1	0.333333	0	0	0	0	0	0	0	0	1	0	0	0.25	0	0	0	0	0	0	0	0	0	0	0	0	0	0	2	7	4.5	2	10	6	0	0	0	0	0	0	0	0
gi|6325173|ref|NP_015241.1|	BRO1	2	0	0	0.666667	0	0	0	0	0	0	0	0	0	0	0	0	11	3	0	3.5	0	1	0	0.333333	0	0	0	0	0	0	0	0	0	0	2	11	6.5	0	6	3	0	0	0	0	0	0	0	0
gi|6322631|ref|NP_012704.1|	SRY1	1	0	0	0.333333	0	0	0	0	0	0	0	0	0	0	0	0	11	0	0	2.75	1	0	0	0.333333	0	0	0	0	0	0	0	0	0	0	0	2	1	4	6	5	0	0	0	0	0	1	1	0
gi|6325142|ref|NP_015210.1|	BEM3	1	0	0	0.333333	0	0	0	0	0	0	0	0	0	0	0	0	9	0	0	2.25	0	0	0	0	0	1	0	0.333333	1	0	0	0.333333	0	0	1	13	7	0	4	2	0	0	0	0	0	0	0	0
gi|6322424|ref|NP_012498.1|	SN04	1	0	0	0.333333	0	0	0	0	0	0	0	0	0	0	0	0	5	0	0	1.25	0	0	0	0	0	0	0	0	4	1	5	3.33333	0	0	0	6	3	0	6	3	0	0	0	0	0	0	0	0
gi|6323330|ref|NP_013402.1|	ECM38	1	0	0	0.333333	0	0	0	0	0	0	0	0	0	0	0	0	0	1	0	0.25	3	1	0	1.33333	0	1	0	0.333333	0	0	0	0	0	0	0	0	0	0	0	0	0	0	0	0	0	1	1	1
gi|6320548|ref|NP_010628.1|		0	1	1	0.666667	0	0	0	0	0	0	0	0	0	0	0	0	5	2	0	1.75	0	0	0	0	0	0	0	0	0	0.5	0	0.166667	0	0	0	9	4.5	0	5	2.5	0	0	0	0	0	0	0	0
gi|6322585|ref|NP_012659.1|	ENT3	0	1	3	1.33333	0	0	0	0	0	0	0	0	0	0	0	0	6	5	0	2.75	0	0	0	0	0	0	0	0	0	0	0	0	0	0	0	6	3	0	6	3	0	0	0	0	0	2	2	0
gi|6320173|ref|NP_010253.1|		0	1	5	2	0	0	0	0	0	0	0	0	0	0	0	0	2	0	0	0.5	0	0	0	0	0	0	0	0	0	0	0	0	0	0	12	17	14.5	0	4	2	0	0	0	4	4	0	0	0
gi|14318557|ref|NP_116690.1|		0	1	3	1.33333	0	0	0	0	0	0	0	0	0	0	0	0	0	0	0	0	0	2	2	1.33333	0	0	0	0	3	5	5	4.33333	0	0	0	0	0	0	0	0	0	0	0	0	0	0	0	0
gi|6323566|ref|NP_013637.1|	FPR3	0	2	2	1.33333	0	0	0	0	0	0	0	0	0	0	0	0	0	0	0	0	0	3	5	2.66667	0	0	0	0	2	0	2	1.33333	0	0	0	1	0.5	0	0	0	0	0	0	0	0	0	0	0
gi|10383771|ref|NP_009910.2|;gi|20336769|ref|NP_620390.1|;gi|7839149|ref|NP_058139.1|;gi|7839157|ref|NP_058147.1|;gi|7839189|ref|NP_058175.1|;gi|7839200|ref|NP_058186.1|		0	0.2	0	0.0666667	0	0.166667	0	0.0555556	0	0	0	0	0	0	0	0	0	0	0	0	0.166667	0	0	0.0555556	0	0	0	0	1.5	0.2	0.733333	0.811111	0	0	0	0.366667	0.183333	0	0	0	0	0	0	0	0	0	0	0
gi|6321185|ref|NP_011262.1|	RTG2	0	1	0	0.333333	0	0	0	0	0	0	0	0	0	0	0	0	0	0	0	0	2	0	0	0.666667	0	1	0	0.333333	0	0	1	0.333333	0	0	2	9	5.5	0	0	0	0	0	0	0	0	1	1	0
gi|6322836|ref|NP_012909.1|		0	2	0	0.666667	0	0	0	0	0	0	0	0	0	0	0	0	0	0	0	0	0	0	1	0.333333	0	0	0	0	0	0	0	0	0	0	0	1	0.5	0	0	0	0	0	0	1	1	0	0	3
gi|6320400|ref|NP_010480.1|	MSS116	0	1	0	0.333333	0	0	0	0	0	0	0	0	0	0	0	0	0	0	0	0	0	0	0	0	0	0	0	0	1	0	0	0.333333	0	0	1	8	4.5	1	3	2	0	0	0	0	0	1	1	0
gi|6320934|ref|NP_011013.1|	PTC2	0	0	2	0.666667	2	0	0	0.666667	0	1	0.5	0	0	0	0	0	0	0	0	0	0	0	1	0.333333	0	2	0	0.666667	1.5	0	0	0.5	0	0	0	0	0	0	0	0	0	0	0	0	0	0	0	0.5
gi|6322639|ref|NP_012712.1|	UBA1	0	0	2	0.666667	1	0	0	0.333333	0	0	0	0	0	0	0	0	1	0	0	0.25	0	0	5	1.66667	0	0	0	0	1	2	0	1	0	0	0	3	1.5	0	0	0	0	0	0	0	0	0	0	0
gi|14318486|ref|NP_116620.1|	RIM15	0	0	3	1	1	0	0	0.333333	0	0	0	0	0	0	0	0	2	0	0	0.5	0	0	0	0	0	0	0	0	6	0	4	3.33333	0	0	0	4	2	0	0	0	0	0	0	0	0	1	1	0
gi|6319578|ref|NP_009660.1|	E0O84	0	0	1	0.333333	0	1	0	0.333333	0	0	0	0	0	0	0	0	4	0	0	1	0	0	0	0	0	0	0	0	0	0	0	0	0	0	0	21	10.5	1	9	5	0	0	0	0	0	1	1	0
gi|6681849|ref|NP_014237.2|	RPL42A	0	0	1	0.333333	0	2	0	0.666667	0	0	0	0	0	0	0	0	0	0	0	0	0	0	1	0.333333	0	0	0	0	0	0	0	0	0	0	1	2	1.5	0	0	0	0	0	0	1	1	0	0	1
gi|6320958|ref|NP_011037.1|		0	0	5	1.66667	0	0	2	0.666667	0	0	0	0	0	0	0	0	4	0	0	1	0	0	3	1	0	0	0	0	0	0	0	0	0	0	0	2	1	0	1	0.5	0	0	0	0	0	0	0	0
gi|6323674|ref|NP_013744.1|	EIS1	0	0	1	0.333333	0	0	0	0	0	1	0.5	0	0	0	0	0	0	0	2	0.5	0	0	4	1.33333	0	0	0	0	3	0	0	1	0	0	0	5	2.5	0	4	2	0	0	0	0	0	0	0	0
gi|6320708|ref|NP_010788.1|	RPL37B	0	0	2	0.666667	0	0	0	0	0	0	0	0	1	0	0.333333	0	1	0	0	0.25	0	0	0	0	0	0	0	0	0	0.5	0	0.166667	0	0	1	4	2.5	0	0	0	0	0	0	1	1	0	0	0
gi|14318470|ref|NP_116605.1|	SWP82	0	0	1	0.333333	0	0	0	0	0	0	0	0	0	1	0.333333	0	1	0	0	0.25	0	0	0	0	0	0	0	0	0	0	0	0	0	0	1	10	5.5	0	3	1.5	0	0	0	0	0	1	1	0
gi|6325241|ref|NP_015309.1|	SWI1	0	0	2	0.666667	0	0	0	0	0	0	0	0	0	0	0	0	12	1	0	3.25	0	0	10	3.33333	0	1	0	0.333333	0	0	0	0	0	0	0	15	7.5	0	4	2	0	0	0	0	0	0	0	0
gi|6324522|ref|NP_014591.1|	GAL11	0	0	1	0.333333	0	0	0	0	0	0	0	0	0	0	0	0	9	2	0	2.75	0	0	4	1.33333	0	0	0	0	0	0	0	0	0	0	1	8	4.5	0	2	1	0	0	0	0	0	0	0	0
gi|6323475|ref|NP_013547.1|		0	0	0	0	0	0	0	0	0	0	0	0	0	0	0	0	1	2	0	0.75	0	0	1	0.333333	0	0	0	0	0	0	0	0	0	0	0	4	2	1	2	1.5	0	0	0	0	0	0	0	0
gi|6320223|ref|NP_010303.1|		0	0	2	0.666667	0	0	0	0	0	0	0	0	0	0	0	0	6	1	0	1.75	0	0	0	0	0	2	0	0.666667	0	0	0	0	0	0	0	4	2	1	3	2	0	0	0	0	0	0	0	0
gi|6323402|ref|NP_013474.1|		0	0	5	1.66667	0	0	0	0	0	0	0	0	0	0	0	0	4	3	0	1.75	0	0	0	0	0	0	0	0	1	0	1	0.666667	0	0	0	2	1	0	0	0	0	0	0	0	0	1	1	0
gi|6321319|ref|NP_011396.1|	COQ8	0	0	1	0.333333	0	0	0	0	0	0	0	0	0	0	0	0	3	1	0	1	0	0	0	0	0	0	0	0	1	0	0	0.333333	0	0	0	5	2.5	1	2	1.5	0	0	0	0	0	0	0	0
gi|6319410|ref|NP_009492.1|	SKT5	0	0	1	0.333333	0	0	0	0	0	0	0	0	0	0	0	0	4	1	0	1.25	0	0	0	0	0	0	0	0	0	0	0	0	0	0	2	4	3	6	2	4	0	0	0	0	0	0	0	0
gi|6324147|ref|NP_014217.1|	IPI3	0	0	1	0.333333	0	0	0	0	0	0	0	0	0	0	0	0	16	0	0	4	0	2	10	4	0	0	0	0	1	0	0	0.333333	0	0	0	8	4	0	1	0.5	0	0	0	0	0	0	0	0
gi|37362621|ref|NP_009731.2|		0	0	3	1	0	0	0	0	0	0	0	0	0	0	0	0	3	0	0	0.75	0	1	0	0.333333	0	0	0	0	0	0	0	0	0	0	3	3	3	0	4	2	0	0	0	0	0	1	1	0
gi|6324935|ref|NP_015004.1|		0	0	1	0.333333	0	0	0	0	0	0	0	0	0	0	0	0	6	0	0	1.5	0	0	4	1.33333	0	1	0	0.333333	3	0	1	1.33333	0	0	0	2	1	0	0	0	0	0	0	0	0	0	0	0
gi|6321831|ref|NP_011907.1|	SRB2	0	0	3	1	0	0	0	0	0	0	0	0	0	0	0	0	6	0	0	1.5	0	0	1	0.333333	0	0	0	0	0	0	0	0	0	0	1	3	2	2	3	2.5	0	0	0	0	0	0	0	0
gi|6319273|ref|NP_009356.1|	PTA1	0	0	1	0.333333	0	0	0	0	0	0	0	0	0	0	0	0	3	0	0	0.75	0	0	2	0.666667	0	0	0	0	0	0	0	0	0	0	1	6	3.5	1	2	1.5	0	0	0	0	0	0	0	0
gi|6325202|ref|NP_015270.1|	LGE1	0	0	2	0.666667	0	0	0	0	0	0	0	0	0	0	0	0	6	0	0	1.5	0	0	3	1	0	0	0	0	0	0	0	0	0	0	1	4	2.5	0	2	1	0	0	0	1	1	0	0	0
gi|6323211|ref|NP_013283.1|	SWI6	0	0	1	0.333333	0	0	0	0	0	0	0	0	0	0	0	0	10	0	0	2.5	0	0	0	0	0	0	0	0	2	1	1	1.33333	0	0	0	5	2.5	0	1	0.5	0	0	0	0	0	0	0	0
gi|6320185|ref|NP_010265.1|	OSH2	0	0	1	0.333333	0	0	0	0	0	0	0	0	0	0	0	0	13	0	0	3.25	0	0	0	0	0	0	0	0	1	0	6	2.33333	0	0	2	25	13.5	0	17	8.5	0	0	0	0	0	0	0	0
gi|6325354|ref|NP_015422.1|		0	0	3	1	0	0	0	0	0	0	0	0	0	0	0	0	1	0	0	0.25	0	0	0	0	0	0	0	0	2	0	1	1	0	0	0	6	3	4	0	2	0	0	0	0	0	1	1	0
gi|6321446|ref|NP_011523.1|		0	0	1	0.333333	0	0	0	0	0	0	0	0	0	0	0	0	1	0	0	0.25	0	0	0	0	0	0	0	0	1	0	0	0.333333	0	0	1	0	0.5	1	1	1	0	0	0	0	0	0	0	1
gi|6325402|ref|NP_015470.1|	NOC4	0	0	2	0.666667	0	0	0	0	0	0	0	0	0	0	0	0	11	0	0	2.75	0	0	0	0	0	0	0	0	1	0	0	0.333333	0	0	0	5	2.5	1	1	1	0	0	0	0	0	2	2	0
gi|6320960|ref|NP_011039.1|	BOI2	0	0	7	2.33333	0	0	0	0	0	0	0	0	0	0	0	0	20	0	0	5	0	0	0	0	0	0	0	0	0	0	0	0	0	0	2	17.7083	9.85417	0	8.72727	4.36364	0	0	0	1	1	1	1	0
gi|6321510|ref|NP_011588.1|		0	0	3	1	0	0	0	0	0	0	0	0	0	0	0	0	0	0	0	0	0	1	5	2	0	0	0	0	0	0	1	0.333333	0	0	1	4	2.5	0	1	0.5	0	0	0	0	0	0	0	0
gi|6322737|ref|NP_012810.1|	ABF1	0	0	4	1.33333	0	0	0	0	0	0	0	0	0	0	0	0	0	0	0	0	0	2	4	2	0	0	0	0	0	0	0	0	0	0	1	4	2.5	0	3	1.5	0	0	0	1	1	0	0	0
gi|6322788|ref|NP_012861.1|	MSN4	0	0	2	0.666667	0	0	0	0	0	0	0	0	0	0	0	0	0	0	0	0	0	0	3	1	0	0	1	0.333333	0	0	0	0	0	0	1	0	0.5	0	1	0.5	0	0	0	18	18	3	3	0
gi|6323037|ref|NP_013109.1|	RLP24	0	0	1	0.333333	0	0	0	0	0	0	0	0	0	0	0	0	0	0	0	0	0	0	0	0	0	0	0	0	1	0	0	0.333333	0	0	1	1	1	1	1	1	0	0	0	0	0	1	1	0
gi|6323948|ref|NP_014019.1|	TDA1	0	0	0	0	3	1	1	1.66667	0	0	0	0	0	0	0	0	0	0	4	1	1	0	2	1	0	0	1	0.333333	0	0	0	0	0	0	0	0	0	0	0	0	0	0	0	0	0	0	0	0
gi|6323842|ref|NP_013913.1|	MRPS17	0	0	0	0	1	0	0	0.333333	1	0	0.5	0	0	0	0	0	0	0	0	0	1	0	0	0.333333	0	0	0	0	0	1	1	0.666667	0	0	0	4	2	0	0	0	0	0	0	0	0	0	0	1
gi|6325061|ref|NP_015129.1|	APL5	0	0	0	0	1	0	0	0.333333	0	0	0	0	1	0	0.333333	0	0	0	0	0	0	0	1	0.333333	0	0	0	0	2	0	1	1	0	0	0	0	0	2	0	1	0	0	0	1	1	0	0	0
gi|6320035|ref|NP_010115.1|	FAP7	0	0	0	0	1	0	0	0.333333	0	0	0	0	0	0	0	0	0	0	1	0.25	0	0	0	0	0	0	0	0	1	0	1	0.666667	0	0	1	1	1	0	1	0.5	0	0	0	0	0	0	0	0
gi|6323565|ref|NP_013636.1|	HMG1	0	0	0	0	0	1	3	1.33333	0	0	0	0	0	0	0	0	0	1	0	0.25	0	1	0	0.333333	0	0	2	0.666667	0	0	0	0	0	0	0	0	0	0.5	1	0.75	0	0	0	0	0	0	0	0
gi|6323625|ref|NP_013696.1|	PPZ1	0	0	0	0	0	3	0	1	0	0	0	0	0	0	0	0	1	0	3	1	0	0	0	0	0	0	0	0	0	0	2	0.666667	0	0	2	8	5	1	0	0.5	0	0	0	0	0	0	0	0
gi|6320926|ref|NP_011005.1|	UTP7	0	0	0	0	0	0	1	0.333333	0	0	0	0	0	0	0	0	0	0	0	0	0	0	0	0	0	0	0	0	1	0	1	0.666667	0	0	1	4	2.5	0	1	0.5	0	0	0	1	1	0	0	0
gi|6324261|ref|NP_014331.1|		0	0	0	0	0	0	0	0	0	1	0.5	0	0	0	0	0	0	0	1	0.25	0	0	1	0.333333	0	0	0	0	0	1	0	0.333333	0	0	0	3	1.5	0	3	1.5	0	0	0	1	1	0	0	0
gi|6321415|ref|NP_011492.1|		0	0	0	0	0	0	0	0	0	1	0.5	0	0	0	0	0	0	0	0	0	0	1	6	2.33333	0	0	0	0	0	0	0	0	0	0	2	2	2	0	2	1	0	0	0	1	1	0	0	0
gi|6319321|ref|NP_009404.1|	RFA1	0	0	0	0	0	0	0	0	0	1	0.5	0	0	0	0	0	0	0	0	0	0	0	2	0.666667	0	0	0	0	19	13	17	16.3333	0	0	0	0	0	0	1	0.5	0	0	0	0	0	0	0	0
gi|6324996|ref|NP_015064.1|	APM1	0	0	0	0	0	0	0	0	0	0	0	1	0	0	0.333333	0	5	1	0	1.5	0	0	0	0	0	0	0	0	0	0	0	0	0	0	5	4	4.5	0	2	1	0	0	0	1	1	0	0	0
gi|6321657|ref|NP_011734.1|		0	0	0	0	0	0	0	0	0	0	0	1	0	0	0.333333	0	3	0	0	0.75	1	0	0	0.333333	0	0	0	0	0	1	0	0.333333	0	0	0	4	2	4	2	3	0	0	0	0	0	0	0	0
gi|6322436|ref|NP_012510.1|		0	0	0	0	0	0	0	0	0	0	0	0	0	1	0.333333	0	4	0	0	1	0	0	0	0	0	0	0	0	1	0	0	0.333333	0	0	0	3	1.5	1	1	1	0	0	0	0	0	1	1	0
gi|6320435|ref|NP_010515.1|		0	0	0	0	0	0	0	0	0	0	0	0	0	0	0	2	9	0	0	2.75	0	0	5	1.66667	0	4	1	1.66667	0	0	0	0	0	0	0	6	3	0	4	2	0	0	0	0	0	0	0	0
gi|10383795|ref|NP_009962.2|	SNT1	0	0	0	0	0	0	0	0	0	0	0	0	0	0	0	1	0	0	0	0.25	0	1	6	2.33333	0	0	0	0	0	1	0	0.333333	0	0	1	2	1.5	0	1	0.5	0	0	0	0	0	0	0	0
gi|6325111|ref|NP_015179.1|	NOP53	0	0	0	0	0	0	0	0	0	0	0	0	0	0	0	1	0	0	0	0.25	0	0	2	0.666667	0	1	0	0.333333	0	0	2	0.666667	0	0	3	4	3.5	0	2	1	0	0	0	0	0	0	0	0
gi|14318514|ref|NP_116647.1|	SMC1	0	0	0	0	0	0	0	0	0	0	0	0	0	0	0	1	0	0	0	0.25	0	0	1	0.333333	0	0	0	0	4	0	0	1.33333	0	0	1	6	3.5	0	3	1.5	0	0	0	1	1	0	0	0
gi|6322537|ref|NP_012611.1|	MIR1	0	0	0	0	0	0	0	0	0	0	0	0	0	0	0	0	2	1	0	0.75	0	0	3	1	0	2	0	0.666667	1	0	0	0.333333	0	0	0	5	2.5	1	0	0.5	0	0	0	0	0	0	0	0
gi|6321343|ref|NP_011420.1|		0	0	0	0	0	0	0	0	0	0	0	0	0	0	0	0	1	1	0	0.5	0	0	0	0	0	0	0	0	5	1	2	2.66667	0	0	0	3	1.5	1	0	0.5	0	0	0	0	0	0	0	0
gi|37362617|ref|NP_009629.2|		0	0	0	0	0	0	0	0	0	0	0	0	0	0	0	0	6	0	1	1.75	0	0	0	0	0	1	0	0.333333	0	0	1	0.333333	0	0	0	8	4	0	1	0.5	0	0	0	0	0	1	1	0
gi|6319434|ref|NP_009516.1|	APL3	0	0	0	0	0	0	0	0	0	0	0	0	0	0	0	0	4	0	2	1.5	0	0	0	0	0	0	0	0	1	0	1	0.666667	0	0	1	5	3	0	1	0.5	0	0	0	0	0	0	0	0
gi|6321560|ref|NP_011637.1|		0	0	0	0	0	0	0	0	0	0	0	0	0	0	0	0	12	0	0	3	1	0	0	0.333333	0	0	0	0	0	0	0	0	0	0	3	7	5	2	6	4	0	0	0	0	0	3	3	0
gi|6321231|ref|NP_011308.1|	SPT16	0	0	0	0	0	0	0	0	0	0	0	0	0	0	0	0	1	0	0	0.25	0	2	36	12.6667	0	0	0	0	1	3	1	1.66667	0	0	1	0	0.5	0	0	0	0	0	0	0	0	0	0	0
gi|6323450|ref|NP_013522.1|	CDC73	0	0	0	0	0	0	0	0	0	0	0	0	0	0	0	0	3	0	0	0.75	0	1	18	6.33333	0	0	0	0	9	5	7	7	0	0	0	0	0	0	1	0.5	0	0	0	0	0	0	0	0
gi|6322552|ref|NP_012626.1|	FIP1	0	0	0	0	0	0	0	0	0	0	0	0	0	0	0	0	1	0	0	0.25	0	1	2	1	0	0	0	0	1	0	0	0.333333	0	0	1	1	1	0	1	0.5	0	0	0	0	0	0	0	0
gi|6322860|ref|NP_012933.1|		0	0	0	0	0	0	0	0	0	0	0	0	0	0	0	0	7	0	0	1.75	0	1	4	1.66667	0	0	0	0	2	0	0	0.666667	0	0	0	8	4	0	3	1.5	0	0	0	0	0	0	0	0
gi|6324424|ref|NP_014493.1|	SPT20	0	0	0	0	0	0	0	0	0	0	0	0	0	0	0	0	5	0	0	1.25	0	2	9	3.66667	0	0	0	0	0	0	0	0	0	0	2	7	4.5	0	0	0	0	0	0	1	1	0	0	1
gi|6324834|ref|NP_014903.1|	GCD1	0	0	0	0	0	0	0	0	0	0	0	0	0	0	0	0	13	0	0	3.25	0	0	2	0.666667	0	3	0	1	0	0	0	0	0	0	2	9	5.5	0	5	2.5	0	0	0	0	0	0	0	1
gi|6319589|ref|NP_009670.1|		0	0	0	0	0	0	0	0	0	0	0	0	0	0	0	0	1	0	0	0.25	0	0	2	0.666667	0	0	0	0	3	1	3	2.33333	0	0	0	1	0.5	0	2	1	0	0	0	0	0	0	0	0
gi|6325175|ref|NP_015243.1|	MOT1	0	0	0	0	0	0	0	0	0	0	0	0	0	0	0	0	20	0	0	5	0	0	6	2	0	0	0	0	3	1	0	1.33333	0	0	2	7	4.5	2	0	1	0	0	0	0	0	0	0	0
gi|6321991|ref|NP_012067.1|		0	0	0	0	0	0	0	0	0	0	0	0	0	0	0	0	11	0	0	2.75	0	0	2	0.666667	0	0	0	0	0	0	0	0	0	0	1	5	3	2	1	1.5	0	0	0	0	0	1	1	0
gi|6325360|ref|NP_015428.1|	PRE2	0	0	0	0	0	0	0	0	0	0	0	0	0	0	0	0	4	0	0	1	0	0	0	0	0	5	0	1.66667	1	1	1	1	0	0	0	1	0.5	1	0	0.5	0	0	0	0	0	0	0	0
gi|6319679|ref|NP_009761.1|		0	0	0	0	0	0	0	0	0	0	0	0	0	0	0	0	1	0	0	0.25	0	0	0	0	0	2	0	0.666667	1	1	1	1	0	0	0	5	2.5	0	3	1.5	0	0	0	0	0	0	0	0
gi|42742256|ref|NP_012522.2|	VTC4	0	0	0	0	0	0	0	0	0	0	0	0	0	0	0	0	2	0	0	0.5	0	0	0	0	0	1	0	0.333333	3	5	0	2.66667	0	0	2	11	6.5	3	0	1.5	0	0	0	0	0	0	0	0
gi|6322876|ref|NP_012949.1|	DBP7	0	0	0	0	0	0	0	0	0	0	0	0	0	0	0	0	1	0	0	0.25	0	0	0	0	0	1	0	0.333333	0	0	0	0	0	0	5	7	6	1	4	2.5	0	0	0	0	0	1	1	0
gi|6320353|ref|NP_010434.1|	NUM1	0	0	0	0	0	0	0	0	0	0	0	0	0	0	0	0	5	0	0	1.25	0	0	0	0	0	0	0	0	30	9	14	17.6667	0	0	1	11	6	9	0	4.5	0	0	0	0	0	0	0	0
gi|6320070|ref|NP_010150.1|	CDC53	0	0	0	0	0	0	0	0	0	0	0	0	0	0	0	0	4	0	0	1	0	0	0	0	0	0	0	0	2	1	4	2.33333	0	0	0	7	3.5	1	2	1.5	0	0	0	0	0	0	0	0
gi|6323569|ref|NP_013640.1|	COG8	0	0	0	0	0	0	0	0	0	0	0	0	0	0	0	0	11	0	0	2.75	0	0	0	0	0	0	0	0	2	0	0	0.666667	0	0	1	5	3	1	2	1.5	0	0	0	0	0	2	2	0
gi|6325187|ref|NP_015255.1|	MUK1	0	0	0	0	0	0	0	0	0	0	0	0	0	0	0	0	2	0	0	0.5	0	0	0	0	0	0	0	0	3	0	0	1	0	0	1	5	3	2	3	2.5	0	0	0	0	0	1	1	0
gi|6320665|ref|NP_010745.1|		0	0	0	0	0	0	0	0	0	0	0	0	0	0	0	0	0	1	0	0.25	0	0	2	0.666667	0	0	0	0	4	1	2	2.33333	0	0	0	0	0	0	0	0	0	1	0.5	0	0	0	0	1
gi|6321584|ref|NP_011661.1|		0	0	0	0	0	0	0	0	0	0	0	0	0	0	0	0	0	0	0	0	0	4	3	2.33333	0	0	0	0	2	0	0	0.666667	0	0	2	5	3.5	0	2	1	0	0	0	1	1	0	0	0
gi|6321327|ref|NP_011404.1|	NSA1	0	0	0	0	0	0	0	0	0	0	0	0	0	0	0	0	0	0	0	0	0	1	1	0.666667	0	0	0	0	1	0	0	0.333333	0	0	1	3	2	0	1	0.5	0	0	0	0	0	0	0	2
gi|6323724|ref|NP_013795.1|	CTF18	0	0	0	0	0	0	0	0	0	0	0	0	0	0	0	0	0	0	0	0	0	0	1	0.333333	0	2	0	0.666667	3	1	1	1.66667	0	0	1	6	3.5	0	0	0	0	0	0	0	0	0	0	0
gi|6322461|ref|NP_012535.1|		0	0	0	0	0	0	0	0	0	0	0	0	0	0	0	0	0	0	0	0	0	0	3	1	0	0	1	0.333333	1	0	1	0.666667	0	0	0	3	1.5	0	2	1	0	0	0	0	0	0	0	2
gi|6322952|ref|NP_013025.1|		0	0	0	0	0	0	0	0	0	0	0	0	0	0	0	0	0	0	0	0	0	0	1	0.333333	0	0	1	0.333333	0	0	0	0	0	0	2	2	2	1	2	1.5	0	0	0	0	0	0	0	6
gi|6321425|ref|NP_011502.1|	PDR1	0	0	0	0	0	0	0	0	0	0	0	0	0	0	0	0	0	0	0	0	0	0	2	0.666667	0	0	0	0	0	0	2	0.666667	0	0	1	5	3	2	0	1	0	0	0	0	0	1	1	2
gi|6324484|ref|NP_014553.1|	MPD2	0	0	0	0	0	0	0	0	0	0	0	0	0	0	0	0	0	0	0	0	0	0	0	0	0	2	1	1	0	0	0	0	0	0	1	1	1	0	1	0.5	0	2	1	0	0	0	0	2
gi|6323579|ref|NP_013650.1|	PIF1	0	0	0	0	0	0	0	0	0	0	0	0	0	0	0	0	0	0	0	0	0	0	0	0	0	2	0	0.666667	1	0	1	0.666667	0	0	1	2	1.5	0	1	0.5	0	0	0	1	1	0	0	0
gi|6321244|ref|NP_011321.1|	HOS2	1	0	1	0.666667	0	0	0	0	0	0	0	0	0	0	0	0	2	0	0	0.5	0	1	5	2	0	0	0	0	0	0	0	0	0	0	0	1	0.5	0	0	0	0	0	0	0	0	0	0	0
gi|6323074|ref|NP_013146.1|	STU2	1	0	1	0.666667	0	0	0	0	0	0	0	0	0	0	0	0	29	0	0	7.25	0	0	1	0.333333	0	0	0	0	0	0	0	0	0	0	0	13	6.5	0	3	1.5	0	0	0	0	0	0	0	0
gi|6324854|ref|NP_014923.1|	FSH3	1	0	5	2	0	0	0	0	0	0	0	0	0	0	0	0	1	0	0	0.25	0	0	0	0	0	0	0	0	0	0	0	0	0	0	1	3	2	0	4	2	0	0	0	0	0	0	0	0
gi|6320208|ref|NP_010288.1|	MAF1	1	0	1	0.666667	0	0	0	0	0	0	0	0	0	0	0	0	2	0	0	0.5	0	0	0	0	0	0	0	0	0	0	0	0	0	0	1	2	1.5	0	3	1.5	0	0	0	0	0	0	0	0
gi|6319641|ref|NP_009723.1|		1	0	2	1	0	0	0	0	0	0	0	0	0	0	0	0	9	0	0	2.25	0	0	0	0	0	0	0	0	0	0	0	0	0	0	0	3	1.5	1	1	1	0	0	0	0	0	0	0	0
gi|6323225|ref|NP_013297.1|	PWP1	1	0	1	0.666667	0	0	0	0	0	0	0	0	0	0	0	0	0	0	0	0	0	0	2	0.666667	0	0	0	0	1	2	0	1	0	0	0	1	0.5	0	0	0	0	0	0	0	0	0	0	0
gi|6321878|ref|NP_011954.1|	NAM8	1	0	0	0.333333	0	0	1	0.333333	0	0	0	0	0	0	0	0	4	0	0	1	0	0	2	0.666667	0	0	0	0	0	0	0	0	0	0	0	5	2.5	0	1	0.5	0	0	0	0	0	0	0	0
gi|6323304|ref|NP_013376.1|	MCM5	1	0	0	0.333333	0	0	0	0	0	0	0	0	0	0	0	0	7	0	0	1.75	0	0	2	0.666667	0	0	0	0	0	0	1	0.333333	0	0	0	3.21429	1.60714	0	1	0.5	0	0	0	0	0	0	0	0
gi|6322588|ref|NP_012661.1|		1	0	0	0.333333	0	0	0	0	0	0	0	0	0	0	0	0	4	0	0	1	0	0	1	0.333333	0	0	0	0	0	0	0	0	0	0	0	3	1.5	0	1	0.5	0	0	0	1	1	0	0	0
gi|6321382|ref|NP_011459.1|		3	0	0	1	0	0	0	0	0	0	0	0	0	0	0	0	9	0	0	2.25	0	0	0	0	0	1	0	0.333333	0	0	0	0	0	0	2	5	3.5	0	4	2	0	0	0	0	0	0	0	0
gi|6319602|ref|NP_009684.1|	TPS1	2	0	0	0.666667	0	0	0	0	0	0	0	0	0	0	0	0	1	0	0	0.25	0	0	0	0	0	0	0	0	0	1	9	3.33333	0	0	0	1	0.5	0	3	1.5	0	0	0	0	0	0	0	0
gi|6319437|ref|NP_009519.1|	STU1	1	0	0	0.333333	0	0	0	0	0	0	0	0	0	0	0	0	4	0	0	1	0	0	0	0	0	0	0	0	0	0	0	0	0	0	0	2	1	2	1	1.5	0	0	0	0	0	2	2	0
gi|6323084|ref|NP_013156.1|	SPT8	1	0	0	0.333333	0	0	0	0	0	0	0	0	0	0	0	0	0	0	0	0	0	1	8	3	0	0	0	0	0	0	0	0	0	0	0	3	1.5	0	2	1	0	0	0	1	1	0	0	0
gi|6320718|ref|NP_010798.1|	SMT3	0	4	5	3	0	0	1	0.333333	0	0	0	0	0	0	0	0	0	0	0	0	0	0	0	0	0	0	0	0	1	1	1	1	0	0	0	0	0	0	0	0	0	0	0	0	0	0	0	0
gi|6322765|ref|NP_012838.1|	MDH1	0	1	8	3	0	0	0	0	0	0	0	0	0	0	0	0	1	0	0	0.25	0	0	0	0	0	0	0	0	1	2	3	2	0	0	0	0	0	0	0	0	0	0	0	0	0	0	0	0
gi|42742310|ref|NP_014942.2|		0	3	5	2.66667	0	0	0	0	0	0	0	0	0	0	0	0	0	0	0	0	0	2	1	1	0	0	0	0	0	1	1	0.666667	0	0	0	0	0	0	0	0	0	0	0	0	0	0	0	0
gi|6325403|ref|NP_015471.1|	ASN1	0	2	3	1.66667	0	0	0	0	0	0	0	0	0	0	0	0	0	0	0	0	0	0	0	0	0	0	0	0	1.2	3	1.25	1.81667	0	0	0	0	0	0	1	0.5	0	0	0	0	0	0	0	0
gi|6320522|ref|NP_010602.1|		0	2	0	0.666667	1	2	0	1	0	1	0.5	0	0	0	0	0	0	0	1	0.25	0	0	0	0	0	0	0	0	0	0	0	0	0	0	0	0	0	0	0	0	0	0	0	0	0	0	0	1
gi|6320764|ref|NP_010843.1|	DLD3	0	1	0	0.333333	0	0	0	0	0	0	0	0	0	0	0	0	2	0	0	0.5	0	0	0	0	0	0	0	0	3	3	10	5.33333	0	0	0	3	1.5	0	0	0	0	0	0	0	0	0	0	0
gi|6320111|ref|NP_010191.1|	SRP14	0	1	0	0.333333	0	0	0	0	0	0	0	0	0	0	0	0	1	0	0	0.25	0	0	0	0	0	0	0	0	0	0	1	0.333333	0	0	1	2	1.5	0	1	0.5	0	0	0	0	0	0	0	0
gi|6322839|ref|NP_012912.1|	ARC19	0	1	0	0.333333	0	0	0	0	0	0	0	0	0	0	0	0	0	1	0	0.25	0	0	0	0	0	0	0	0	0	0	0	0	0	0	1	0	0.5	1	1	1	0	0	0	0	0	1	1	0
gi|6324672|ref|NP_014741.1|	NUP1	0	0	5	1.66667	0	0	1	0.333333	0	0	0	0	0	0	0	0	4	0	0	1	0	1	0	0.333333	0	0	0	0	0	0	1	0.333333	0	0	0	0	0	0	0	0	0	0	0	0	0	0	0	0
gi|6325140|ref|NP_015208.1|	IDI1	0	0	1	0.333333	0	0	1	0.333333	0	0	0	0	0	0	0	0	4	0	0	1	0	0	1	0.333333	0	0	0	0	0	0	0	0	0	0	0	4	2	0	1	0.5	0	0	0	0	0	0	0	0
gi|6322338|ref|NP_012412.1|	MTC1	0	0	9	3	0	0	1	0.333333	0	0	0	0	0	0	0	0	2	0	0	0.5	0	0	0	0	0	0	0	0	0	0	0	0	0	0	0	2	1	1	3	2	0	0	0	0	0	0	0	0
gi|6321437|ref|NP_011514.1|	ERG26	0	0	2	0.666667	0	0	0	0	0	0	0	0	0	0	0	0	3	1	0	1	0	0	0	0	0	0	0	0	3	0	1	1.33333	0	0	0	1	0.5	0	0	0	0	0	0	0	0	0	0	0
gi|6324014|ref|NP_014084.1|	ATP11	0	0	5	1.66667	0	0	0	0	0	0	0	0	0	0	0	0	2	2	0	1	0	0	0	0	0	0	0	0	1	0	0	0.333333	0	0	0	3	1.5	0	4	2	0	0	0	0	0	0	0	0
gi|6324794|ref|NP_014863.1|	RCN2	0	0	1	0.333333	0	0	0	0	0	0	0	0	0	0	0	0	7	3	0	2.5	0	0	0	0	0	0	0	0	0	0	0	0	0	0	1	1	1	0	4	2	0	0	0	0	0	0	0	0
gi|6324022|ref|NP_014092.1|	MCK1	0	0	11	3.66667	0	0	0	0	0	0	0	0	0	0	0	0	11	0	0	2.75	0	2	2	1.33333	0	0	0	0	0	0	0	0	0	0	0	6	3	0	1	0.5	0	0	0	0	0	0	0	0
gi|6323895|ref|NP_013966.1|	RNT1	0	0	1	0.333333	0	0	0	0	0	0	0	0	0	0	0	0	1	0	0	0.25	0	0	3	1	0	1	0	0.333333	0	0	0	0	0	0	1	5	3	0	0	0	0	0	0	0	0	0	0	0
gi|6321569|ref|NP_011646.1|		0	0	1	0.333333	0	0	0	0	0	0	0	0	0	0	0	0	1	0	0	0.25	0	0	3	1	0	2	0	0.666667	0	0	0	0	0	0	0	3	1.5	0	2	1	0	0	0	0	0	0	0	0
gi|6323868|ref|NP_013939.1|	EFR3	0	0	1	0.333333	0	0	0	0	0	0	0	0	0	0	0	0	2	0	0	0.5	0	0	3	1	0	0	0	0	1	0	0	0.333333	0	0	0	3	1.5	0	0	0	0	0	0	0	0	1	1	0
gi|6320368|ref|NP_010448.1|	SEC1	0	0	1	0.333333	0	0	0	0	0	0	0	0	0	0	0	0	11	0	0	2.75	0	0	1	0.333333	0	0	0	0	0	0	2	0.666667	0	0	1	1	1	0	0	0	0	0	0	0	0	0	0	0
gi|6321877|ref|NP_011953.1|	IPI1	0	0	1	0.333333	0	0	0	0	0	0	0	0	0	0	0	0	2	0	0	0.5	0	0	2	0.666667	0	0	0	0	0	0	0	0	0	0	1	2	1.5	1	0	0.5	0	0	0	0	0	0	0	0
gi|6324130|ref|NP_014200.1|	GCR2	0	0	2	0.666667	0	0	0	0	0	0	0	0	0	0	0	0	2	0	0	0.5	0	0	1	0.333333	0	0	0	0	0	0	0	0	0	0	1	4	2.5	0	2	1	0	0	0	0	0	0	0	0
gi|6321597|ref|NP_011674.1|		0	0	2	0.666667	0	0	0	0	0	0	0	0	0	0	0	0	1	0	0	0.25	0	0	1	0.333333	0	0	0	0	0	0	0	0	0	0	0	1	0.5	1	1	1	0	0	0	0	0	0	0	0
gi|6324423|ref|NP_014492.1|	DCP1	0	0	2	0.666667	0	0	0	0	0	0	0	0	0	0	0	0	2	0	0	0.5	0	0	0	0	0	1	0	0.333333	2	0	0	0.666667	0	0	0	3	1.5	0	1	0.5	0	0	0	0	0	0	0	0
gi|6325045|ref|NP_015113.1|	NIP7	0	0	2	0.666667	0	0	0	0	0	0	0	0	0	0	0	0	3	0	0	0.75	0	0	0	0	0	1	0	0.333333	0	0	0	0	0	0	1	3	2	0	0	0	0	0	0	0	0	1	1	0
gi|6323351|ref|NP_013423.1|	BUD6	0	0	1	0.333333	0	0	0	0	0	0	0	0	0	0	0	0	2	0	0	0.5	0	0	0	0	0	0	1	0.333333	0	0	0	0	0	0	0	6	3	1	3	2	0	0	0	0	0	0	0	0
gi|14318501|ref|NP_116635.1|	LPD1	0	0	1	0.333333	0	0	0	0	0	0	0	0	0	0	0	0	3	0	0	0.75	0	0	0	0	0	0	0	0	7	3	0	3.33333	0	0	0	0	0	3	1	2	0	0	0	0	0	0	0	0
gi|6323712|ref|NP_013783.1|	UB04	0	0	6	2	0	0	0	0	0	0	0	0	0	0	0	0	3	0	0	0.75	0	0	0	0	0	0	0	0	1	0	0	0.333333	0	0	1	3	2	0	2	1	0	0	0	0	0	0	0	0
gi|6320535|ref|NP_010615.1|		0	0	1	0.333333	0	0	0	0	0	0	0	0	0	0	0	0	2	0	0	0.5	0	0	0	0	0	0	0	0	2	0	0	0.666667	0	0	0	1	0.5	1	1	1	0	0	0	0	0	0	0	0
gi|6319302|ref|NP_009385.1|		0	0	1	0.333333	0	0	0	0	0	0	0	0	0	0	0	0	4	0	0	1	0	0	0	0	0	0	0	0	1	0	0	0.333333	0	0	0	11.8462	5.92308	1	3	2	0	0	0	0	0	0	0	0
gi|14627173|ref|NP_012514.2|	BBC1	0	0	1	0.333333	0	0	0	0	0	0	0	0	0	0	0	0	11	0	0	2.75	0	0	0	0	0	0	0	0	0	1	9	3.33333	0	0	0	7	3.5	0	2	1	0	0	0	0	0	0	0	0
gi|6323007|ref|NP_013079.1|	SPA2	0	0	2	0.666667	0	0	0	0	0	0	0	0	0	0	0	0	4	0	0	1	0	0	0	0	0	0	0	0	0	1	0	0.333333	0	0	0	5	2.5	0	3	1.5	0	0	0	0	0	2	2	0
gi|6320379|ref|NP_010459.1|	HMO1	0	0	1	0.333333	0	0	0	0	0	0	0	0	0	0	0	0	0	1	0	0.25	0	4	7	3.66667	0	0	0	0	0	1	4	1.66667	0	0	0	0	0	0	0	0	0	0	0	0	0	0	0	0
gi|6323089|ref|NP_013161.1|	FRS1	0	0	1	0.333333	0	0	0	0	0	0	0	0	0	0	0	0	0	2	0	0.5	0	0	1	0.333333	0	0	0	0	5	0	0	1.66667	0	0	0	2	1	0	1	0.5	0	0	0	0	0	0	0	0
gi|6324513|ref|NP_014582.1|	GPD2	0	0	1	0.333333	0	0	0	0	0	0	0	0	0	0	0	0	0	0	0	0	0	0	0	0	0	0	0	0	0	0	6	2	0	0	0	1.07692	0.538462	0	0	0	0	0	0	0	0	0	0	0
gi|6320822|ref|NP_010901.1|	EDC3	0	0	1	0.333333	0	0	0	0	0	0	0	0	0	0	0	0	0	0	0	0	1	0	0	0.333333	0	0	0	0	1	0	0	0.333333	0	0	2	9	5.5	0	5	2.5	0	0	0	0	0	0	0	0
gi|6323482|ref|NP_013554.1|		0	0	0	0	0	0	0	0	0	0	0	0	0	0	0	0	0	0	0	0	0	0	5	1.66667	0	0	0	0	4	0	1	1.66667	0	0	0	1	0.5	0	0	0	0	0	0	0	0	0	0	0
gi|6324062|ref|NP_014132.1|	PIK1	0	0	1	0.333333	0	0	0	0	0	0	0	0	0	0	0	0	0	0	0	0	0	1	1	0.666667	0	0	0	0	0	0	0	0	0	0	2	3	2.5	0	2	1	0	0	0	0	0	0	0	0
gi|37362677|ref|NP_013127.2|	AAT2	0	0	1	0.333333	0	0	0	0	0	0	0	0	0	0	0	0	0	0	0	0	0	1	0	0.333333	0	0	0	0	0	1	1	0.666667	0	0	0	1	0.5	4	0	2	0	0	0	0	0	0	0	0
gi|6324916|ref|NP_014985.1|	RPA43	0	0	2	0.666667	0	0	0	0	0	0	0	0	0	0	0	0	0	0	0	0	0	0	1	0.333333	0	0	0	0	0	0	1	0.333333	0	0	2	1	1.5	1	0	0.5	0	0	0	0	0	0	0	0
gi|14318575|ref|NP_116708.1|	PRE4	0	0	1	0.333333	0	0	0	0	0	0	0	0	0	0	0	0	0	0	0	0	0	0	0	0	0	1	0	0.333333	1	2	2	1.66667	0	0	0	2	1	0	0	0	0	0	0	0	0	0	0	0
gi|6323967|ref|NP_014038.1|	GAS1	0	0	3	1	0	0	0	0	0	0	0	0	0	0	0	0	0	0	0	0	0	0	0	0	0	0	0	0	3	1	2	2	0	0	0	0	0	4	0	2	0	0	0	0	0	0	0	5
gi|6320952|ref|NP_011031.1|	NUP157	0	0	1	0.333333	0	0	0	0	0	0	0	0	0	0	0	0	0	0	0	0	0	0	0	0	0	0	0	0	0	0	0	0	0	0	0	5	2.5	0	1	0.5	0	0	0	1	1	7	7	1
gi|6322526|ref|NP_012600.1|	TOR1	0	0	0	0	1	0	0	0.333333	0	0	0	1	0	0	0.333333	0	0	0	0	0	0	0	0	0	0	2	0	0.666667	0	0	0	0	1	1	0	1	0.5	0	0	0	0	0	0	0	0	0	0	0
gi|6320438|ref|NP_010518.1|	HEM1	0	0	0	0	1	0	0	0.333333	0	0	0	0	0	0	0	0	6	0	0	1.5	0	0	1	0.333333	0	0	0	0	3	0	3	2	0	0	0	0	0	1	0	0.5	0	0	0	0	0	0	0	0
gi|6324152|ref|NP_014222.1|		0	0	0	0	1	0	0	0.333333	0	0	0	0	0	0	0	0	0	0	0	0	1	0	0	0.333333	0	2	0	0.666667	0	0	1	0.333333	1	1	0	0	0	0	0	0	0	0	0	0	0	1	1	0
gi|6320565|ref|NP_010645.1|	GGA1	0	0	0	0	0	3	0	1	0	0	0	0	0	0	0	0	1	1	0	0.5	0	0	1	0.333333	0	0	0	0	0	0	0	0	0	0	0	2	1	0	3	1.5	0	0	0	0	0	0	0	0
gi|6320129|ref|NP_010209.1|	BRE1	0	0	0	0	0	1	0	0.333333	0	0	0	0	0	0	0	0	6	0	0	1.5	0	0	5	1.66667	0	0	0	0	0	0	0	0	0	0	0	7	3.5	1	3	2	0	0	0	0	0	0	0	0
gi|6319890|ref|NP_009971.1|	TAF2	0	0	0	0	0	1	0	0.333333	0	0	0	0	0	0	0	0	0	0	0	0	0	0	1	0.333333	0	4	1	1.66667	0	0	0	0	0	0	1	2	1.5	0	0	0	0	0	0	0	0	0	0	0
gi|6325147|ref|NP_015215.1|	GDE1	0	0	0	0	0	1	0	0.333333	0	0	0	0	0	0	0	0	0	0	0	0	0	0	0	0	0	0	0	0	11	10	6	9	0	0	4	9	6.5	0	0	0	0	0	0	0	0	0	0	0
gi|41629685|ref|NP_011923.2|	RSC30	0	0	0	0	0	0	1	0.333333	0	0	0	0	0	0	0	0	1	0	0	0.25	0	1	7	2.66667	0	0	0	0	0	0	0	0	0	0	1	1	1	0	0	0	0	0	0	0	0	0	0	0
gi|14318480|ref|NP_116615.1|	YPT1	0	0	0	0	0	0	1	0.333333	0	0	0	0	0	0	0	0	0	0	0	0	0	0	0	0	0	0	0	0	2	2	3	2.33333	0	0	0	1	0.5	0	0	0	0	0	0	0	0	0	0	2
gi|6321005|ref|NP_011084.1|	COG3	0	0	0	0	0	0	0	0	0	1	0.5	0	0	0	0	0	5	0	1	1.5	0	0	0	0	0	0	0	0	1	0	0	0.333333	0	0	0	3	1.5	3	0	1.5	0	0	0	0	0	0	0	0
gi|6322675|ref|NP_012748.1|	SNU114	0	0	0	0	0	0	0	0	0	1	0.5	0	0	0	0	0	2	0	0	0.5	0	0	0	0	0	0	0	0	1	1	0	0.666667	0	0	1	4	2.5	0	0	0	0	0	0	0	0	0	0	0
gi|6324227|ref|NP_014297.1|		0	0	0	0	0	0	0	0	0	0	0	1	0	0	0.333333	0	0	0	0	0	0	1	12	4.33333	0	0	0	0	0	1	0	0.333333	0	0	0	3	1.5	0	0	0	0	0	0	0	0	0	0	1
gi|6324287|ref|NP_014357.1|	COG6	0	0	0	0	0	0	0	0	0	0	0	0	1	0	0.333333	0	1	0	0	0.25	0	0	0	0	0	1	0	0.333333	0	0	0	0	0	0	0	3	1.5	2	1	1.5	0	0	0	0	0	0	0	0
gi|6320163|ref|NP_010242.1|	SIR2	0	0	0	0	0	0	0	0	0	0	0	0	0	0	0	1	2	0	0	0.75	0	1	2	1	0	0	0	0	0	0	0	0	0	0	0	3	1.5	0	2	1	0	0	0	0	0	0	0	0
gi|6323720|ref|NP_013791.1|	RCO1	0	0	0	0	0	0	0	0	0	0	0	0	0	0	0	1	1	0	0	0.5	0	0	0	0	0	0	0	0	0	0	0	0	0	0	1	5	3	0	0	0	15	27	21	0	0	0	0	0
gi|6320813|ref|NP_010892.1|	GEA2	0	0	0	0	0	0	0	0	0	0	0	0	0	0	0	1	0	0	0	0.25	0	0	0	0	0	0	0	0	0	0	0	0	0	0	1	4	2.5	1	2	1.5	0	0	0	0	0	1	1	0
gi|6323619|ref|NP_013690.1|	APT1	0	0	0	0	0	0	0	0	0	0	0	0	0	0	0	0	2	1	0	0.75	0	2	3	1.66667	0	0	0	0	1	0	0	0.333333	0	0	0	1	0.5	0	0	0	0	0	0	0	0	0	0	0
gi|6322379|ref|NP_012453.1|	IML2	0	0	0	0	0	0	0	0	0	0	0	0	0	0	0	0	5	4	0	2.25	0	0	0	0	0	0	0	0	0	0	1	0.333333	0	0	1	1	1	0	1	0.5	0	0	0	0	0	0	0	0
gi|6323893|ref|NP_013964.1|	BCH1	0	0	0	0	0	0	0	0	0	0	0	0	0	0	0	0	16	0	0	4	1	1	4	2	0	0	0	0	1	0	0	0.333333	0	0	0	2	1	0	0	0	0	0	0	0	0	0	0	0
gi|6325183|ref|NP_015251.1|	YTA6	0	0	0	0	0	0	0	0	0	0	0	0	0	0	0	0	4.2	0	0	1.05	0.5	0	0	0.166667	0	0	0	0	0	0	0	0	0	0	0	5.41667	2.70833	0	1.25	0.625	0	0	0	0	0	1	1	0
gi|6319491|ref|NP_009573.1|	KAP104	0	0	0	0	0	0	0	0	0	0	0	0	0	0	0	0	27	0	0	6.75	0	1	2	1	0	1	0	0.333333	2	0	0	0.666667	0	0	0	6	3	0	0	0	0	0	0	0	0	0	0	0
gi|6320326|ref|NP_010406.1|		0	0	0	0	0	0	0	0	0	0	0	0	0	0	0	0	1	0	0	0.25	0	5	6	3.66667	0	0	6	2	0	0	0	0	0	0	0	2	1	0	2	1	0	0	0	0	0	0	0	0
gi|6325001|ref|NP_015069.1|	HFI1	0	0	0	0	0	0	0	0	0	0	0	0	0	0	0	0	2	0	0	0.5	0	1	1	0.666667	0	0	0	0	0	0	0	0	0	0	0	3	1.5	0	1	0.5	0	0	0	0	0	0	0	1
gi|14318521|ref|NP_116654.1|	SPB4	0	0	0	0	0	0	0	0	0	0	0	0	0	0	0	0	2	0	0	0.5	0	1	0	0.333333	0	0	0	0	0	1	0	0.333333	0	0	0	2	1	4	0	2	0	0	0	0	0	0	0	1
gi|6320365|ref|NP_010445.1|		0	0	0	0	0	0	0	0	0	0	0	0	0	0	0	0	5	0	0	1.25	0	0	9	3	0	0	2	0.666667	0	0	1	0.333333	0	0	0	6	3	0	3	1.5	0	0	0	0	0	0	0	0
gi|6324879|ref|NP_014948.1|	ISW2	0	0	0	0	0	0	0	0	0	0	0	0	0	0	0	0	0	0	0	0	0	0	11.7391	3.91304	0	0	1	0.333333	0	0	0	0	0	0	1.28571	5.14286	3.21429	0	1	0.5	0	0	0	0	0	0	0	0
gi|117937806|ref|NP_014296.2|		0	0	0	0	0	0	0	0	0	0	0	0	0	0	0	0	2	0	0	0.5	0	0	2	0.666667	0	0	1	0.333333	0	0	0	0	0	0	2	1	1.5	0	0	0	0	0	0	3	3	0	0	0
gi|6323237|ref|NP_013309.1|	SEC13	0	0	0	0	0	0	0	0	0	0	0	0	0	0	0	0	1	0	0	0.25	0	0	2	0.666667	0	0	0	0	2	0	2	1.33333	0	0	0	1	0.5	0	0	0	0	0	0	0	0	0	0	0
gi|6325052|ref|NP_015120.1|	HRR25	0	0	0	0	0	0	0	0	0	0	0	0	0	0	0	0	1	0	0	0.25	0	0	2	0.666667	0	0	0	0	0	0	1	0.333333	0	0	2	4	3	0	2	1	0	0	0	0	0	0	0	0
gi|6323195|ref|NP_013267.1|	SEC10	0	0	0	0	0	0	0	0	0	0	0	0	0	0	0	0	8	0	0	2	0	0	1	0.333333	0	0	0	0	0	0	1	0.333333	0	0	0	7	3.5	1	0	0.5	0	0	0	0	0	0	0	1
gi|6325072|ref|NP_015140.1|	MRN1	0	0	0	0	0	0	0	0	0	0	0	0	0	0	0	0	1	0	0	0.25	0	0	0	0	0	10	0	3.33333	2	0	1	1	0	0	0	4	2	0	1	0.5	0	0	0	0	0	0	0	0
gi|6323060|ref|NP_013132.1|	RAD5	0	0	0	0	0	0	0	0	0	0	0	0	0	0	0	0	1	0	0	0.25	0	0	0	0	0	2	0	0.666667	3	0	0	1	0	0	2	4	3	0	1	0.5	0	0	0	0	0	0	0	0
gi|6324255|ref|NP_014325.1|		0	0	0	0	0	0	0	0	0	0	0	0	0	0	0	0	1	0	0	0.25	0	0	0	0	0	0	1	0.333333	0	0	0	0	0	0	1	6	3.5	0	1	0.5	0	0	0	1	1	0	0	0
gi|6321323|ref|NP_011400.1|	SNF4	0	0	0	0	0	0	0	0	0	0	0	0	0	0	0	0	1	0	0	0.25	0	0	0	0	0	0	0	0	1	3	4	2.66667	0	0	1	3	2	0	0	0	0	0	0	0	0	0	0	0
gi|6324950|ref|NP_015019.1|	ALD4	0	0	0	0	0	0	0	0	0	0	0	0	0	0	0	0	5	0	0	1.25	0	0	0	0	0	0	0	0	1	1	6	2.66667	0	0	0	2	1	2	0	1	0	0	0	0	0	0	0	0
gi|82795256|ref|NP_012189.2|	SEC28	0	0	0	0	0	0	0	0	0	0	0	0	0	0	0	0	7	0	0	1.75	0	0	0	0	0	0	0	0	2	3	4	3	0	0	0	5	2.5	0	1	0.5	0	0	0	0	0	0	0	0
gi|6323670|ref|NP_013741.1|	TAP42	0	0	0	0	0	0	0	0	0	0	0	0	0	0	0	0	6	0	0	1.5	0	0	0	0	0	0	0	0	18	8	8	11.3333	0	0	0	1	0.5	0	0	0	0	0	0	0	0	2	2	0
gi|6323953|ref|NP_014024.1|		0	0	0	0	0	0	0	0	0	0	0	0	0	0	0	0	5	0	0	1.25	0	0	0	0	0	0	0	0	5	4	4	4.33333	0	0	0	1	0.5	0	0	0	0	0	0	0	0	0	0	1
gi|6319293|ref|NP_009376.1|		0	0	0	0	0	0	0	0	0	0	0	0	0	0	0	0	2	0	0	0.5	0	0	0	0	0	0	0	0	3	3	2	2.66667	0	0	0	3	1.5	0	0	0	0	0	0	0	0	0	0	12
gi|6324306|ref|NP_014376.1|		0	0	0	0	0	0	0	0	0	0	0	0	0	0	0	0	1	0	0	0.25	0	0	0	0	0	0	0	0	2	2	0	1.33333	0	0	0	4	2	0	0	0	0	0	0	0	0	1	1	1
gi|6324574|ref|NP_014643.1|	RRP6	0	0	0	0	0	0	0	0	0	0	0	0	0	0	0	0	3	0	0	0.75	0	0	0	0	0	0	0	0	1	0	1	0.666667	0	0	2	5	3.5	0	2	1	0	0	0	0	0	0	0	0
gi|6319715|ref|NP_009797.1|		0	0	0	0	0	0	0	0	0	0	0	0	0	0	0	0	4	0	0	1	0	0	0	0	0	0	0	0	4	0	1	1.66667	0	0	0	4	2	1	3	2	0	0	0	0	0	0	0	0
gi|6324358|ref|NP_014428.1|	SSK2	0	0	0	0	0	0	0	0	0	0	0	0	0	0	0	0	3	0	0	0.75	0	0	0	0	0	0	0	0	3	0	0	1	0	0	1	2	1.5	1	1	1	0	0	0	0	0	0	0	0
gi|6323485|ref|NP_013557.1|	SST2	0	0	0	0	0	0	0	0	0	0	0	0	0	0	0	0	7	0	0	1.75	0	0	0	0	0	0	0	0	3	0	0	1	0	0	1	13	7	0	1	0.5	0	0	0	0	0	3	3	0
gi|6321999|ref|NP_012075.1|	SCH9	0	0	0	0	0	0	0	0	0	0	0	0	0	0	0	0	1	0	0	0.25	0	0	0	0	0	0	0	0	1	0	0	0.333333	0	0	2	8	5	0	2	1	0	0	0	0	0	1	1	0
gi|6323592|ref|NP_013663.1|	RSE1	0	0	0	0	0	0	0	0	0	0	0	0	0	0	0	0	4	0	0	1	0	0	0	0	0	0	0	0	1	0	0	0.333333	0	0	2	7	4.5	0	1	0.5	0	0	0	0	0	0	0	1
gi|42742173|ref|NP_116696.2|	IRC5	0	0	0	0	0	0	0	0	0	0	0	0	0	0	0	0	4	0	0	1	0	0	0	0	0	0	0	0	0	1	1	0.666667	0	0	0	3	1.5	1	1	1	0	0	0	0	0	0	0	0
gi|6320506|ref|NP_010586.1|		0	0	0	0	0	0	0	0	0	0	0	0	0	0	0	0	1	0	0	0.25	0	0	0	0	0	0	0	0	0	1	2	1	0	0	0	0	0	4	1	2.5	0	0	0	1	1	0	0	0
gi|6323033|ref|NP_013105.1|	SSL1	0	0	0	0	0	0	0	0	0	0	0	0	0	0	0	0	1	0	0	0.25	0	0	0	0	0	0	0	0	0	1	0	0.333333	0	0	1	5	3	0	1	0.5	0	0	0	0	0	0	0	2
gi|6320231|ref|NP_010311.1|	REG1	0	0	0	0	0	0	0	0	0	0	0	0	0	0	0	0	2	0	0	0.5	0	0	0	0	0	0	0	0	0	1	0	0.333333	0	0	0	6	3	0	4	2	0	1	0.5	0	0	0	0	10
gi|6322714|ref|NP_012787.1|	APL2	0	0	0	0	0	0	0	0	0	0	0	0	0	0	0	0	14	0	0	3.5	0	0	0	0	0	0	0	0	0	0	0	0	0	0	3	4	3.5	3	3	3	0	0	0	1	1	0	0	0
gi|6321347|ref|NP_011424.1|		0	0	0	0	0	0	0	0	0	0	0	0	0	0	0	0	0	1	0	0.25	1	0	0	0.333333	0	2	0	0.666667	0	0	0	0	0	0	0	1	0.5	1	1	1	0	0	0	0	0	0	0	0
gi|6321527|ref|NP_011604.1|		0	0	0	0	0	0	0	0	0	0	0	0	0	0	0	0	0	1	0	0.25	0	0	0	0	0	0	0	0	4	1	5	3.33333	0	0	1	7	4	0	0	0	0	0	0	0	0	0	0	0
gi|6320783|ref|NP_010862.1|	AFG1	0	0	0	0	0	0	0	0	0	0	0	0	0	0	0	0	0	1	0	0.25	0	0	0	0	0	0	0	0	0	0	0	0	0	0	2	3	2.5	1	2	1.5	0	0	0	0	0	1	1	0
gi|6320507|ref|NP_010587.1|	CFT1	0	0	0	0	0	0	0	0	0	0	0	0	0	0	0	0	0	0	2	0.5	0	0	4	1.33333	0	0	0	0	2	1	0	1	0	0	0	3	1.5	0	0	0	0	0	0	0	0	0	0	1
gi|6322087|ref|NP_012162.1|		0	0	0	0	0	0	0	0	0	0	0	0	0	0	0	0	0	0	0	0	1	4	16	7	0	7	1	2.66667	1	0	0	0.333333	0	0	0	0	0	0	0	0	0	0	0	0	0	0	0	0
gi|6321677|ref|NP_011754.1|		0	0	0	0	0	0	0	0	0	0	0	0	0	0	0	0	0	0	0	0	15	1	0	5.33333	2	21	13	12	1	0	0	0.333333	0	0	0	0	0	0	0	0	0	0	0	0	0	0	0	0
gi|6325418|ref|NP_015486.1|	GPH1	0	0	0	0	0	0	0	0	0	0	0	0	0	0	0	0	0	0	0	0	3	0	1	1.33333	0	0	0	0	1	4	20	8.33333	0	0	0	1	0.5	0	0	0	0	0	0	0	0	0	0	0
gi|6319685|ref|NP_009767.1|	DUR1,2	0	0	0	0	0	0	0	0	0	0	0	0	0	0	0	0	0	0	0	0	1	0	3	1.33333	0	0	0	0	3	2	1	2	0	0	0	1	0.5	0	0	0	0	0	0	0	0	0	0	0
gi|6320006|ref|NP_010086.1|		0	0	0	0	0	0	0	0	0	0	0	0	0	0	0	0	0	0	0	0	0	2	3	1.66667	0	0	0	0	0	1	1	0.666667	0	0	0	2	1	1	0	0.5	0	0	0	0	0	0	0	0
gi|6321937|ref|NP_012013.1|	RPC10	0	0	0	0	0	0	0	0	0	0	0	0	0	0	0	0	0	0	0	0	0	3	0	1	0	0	0	0	0	1	0	0.333333	0	0	1	1	1	0	1	0.5	0	0	0	0	0	0	0	1
gi|6320369|ref|NP_010449.1|	TRM82	0	0	0	0	0	0	0	0	0	0	0	0	0	0	0	0	0	0	0	0	0	0	11	3.66667	0	1	1	0.666667	2	0	2	1.33333	0	0	0	1	0.5	0	0	0	0	0	0	0	0	0	0	0
gi|6320549|ref|NP_010629.1|;gi|6320550|ref|NP_010630.1|		0	0	0	0	0	0	0	0	0	0	0	0	0	0	0	0	0	0	0	0	0	0	14	4.66667	0	0	0	0	2	2	3	2.33333	0	0	0	1	0.5	1	0	0.5	0	0	0	0	0	0	0	0
gi|6324635|ref|NP_014704.1|	CKA2	0	0	0	0	0	0	0	0	0	0	0	0	0	0	0	0	0	0	0	0	0	0	1	0.333333	0	0	0	0	3	4	14	7	0	0	0	6	3	0	0	0	0	0	0	0	0	0	0	1
gi|6324021|ref|NP_014091.1|	KRI1	0	0	0	0	0	0	0	0	0	0	0	0	0	0	0	0	0	0	0	0	0	0	2	0.666667	0	0	0	0	1	0	1	0.666667	0	0	1	2	1.5	0	1	0.5	0	0	0	0	0	0	0	0
gi|6325225|ref|NP_015293.1|	SVL3	0	0	0	0	0	0	0	0	0	0	0	0	0	0	0	0	0	0	0	0	0	0	2	0.666667	0	0	0	0	1	0	1	0.666667	0	0	0	1	0.5	0	1	0.5	0	0	0	0	0	0	0	0
gi|6325118|ref|NP_015186.1|	UME1	0	0	0	0	0	0	0	0	0	0	0	0	0	0	0	0	0	0	0	0	0	0	6	2	0	0	0	0	1	0	2	1	0	0	0	3	1.5	0	0	0	13	22	17.5	0	0	0	0	0
gi|6321895|ref|NP_011971.1|	SBE22	0	0	0	0	0	0	0	0	0	0	0	0	0	0	0	0	0	0	0	0	0	0	1	0.333333	0	0	0	0	0	1	0	0.333333	0	0	2	3	2.5	0	2	1	0	0	0	0	0	1	1	0
gi|6324807|ref|NP_014876.1|	KIN4	0	0	0	0	0	0	0	0	0	0	0	0	0	0	0	0	0	0	0	0	0	0	0	0	1	0	0	0.333333	2	0	1	1	0	0	0	1	0.5	1	1	1	0	0	0	0	0	0	0	0
gi|6323177|ref|NP_013249.1|	PEP3	0	0	0	0	0	0	0	0	0	0	0	0	0	0	0	0	0	0	0	0	0	0	0	0	3	0	0	1	0	1	1	0.666667	0	0	0	1	0.5	0	0	0	0	0	0	0	0	0	0	0
gi|6324765|ref|NP_014834.1|	ULS1	0	0	0	0	0	0	0	0	0	0	0	0	0	0	0	0	0	0	0	0	0	0	0	0	0	1	0	0.333333	4	1	0	1.66667	0	0	2	0	1	0	0	0	0	0	0	0	0	1	1	1
gi|6321963|ref|NP_012039.1|	DBP8	0	0	0	0	0	0	0	0	0	0	0	0	0	0	0	0	0	0	0	0	0	0	0	0	0	5	0	1.66667	0	0	1	0.333333	0	0	2	10	6	2	4	3	0	0	0	0	0	0	0	0
gi|6322748|ref|NP_012821.1|		0	0	0	0	0	0	0	0	0	0	0	0	0	0	0	0	0	0	0	0	0	0	0	0	0	0	1	0.333333	0	0	0	0	0	0	1	6	3.5	0	1	0.5	0	0	0	0	0	1	1	0
gi|37362615|ref|NP_009485.2|		0	0	0	0	0	0	0	0	0	0	0	0	0	0	0	0	0	0	0	0	0	0	0	0	0	0	0	0	1	1	1	1	0	0	0	1	0.5	1	0.5	0.75	0	0	0	0	0	0	0	0
gi|6319475|ref|NP_009557.1|	COQ1	0	0	0	0	0	0	0	0	0	0	0	0	0	0	0	0	0	0	0	0	0	0	0	0	0	0	0	0	1	0	1	0.666667	0	0	1	7	4	8	1	4.5	0	0	0	0	0	0	0	0
gi|6322775|ref|NP_012848.1|		0	0	0	0	0	0	0	0	0	0	0	0	0	0	0	0	0	0	0	0	0	0	0	0	0	0	0	0	1	0	0	0.333333	0	0	2	2	2	0	2	1	0	0	0	1	1	0	0	2
gi|6321713|ref|NP_011790.1|	TAF1	0	0	0	0	0	0	0	0	0	0	0	0	0	0	0	0	0	0	0	0	0	0	0	0	0	0	0	0	0	0	0	0	0	0	1	10	5.5	0	3	1.5	0	0	0	2	2	1	1	1
gi|154199602|ref|NP_009774.2|		3	1	1	1.66667	0	0	0	0	0	0	0	0	0	0	0	0	0	0	0	0	0	0	1	0.333333	0	0	0	0	0	0	0	0	0	0	0	3	1.5	0	0	0	0	0	0	0	0	0	0	0
gi|6319976|ref|NP_010056.1|	SHS1	1	0	2	1	0	0	2	0.666667	0	0	0	0	0	0	0	0	0	0	0	0	0	0	0	0	0	0	0	0	0	0	0	0	0	0	0	2	1	0	4	2	0	0	0	0	0	0	0	0
gi|6320673|ref|NP_010753.1|	RMT2	1	0	2	1	0	0	0	0	0	0	0	0	0	0	0	0	2	0	0	0.5	0	0	0	0	0	0	0	0	0	0	0	0	0	0	0	1	0.5	0	3	1.5	0	0	0	0	0	0	0	0
gi|6322336|ref|NP_012410.1|	GCD14	3	0	0	1	0	0	2	0.666667	0	0	0	0	0	0	0	0	0	0	9	2.25	0	0	0	0	0	1	0	0.333333	0	0	1	0.333333	0	0	0	0	0	0	0	0	0	0	0	0	0	0	0	0
gi|6321433|ref|NP_011510.1|	COG7	1	0	0	0.333333	0	0	0	0	0	0	0	0	0	0	0	0	2	3	0	1.25	0	0	0	0	0	0	0	0	0	0	0	0	0	0	0	1	0.5	0	3	1.5	0	0	0	0	0	0	0	0
gi|6323859|ref|NP_013930.1|	TOM40	1	0	0	0.333333	0	0	0	0	0	0	0	0	0	0	0	0	2	0	0	0.5	0	0	1	0.333333	0	0	0	0	0	0	2	0.666667	0	0	0	3	1.5	0	0	0	0	0	0	0	0	0	0	0
gi|6322845|ref|NP_012918.1|	CAP1	2	0	0	0.666667	0	0	0	0	0	0	0	0	0	0	0	0	3	0	0	0.75	0	0	0	0	0	0	0	0	0	0	1	0.333333	0	0	0	1	0.5	0	1	0.5	0	0	0	0	0	0	0	0
gi|6323124|ref|NP_013196.1|	IOC2	1	0	0	0.333333	0	0	0	0	0	0	0	0	0	0	0	0	5	0	0	1.25	0	0	0	0	0	0	0	0	0	0	0	0	0	0	1	5	3	0	3	1.5	0	0	0	0	0	0	0	0
gi|6324786|ref|NP_014855.1|		1	0	0	0.333333	0	0	0	0	0	0	0	0	0	0	0	0	0	0	0	0	0	0	0	0	0	0	0	0	3	1	1	1.66667	0	0	0	1	0.5	0	0	0	0	0	0	0	0	0	0	0
gi|6321605|ref|NP_011682.1|	TRS65	1	0	0	0.333333	0	0	0	0	0	0	0	0	0	0	0	0	0	0	0	0	0	0	0	0	0	0	0	0	1	1	0	0.666667	0	0	0	3	1.5	0	1	0.5	0	0	0	0	0	0	0	0
gi|6322304|ref|NP_012378.1|	FAR1	1	0	0	0.333333	0	0	0	0	0	0	0	0	0	0	0	0	0	0	0	0	0	0	0	0	0	0	0	0	4	1	0	1.66667	0	0	0	1	0.5	0	0	0	0	0	0	0	0	0	0	1
gi|6324211|ref|NP_014281.1|	DCP2	1	0	0	0.333333	0	0	0	0	0	0	0	0	0	0	0	0	0	0	0	0	0	0	0	0	0	0	0	0	0	0	1	0.333333	0	0	3	6	4.5	0	2	1	0	0	0	0	0	0	0	0
gi|6324770|ref|NP_014839.1|	LIP5	2	0	0	0.666667	0	0	0	0	0	0	0	0	0	0	0	0	0	0	0	0	0	0	0	0	0	0	0	0	0	0	0	0	0	0	1	4	2.5	4	1	2.5	0	0	0	0	0	0	0	0
gi|6322633|ref|NP_012706.1|	URA1	0	1	24	8.33333	0	0	2	0.666667	0	0	0	0	0	0	0	0	3	0	0	0.75	0	0	0	0	0	0	0	0	1	0	0	0.333333	0	0	0	0	0	0	0	0	0	0	0	0	0	0	0	0
gi|6324250|ref|NP_014320.1|	TPM1	0	4	3	2.33333	0	0	0	0	0	0	0	0	2	0	0.666667	0	0	4	0	1	0	0	0	0	0	0	0	0	0	1	0	0.333333	0	0	0	0	0	0	0	0	0	0	0	0	0	0	0	0
gi|6320899|ref|NP_010978.1|		0	3	8	3.66667	0	0	0	0	0	0	0	0	0	0	0	0	1	0	0	0.25	0	0	0	0	0	0	0	0	1	1	0	0.666667	0	0	0	0	0	0	0	0	0	0	0	0	0	0	0	0
gi|6323292|ref|NP_013364.1|	TMA7	0	1	4	1.66667	0	0	0	0	0	0	0	0	0	0	0	0	0	0	0	0	0	0	0	0	1	0	0	0.333333	0	1	0	0.333333	0	0	0	1	0.5	0	0	0	0	0	0	0	0	0	0	0
gi|6323229|ref|NP_013301.1|	YKE2	0	2	1	1	0	0	0	0	0	0	0	0	0	0	0	0	0	0	0	0	0	0	0	0	0	0	0	0	1	1	1	1	0	0	0	0	0	0	0	0	0	0	0	0	0	0	0	0
gi|6323053|ref|NP_013125.1|	SNF7	0	1	0	0.333333	0	0	0	0	0	0	0	0	0	0	0	0	2	1	0	0.75	0	0	2	0.666667	0	0	0	0	0	0	0	0	0	0	0	0	0	0	0	0	0	0	0	0	0	0	0	0
gi|6321849|ref|NP_011925.1|	MED6	0	0	3	1	0	1	0	0.333333	0	0	0	0	0	0	0	0	5	0	0	1.25	0	0	0	0	0	0	0	0	0	0	0	0	0	0	0	4	2	0	2	1	0	0	0	0	0	0	0	0
gi|6320798|ref|NP_010877.1|		0	0	4	1.33333	0	0	2	0.666667	0	0	0	0	0	0	0	0	2	0	0	0.5	0	1	2	1	0	0	0	0	0	0	0	0	0	0	0	0	0	0	0	0	0	0	0	0	0	0	0	0
gi|6320496|ref|NP_010575.1|	RTT103	0	0	1	0.333333	0	0	0	0	0	2	1	0	0	0	0	0	2	0	0	0.5	0	0	0	0	0	0	0	0	0	0	0	0	0	0	0	2	1	0	4	2	0	0	0	0	0	0	0	0
gi|6321571|ref|NP_011648.1|		0	0	1	0.333333	0	0	0	0	0	0	0	0	0	0	0	0	8	2	0	2.5	0	0	0	0	0	0	0	0	0	0	0	0	0	0	0	7	3.5	1	0	0.5	0	0	0	0	0	0	0	0
gi|6324899|ref|NP_014968.1|	PRO2	0	0	4	1.33333	0	0	0	0	0	0	0	0	0	0	0	0	4	4	0	2	0	0	0	0	0	0	0	0	0	0	0	0	0	0	0	2	1	0	1	0.5	0	0	0	0	0	0	0	0
gi|6321942|ref|NP_012018.1|	IMP3	0	0	1	0.333333	0	0	0	0	0	0	0	0	0	0	0	0	1	0	0	0.25	0	1	1	0.666667	0	0	0	0	0	0	0	0	0	0	0	1	0.5	0	0	0	0	0	0	0	0	0	0	0
gi|6321762|ref|NP_011838.1|	SNF6	0	0	4	1.33333	0	0	0	0	0	0	0	0	0	0	0	0	10	0	0	2.5	0	0	1	0.333333	0	0	0	0	0	0	0	0	0	0	0	3	1.5	0	4	2	0	0	0	0	0	0	0	0
gi|6320723|ref|NP_010803.1|		0	0	1	0.333333	0	0	0	0	0	0	0	0	0	0	0	0	3	0	0	0.75	0	0	1	0.333333	0	0	0	0	0	0	0	0	0	0	0	2	1	0	1	0.5	0	0	0	0	0	0	0	0
gi|6320996|ref|NP_011075.1|		0	0	1	0.333333	0	0	0	0	0	0	0	0	0	0	0	0	3	0	0	0.75	0	0	0	0	0	0	0	0	1	1	0	0.666667	0	0	0	2	1	0	0	0	0	0	0	0	0	0	0	0
gi|14318483|ref|NP_116618.1|	MOB2	0	0	1	0.333333	0	0	0	0	0	0	0	0	0	0	0	0	2	0	0	0.5	0	0	0	0	0	0	0	0	1	0	1	0.666667	0	0	0	2	1	0	0	0	0	0	0	0	0	0	0	0
gi|6323616|ref|NP_013687.1|	YML6	0	0	2	0.666667	0	0	0	0	0	0	0	0	0	0	0	0	6	0	0	1.5	0	0	0	0	0	0	0	0	1	0	0	0.333333	0	0	0	1	0.5	1	0	0.5	0	0	0	0	0	0	0	0
gi|6324470|ref|NP_014539.1|	TPT1	0	0	1	0.333333	0	0	0	0	0	0	0	0	0	0	0	0	7	0	0	1.75	0	0	0	0	0	0	0	0	1	0	0	0.333333	0	0	0	1	0.5	0	3	1.5	0	0	0	0	0	0	0	0
gi|6319386|ref|NP_009468.1|	BOI1	0	0	1	0.333333	0	0	0	0	0	0	0	0	0	0	0	0	1	0	0	0.25	0	0	0	0	0	0	0	0	0	1	0	0.333333	0	0	0	7.29167	3.64583	0	3.27273	1.63636	0	0	0	0	0	0	0	0
gi|6321517|ref|NP_011594.1|		0	0	5	1.66667	0	0	0	0	0	0	0	0	0	0	0	0	8	0	0	2	0	0	0	0	0	0	0	0	0	0	0	0	0	0	3	7	5	0	5	2.5	0	0	0	0	0	0	0	0
gi|6324380|ref|NP_014450.1|		0	0	2	0.666667	0	0	0	0	0	0	0	0	0	0	0	0	7	0	0	1.75	0	0	0	0	0	0	0	0	0	0	0	0	0	0	1	5	3	0	3	1.5	0	0	0	0	0	0	0	0
gi|6322227|ref|NP_012302.1|		0	0	1	0.333333	0	0	0	0	0	0	0	0	0	0	0	0	6	0	0	1.5	0	0	0	0	0	0	0	0	0	0	0	0	0	0	1	3	2	0	1	0.5	0	0	0	0	0	0	0	0
gi|6323043|ref|NP_013115.1|	BRE2	0	0	1	0.333333	0	0	0	0	0	0	0	0	0	0	0	0	1	0	0	0.25	0	0	0	0	0	0	0	0	0	0	0	0	0	0	1	1	1	0	0	0	1	0	0.5	0	0	0	0	0
gi|6319365|ref|NP_009447.1|	RTG3	0	0	1	0.333333	0	0	0	0	0	0	0	0	0	0	0	0	1	0	0	0.25	0	0	0	0	0	0	0	0	0	0	0	0	0	0	1	5	3	0	0	0	0	0	0	1	1	0	0	0
gi|6322782|ref|NP_012855.1|	NUP100	0	0	1	0.333333	0	0	0	0	0	0	0	0	0	0	0	0	5	0	0	1.25	0	0	0	0	0	0	0	0	0	0	0	0	0	0	0	1	0.5	0	0	0	0	0	0	0	0	0	0	0
gi|6323251|ref|NP_013323.1|	UTP13	0	0	1	0.333333	0	0	0	0	0	0	0	0	0	0	0	0	0	0	0	0	0	0	1	0.333333	0	0	0	0	4	0	3	2.33333	0	0	0	0	0	0	2	1	0	0	0	0	0	0	0	0
gi|6321625|ref|NP_011702.1|	TFG1	0	0	1	0.333333	0	0	0	0	0	0	0	0	0	0	0	0	0	0	0	0	0	0	3	1	0	0	0	0	0	0	0	0	0	0	0	3	1.5	0	4	2	0	0	0	1	1	0	0	0
gi|6323853|ref|NP_013924.1|	VTI1	0	0	2	0.666667	0	0	0	0	0	0	0	0	0	0	0	0	0	0	0	0	0	0	0	0	0	0	0	0	4	5	4	4.33333	0	0	0	1	0.5	0	0	0	0	0	0	0	0	0	0	0
gi|6322990|ref|NP_013062.1|	ENT4	0	0	2	0.666667	0	0	0	0	0	0	0	0	0	0	0	0	0	0	0	0	0	0	0	0	0	0	0	0	1	0	0	0.333333	0	0	1	2	1.5	0	2	1	0	0	0	0	0	0	0	0
gi|6324219|ref|NP_014289.1|	NOP15	0	0	2	0.666667	0	0	0	0	0	0	0	0	0	0	0	0	0	0	0	0	0	0	0	0	0	0	0	0	1	0	0	0.333333	0	0	2	1	1.5	0	2	1	0	0	0	0	0	0	0	0
gi|6321980|ref|NP_012056.1|	KOG1	0	0	0	0	1	0	1	0.666667	0	0	0	0	0	0	0	0	1	0	0	0.25	0	0	0	0	0	0	0	0	0	0	0	0	0	0	0	2	1	0	1	0.5	0	0	0	0	0	0	0	0
gi|6321290|ref|NP_011367.1|	ARO2	0	0	0	0	1	0	0	0.333333	0	0	0	0	0	0	0	0	0	0	0	0	0	0	0	0	0	1	0	0.333333	0	0	0	0	0	0	0	0	0	1	0	0.5	0	0	0	0	0	0	0	1
gi|6319612|ref|NP_009694.1|		0	0	0	0	0	1	0	0.333333	0	0	0	0	1	0	0.333333	0	0	0	0	0	0	0	0	0	0	0	0	0	200	170	246	205.333	0	0	0	0	0	0	0	0	0	0	0	0	0	0	0	0
gi|6323819|ref|NP_013890.1|	MLH1	0	0	0	0	0	1	0	0.333333	0	0	0	0	0	0	0	0	2	0	0	0.5	0	0	0	0	0	0	0	0	2	0	0	0.666667	0	0	0	2	1	1	0	0.5	0	0	0	0	0	0	0	0
gi|6323703|ref|NP_013774.1|	FET3	0	0	0	0	0	1	0	0.333333	0	0	0	0	0	0	0	0	0	0	0	0	0	0	4	1.33333	0	0	0	0	7	6	2	5	0	0	0	0	0	0	0	0	0	0	0	0	0	0	0	0
gi|6324742|ref|NP_014811.1|		0	0	0	0	0	1	0	0.333333	0	0	0	0	0	0	0	0	0	0	0	0	0	0	0	0	0	0	0	0	1	1	1	1	0	0	0	0	0	0	1	0.5	0	0	0	0	0	0	0	0
gi|6323789|ref|NP_013860.1|	SIP5	0	0	0	0	0	0	1	0.333333	0	0	0	2	2	0	1.33333	0	0	0	0	0	0	0	0	0	0	0	0	0	0	0	0	0	0	0	10	20	15	0	0	0	0	0	0	0	0	0	0	0
gi|6324230|ref|NP_014300.1|		0	0	0	0	0	0	1	0.333333	0	0	0	0	0	0	0	0	2	0	0	0.5	0	0	4	1.33333	0	0	0	0	0	0	0	0	0	0	0	1	0.5	0	1	0.5	0	0	0	0	0	0	0	0
gi|6324836|ref|NP_014905.1|	GPN2	0	0	0	0	0	0	2	0.666667	0	0	0	0	0	0	0	0	1	0	0	0.25	0	0	2	0.666667	0	0	0	0	0	0	0	0	0	0	0	1	0.5	0	2	1	0	0	0	0	0	0	0	0
gi|6320449|ref|NP_010529.1|		0	0	0	0	0	0	1	0.333333	0	0	0	0	0	0	0	0	4	0	0	1	0	0	0	0	0	0	1	0.333333	0	0	0	0	0	0	0	4	2	0	2	1	0	0	0	0	0	0	0	0
gi|6322337|ref|NP_012411.1|	LSM1	0	0	0	0	0	0	1	0.333333	0	0	0	0	0	0	0	0	1	0	0	0.25	0	0	0	0	0	0	0	0	0	0	1	0.333333	0	0	0	1	0.5	0	2	1	0	0	0	0	0	0	0	0
gi|6320350|ref|NP_010430.1|	SWI5	0	0	0	0	0	0	1	0.333333	0	0	0	0	0	0	0	0	0	0	1	0.25	0	0	0	0	0	0	0	0	0	0	0	0	0	0	2	1	1.5	0	0	0	0	0	0	1	1	0	0	0
gi|6324382|ref|NP_014452.1|	ESF2	0	0	0	0	0	0	1	0.333333	0	0	0	0	0	0	0	0	0	0	0	0	1	0	0	0.333333	0	0	0	0	0	1	0	0.333333	0	0	0	0	0	1	1	1	0	0	0	0	0	0	0	0
gi|6323583|ref|NP_013655.1|	CMP2	0	0	0	0	0	0	0	0	3	0	1.5	7	0	0	2.33333	0	0	0	0	0	0	0	0	0	0	6	0	2	0	0	0	0	0	0	0	1	0.5	0	0	0	0	0	0	0	0	0	0	3
gi|6321914|ref|NP_011990.1|	CIA2	0	0	0	0	0	0	0	0	1	0	0.5	0	0	0	0	0	0	0	0	0	0	0	0	0	0	0	0	0	0	1	0	0.333333	0	0	0	1	0.5	1	3	2	0	0	0	0	0	0	0	0
gi|162949219|ref|NP_001106172.1|		0	0	0	0	0	0	0	0	0	1	0.5	0	0	0	0	1	0	0	0	0.25	0	0	0	0	0	0	0	0	0	0	0	0	0	0	0	1	0.5	0	0	0	0	0	0	0	0	0	0	2
gi|6320976|ref|NP_011055.1|		0	0	0	0	0	0	0	0	0	1	0.5	0	0	0	0	0	1	0	0	0.25	0	1	0	0.333333	0	0	0	0	1	0	0	0.333333	0	0	0	2	1	0	0	0	0	0	0	0	0	0	0	0
gi|6323776|ref|NP_013847.1|	ECM16	0	0	0	0	0	0	0	0	0	2	1	0	0	0	0	0	0	0	0	0	0	0	0	0	0	1	0	0.333333	0	0	0	0	0	0	2	5	3.5	0	1	0.5	0	0	0	0	0	0	0	0
gi|6324696|ref|NP_014765.1|		0	0	0	0	0	0	0	0	0	0	0	1	0	0	0.333333	0	2	0	0	0.5	0	0	0	0	0	0	0	0	0	1	0	0.333333	1	1	0	1	0.5	0	0	0	0	0	0	0	0	0	0	0
gi|6324673|ref|NP_014742.1|	KTR1	0	0	0	0	0	0	0	0	0	0	0	0	1	0	0.333333	0	0	0	0	0	0	0	0	0	0	0	0	0	3	1	2	2	0	0	0	2	1	0	0	0	0	0	0	0	0	0	0	0
gi|6319416|ref|NP_009498.1|		0	0	0	0	0	0	0	0	0	0	0	0	0	0	0	1	1	0	0	0.5	0	0	0	0	0	0	0	0	1	0	0	0.333333	0	0	1	0	0.5	0	1	0.5	0	0	0	0	0	0	0	0
gi|6320259|ref|NP_010339.1|	CDC34	0	0	0	0	0	0	0	0	0	0	0	0	0	0	0	1	0	3	0	1	0	0	4	1.33333	0	0	0	0	0	0	0	0	0	0	0	1	0.5	0	1	0.5	0	0	0	0	0	0	0	0
gi|6321676|ref|NP_011753.1|		0	0	0	0	0	0	0	0	0	0	0	0	0	0	0	1	0	0	0	0.25	0	1	0	0.333333	0	0	0	0	1	1	1	1	0	0	0	0	0	0	0	0	0	0	0	0	0	0	0	0
gi|6324327|ref|NP_014397.1|	DOM34	0	0	0	0	0	0	0	0	0	0	0	0	0	0	0	0	9	1	0	2.5	0	0	0	0	0	0	0	0	0	0	0	0	0	0	1	7	4	0	4	2	0	0	0	0	0	0	0	0
gi|6324801|ref|NP_014870.1|	HER1	0	0	0	0	0	0	0	0	0	0	0	0	0	0	0	0	10	1	0	2.75	0	0	0	0	0	0	0	0	0	0	0	0	0	0	0	8	4	1	3	2	0	0	0	0	0	0	0	0
gi|6323125|ref|NP_013197.1|	KIN2	0	0	0	0	0	0	0	0	0	0	0	0	0	0	0	0	1.75	1	0	0.6875	0	0	0	0	0	0	0	0	0	0	0	0	0	0	0	4	2	0	1	0.5	0	0	0	0	0	1	1	0
gi|93117371|ref|NP_010218.2|	PE019	0	0	0	0	0	0	0	0	0	0	0	0	0	0	0	0	1	0	1	0.5	0	1	4	1.66667	0	0	0	0	0	0	2	0.666667	0	0	0	0	0	0	0	0	0	0	0	0	0	0	0	0
gi|6320419|ref|NP_010499.1|	UPC2	0	0	0	0	0	0	0	0	0	0	0	0	0	0	0	0	0.5	0	2	0.625	0	0	0	0	0	0	0	0	0	0	0	0	0	0	1	2	1.5	0	1	0.5	0	0	0	0	0	0	0	0
gi|6324482|ref|NP_014551.1|	MSH2	0	0	0	0	0	0	0	0	0	0	0	0	0	0	0	0	3	0	0	0.75	3	0	6	3	0	0	0	0	1	0	0	0.333333	0	0	0	2	1	0	0	0	0	0	0	0	0	0	0	0
gi|6325312|ref|NP_015380.1|	SEC8	0	0	0	0	0	0	0	0	0	0	0	0	0	0	0	0	5	0	0	1.25	1	0	0	0.333333	0	0	0	0	2	0	0	0.666667	0	0	1	2	1.5	0	0	0	0	0	0	0	0	0	0	0
gi|6324472|ref|NP_014541.1|	PKH2	0	0	0	0	0	0	0	0	0	0	0	0	0	0	0	0	2	0	0	0.5	1	0	0	0.333333	0	0	0	0	1	0	0	0.333333	0	0	0	1	0.5	0	1	0.5	0	0	0	0	0	0	0	0
gi|6320887|ref|NP_010966.1|	SAP1	0	0	0	0	0	0	0	0	0	0	0	0	0	0	0	0	2.8	0	0	0.7	0.5	0	0	0.166667	0	0	0	0	0	0	0	0	0	0	3	7.58333	5.29167	0	3.75	1.875	0	0	0	0	0	0	0	0
gi|6322806|ref|NP_012879.1|	PRI2	0	0	0	0	0	0	0	0	0	0	0	0	0	0	0	0	5	0	0	1.25	1	0	0	0.333333	0	0	0	0	0	0	0	0	0	0	0	5	2.5	0	1	0.5	0	0	0	0	0	0	0	2
gi|6323257|ref|NP_013329.1|	ECM22	0	0	0	0	0	0	0	0	0	0	0	0	0	0	0	0	0.5	0	0	0.125	0	1	1	0.666667	0	0	0	0	0	0	0	0	0	0	0	0	0	3	0	1.5	0	0	0	0	0	0	0	0
gi|85666115|ref|NP_010368.3|		0	0	0	0	0	0	0	0	0	0	0	0	0	0	0	0	2	0	0	0.5	0	0	2	0.666667	0	1	0	0.333333	0	0	0	0	0	0	0	3	1.5	0	2	1	0	0	0	0	0	0	0	0
gi|6324068|ref|NP_014138.1|	ORC5	0	0	0	0	0	0	0	0	0	0	0	0	0	0	0	0	1	0	0	0.25	0	0	1	0.333333	0	2	0	0.666667	0	0	0	0	0	0	0	4	2	0	0	0	0	0	0	0	0	1	1	0
gi|6321346|ref|NP_011423.1|	NUP145	0	0	0	0	0	0	0	0	0	0	0	0	0	0	0	0	15	0	0	3.75	0	0	3	1	0	0	2	0.666667	1	0	0	0.333333	0	0	0	1	0.5	0	0	0	0	0	0	0	0	0	0	0
gi|6321889|ref|NP_011965.1|		0	0	0	0	0	0	0	0	0	0	0	0	0	0	0	0	2	0	0	0.5	0	0	1	0.333333	0	0	0	0	1	1	3	1.66667	0	0	0	0	0	0	0	0	0	0	0	0	0	0	0	0
gi|6321864|ref|NP_011940.1|	OSH3	0	0	0	0	0	0	0	0	0	0	0	0	0	0	0	0	2	0	0	0.5	0	0	1	0.333333	0	0	0	0	1	0	2	1	0	0	0	3	1.5	0	0	0	0	0	0	0	0	0	0	0
gi|6324428|ref|NP_014497.1|	NOP8	0	0	0	0	0	0	0	0	0	0	0	0	0	0	0	0	2	0	0	0.5	0	0	1	0.333333	0	0	0	0	2	0	0	0.666667	0	0	0	4	2	0	2	1	0	0	0	0	0	0	0	0
gi|6320526|ref|NP_010606.1|	SWA2	0	0	0	0	0	0	0	0	0	0	0	0	0	0	0	0	1	0	0	0.25	0	0	1	0.333333	0	0	0	0	1	0	0	0.333333	0	0	0	3	1.5	0	3	1.5	0	0	0	0	0	0	0	0
gi|6325194|ref|NP_015262.1|	TIM50	0	0	0	0	0	0	0	0	0	0	0	0	0	0	0	0	3	0	0	0.75	0	0	2	0.666667	0	0	0	0	2	0	0	0.666667	0	0	0	3	1.5	0	0	0	0	1	0.5	0	0	0	0	0
gi|6319274|ref|NP_009358.1|	ERV46	0	0	0	0	0	0	0	0	0	0	0	0	0	0	0	0	2	0	0	0.5	0	0	1	0.333333	0	0	0	0	0	2	1	1	0	0	0	1	0.5	0	0	0	0	0	0	0	0	0	0	0
gi|6321281|ref|NP_011358.1|		0	0	0	0	0	0	0	0	0	0	0	0	0	0	0	0	4	0	0	1	0	0	11	3.66667	0	0	0	0	0	1	0	0.333333	0	0	0	4	2	0	2	1	0	0	0	0	0	0	0	0
gi|6324213|ref|NP_014283.1|		0	0	0	0	0	0	0	0	0	0	0	0	0	0	0	0	1	0	0	0.25	0	0	1	0.333333	0	0	0	0	0	0	1	0.333333	0	0	0	2	1	0	2	1	0	0	0	0	0	0	0	0
gi|6324815|ref|NP_014884.1|	MET7	0	0	0	0	0	0	0	0	0	0	0	0	0	0	0	0	1	0	0	0.25	0	0	2	0.666667	0	0	0	0	0	0	0	0	0	0	1	3	2	0	6	3	0	0	0	0	0	0	0	0
gi|6319417|ref|NP_009499.1|	TOD6	0	0	0	0	0	0	0	0	0	0	0	0	0	0	0	0	0	0	0	0	0	0	0	0	0	0	0	0	0	0	0	0	0	0	1	0	0.5	0	0	0	0	0	0	0	0	0	0	0
gi|6320957|ref|NP_011036.1|	SWI4	0	0	0	0	0	0	0	0	0	0	0	0	0	0	0	0	2	0	0	0.5	0	0	0	0	1	0	0	0.333333	0	0	0	0	0	0	3	6	4.5	0	0	0	0	0	0	1	1	0	0	0
gi|6320308|ref|NP_010388.1|	STE5	0	0	0	0	0	0	0	0	0	0	0	0	0	0	0	0	1	0	0	0.25	0	0	0	0	0	3	0	1	4	0	0	1.33333	0	0	1	2	1.5	0	0	0	0	0	0	0	0	0	0	0
gi|6320942|ref|NP_011021.1|		0	0	0	0	0	0	0	0	0	0	0	0	0	0	0	0	1	0	0	0.25	0	0	0	0	0	2	0	0.666667	1	0	0	0.333333	0	0	1	2	1.5	0	0	0	0	0	0	0	0	0	0	0
gi|6323525|ref|NP_013596.1|	BUL2	0	0	0	0	0	0	0	0	0	0	0	0	0	0	0	0	3	0	0	0.75	0	0	0	0	0	1	0	0.333333	0	0	0	0	0	0	1	2	1.5	0	1	0.5	0	0	0	0	0	0	0	0
gi|6322743|ref|NP_012816.1|	AAT1	0	0	0	0	0	0	0	0	0	0	0	0	0	0	0	0	1	0	0	0.25	0	0	0	0	0	2	0	0.666667	0	0	0	0	0	0	0	10	5	6	4	5	0	0	0	0	0	0	0	0
gi|6324718|ref|NP_014787.1|		0	0	0	0	0	0	0	0	0	0	0	0	0	0	0	0	1	0	0	0.25	0	0	0	0	0	1	0	0.333333	0	0	0	0	0	0	0	3	1.5	3	0	1.5	0	0	0	0	0	1	1	0
gi|6320980|ref|NP_011059.1|		0	0	0	0	0	0	0	0	0	0	0	0	0	0	0	0	1	0	0	0.25	0	0	0	0	0	0	0	0	1	3	3	2.33333	0	0	0	3	1.5	0	0	0	0	0	0	0	0	0	0	0
gi|6324434|ref|NP_014503.1|		0	0	0	0	0	0	0	0	0	0	0	0	0	0	0	0	1	0	0	0.25	0	0	0	0	0	0	0	0	15	8	5	9.33333	0	0	0	1	0.5	0	0	0	0	0	0	0	0	0	0	0
gi|6323512|ref|NP_013583.1|	PHO84	0	0	0	0	0	0	0	0	0	0	0	0	0	0	0	0	1	0	0	0.25	0	0	0	0	0	0	0	0	16	17	4	12.3333	0	0	0	0	0	0	0	0	0	0	0	0	0	0	0	8
gi|14318551|ref|NP_116684.1|		0	0	0	0	0	0	0	0	0	0	0	0	0	0	0	0	3	0	0	0.75	0	0	0	0	0	0	0	0	3	1	0	1.33333	0	0	0	1	0.5	0	0	0	0	0	0	1	1	0	0	0
gi|37362700|ref|NP_015114.2|	SRP72	0	0	0	0	0	0	0	0	0	0	0	0	0	0	0	0	4	0	0	1	0	0	0	0	0	0	0	0	1	1	0	0.666667	0	0	0	0	0	1	0	0.5	0	0	0	0	0	0	0	1
gi|6324564|ref|NP_014633.1|	RCL1	0	0	0	0	0	0	0	0	0	0	0	0	0	0	0	0	1	0	0	0.25	0	0	0	0	0	0	0	0	1	0	3	1.33333	0	0	3	9	6	0	0	0	0	0	0	0	0	0	0	0
gi|6322066|ref|NP_012141.1|	KGD1	0	0	0	0	0	0	0	0	0	0	0	0	0	0	0	0	8	0	0	2	0	0	0	0	0	0	0	0	3	0	1	1.33333	0	0	0	1	0.5	1	0	0.5	0	0	0	0	0	0	0	0
gi|6322419|ref|NP_012493.1|	MHP1	0	0	0	0	0	0	0	0	0	0	0	0	0	0	0	0	4	0	0	1	0	0	0	0	0	0	0	0	2	0	2	1.33333	0	0	0	4	2	0	1	0.5	0	0	0	0	0	0	0	0
gi|6322431|ref|NP_012505.1|	VPS53	0	0	0	0	0	0	0	0	0	0	0	0	0	0	0	0	3	0	0	0.75	0	0	0	0	0	0	0	0	1	0	0	0.333333	0	0	0	7	3.5	4	3	3.5	0	0	0	0	0	0	0	0
gi|9755334|ref|NP_011515.2|		0	0	0	0	0	0	0	0	0	0	0	0	0	0	0	0	1	0	0	0.25	0	0	0	0	0	0	0	0	1	0	0	0.333333	0	0	0	1	0.5	0	2	1	0	0	0	0	0	0	0	1
gi|6322137|ref|NP_012212.1|;gi|9755331|ref|NP_010977.2|	RPL34B	0	0	0	0	0	0	0	0	0	0	0	0	0	0	0	0	1	0	0	0.25	0	0	0	0	0	0	0	0	1	0	0	0.333333	0	0	0	2	1	0	0	0	0	0	0	1	1	0	0	1
gi|6321782|ref|NP_011859.1|	MRP4	0	0	0	0	0	0	0	0	0	0	0	0	0	0	0	0	1	0	0	0.25	0	0	0	0	0	0	0	0	0	1	0	0.333333	0	0	0	3	1.5	1	1	1	0	0	0	0	0	0	0	0
gi|6325226|ref|NP_015294.1|	PHO85	0	0	0	0	0	0	0	0	0	0	0	0	0	0	0	0	3.27273	0	0	0.818182	0	0	0	0	0	0	0	0	0	0	1.33333	0.444444	0	0	0	1	0.5	0	1	0.5	0	0	0	0	0	0	0	0
gi|6323092|ref|NP_013164.1|		0	0	0	0	0	0	0	0	0	0	0	0	0	0	0	0	1	0	0	0.25	0	0	0	0	0	0	0	0	0	0	0	0	1	1	1	3	2	0	4	2	0	0	0	0	0	0	0	0
gi|6325362|ref|NP_015430.1|	COG4	0	0	0	0	0	0	0	0	0	0	0	0	0	0	0	0	5	0	0	1.25	0	0	0	0	0	0	0	0	0	0	0	0	0	0	1	6	3.5	3	0	1.5	0	0	0	0	0	1	1	0
gi|6323944|ref|NP_014015.1|	HSH155	0	0	0	0	0	0	0	0	0	0	0	0	0	0	0	0	6	0	0	1.5	0	0	0	0	0	0	0	0	0	0	0	0	0	0	2	3	2.5	1	0	0.5	0	0	0	0	0	2	2	0
gi|6320735|ref|NP_010816.1|		0	0	0	0	0	0	0	0	0	0	0	0	0	0	0	0	3	0	0	0.75	0	0	0	0	0	0	0	0	0	0	0	0	0	0	1	13	7	0	8	4	0	0	0	0	0	1	1	0
gi|6324111|ref|NP_014181.1|	MGS1	0	0	0	0	0	0	0	0	0	0	0	0	0	0	0	0	7	0	0	1.75	0	0	0	0	0	0	0	0	0	0	0	0	0	0	0	2	1	1	2	1.5	0	0	0	0	0	2	2	0
gi|6325209|ref|NP_015277.1|	CAM1	0	0	0	0	0	0	0	0	0	0	0	0	0	0	0	0	0	1	0	0.25	0	3	2.13043	1.71014	0	0	0	0	0	0	0	0	0	0	0	0	0	0	0	0	0	0	0	0	0	0	0	0
gi|6323821|ref|NP_013892.1|	ALD3	0	0	0	0	0	0	0	0	0	0	0	0	0	0	0	0	0	1	0	0.25	0	0	0	0	0	0	0	0	1	1	6	2.66667	0	0	0	0	0	1	0	0.5	0	0	0	0	0	0	0	0
gi|6320164|ref|NP_010244.1|	NAT1	0	0	0	0	0	0	0	0	0	0	0	0	0	0	0	0	0	0	1	0.25	0	0	0	0	0	0	0	0	1	1	0	0.666667	0	0	0	1	0.5	0	1	0.5	0	0	0	0	0	0	0	0
gi|6321374|ref|NP_011451.1|	MRH4	0	0	0	0	0	0	0	0	0	0	0	0	0	0	0	0	0	0	1	0.25	0	0	0	0	0	0	0	0	1	0	0	0.333333	0	0	1	2	1.5	1	0	0.5	0	0	0	0	0	0	0	0
gi|6321534|ref|NP_011611.1|	ASK10	0	0	0	0	0	0	0	0	0	0	0	0	0	0	0	0	0	0	0	0	1	0	1	0.666667	0	0	0	0	0	0	0	0	0	0	0	6.85714	3.42857	0	3	1.5	0	0	0	1	1	0	0	0
gi|6322634|ref|NP_012707.1|	O0P1	0	0	0	0	0	0	0	0	0	0	0	0	0	0	0	0	0	0	0	0	1	0	0	0.333333	0	1	0	0.333333	1	3	0	1.33333	0	0	0	0	0	2	0	1	0	0	0	0	0	0	0	0
gi|6321700|ref|NP_011777.1|		0	0	0	0	0	0	0	0	0	0	0	0	0	0	0	0	0	0	0	0	1	0	0	0.333333	0	0	0	0	0	0	0	0	0	0	1	2	1.5	3	0	1.5	0	0	0	0	0	0	0	1
gi|6324128|ref|NP_014198.1|	PSY2	0	0	0	0	0	0	0	0	0	0	0	0	0	0	0	0	0	0	0	0	0	0	11	3.66667	0	0	4	1.33333	0	0	0	0	0	0	0	1	0.5	0	0	0	0	0	0	0	0	0	0	1
gi|6319926|ref|NP_010007.1|	TUP1	0	0	0	0	0	0	0	0	0	0	0	0	0	0	0	0	0	0	0	0	0	4	2	2	0	0	0	0	2	0	1	1	0	0	0	2	1	0	0	0	0	0	0	0	0	0	0	0
gi|6319579|ref|NP_009661.1|	SIF2	0	0	0	0	0	0	0	0	0	0	0	0	0	0	0	0	0	0	0	0	0	2	8	3.33333	0	0	0	0	0	0	1	0.333333	0	0	0	6	3	0	1	0.5	0	0	0	0	0	0	0	0
gi|6321910|ref|NP_011986.1|	ORC6	0	0	0	0	0	0	0	0	0	0	0	0	0	0	0	0	0	0	0	0	0	1	1	0.666667	0	0	0	0	0	0	0	0	0	0	1	1	1	0	1	0.5	0	0	0	0	0	0	0	0
gi|6322523|ref|NP_012597.1|	RPA12	0	0	0	0	0	0	0	0	0	0	0	0	0	0	0	0	0	0	0	0	0	1	0	0.333333	0	0	1	0.333333	1	0	0	0.333333	0	0	1	2	1.5	0	0	0	0	0	0	0	0	0	0	0
gi|6319426|ref|NP_009508.1|	COR1	0	0	0	0	0	0	0	0	0	0	0	0	0	0	0	0	0	0	0	0	0	0	1	0.333333	0	1	0	0.333333	3	0	2	1.66667	0	0	0	0	0	1	0	0.5	0	0	0	0	0	0	0	0
gi|6321706|ref|NP_011783.1|	FOL2	0	0	0	0	0	0	0	0	0	0	0	0	0	0	0	0	0	0	0	0	0	0	1	0.333333	0	0	0	0	7	3	3	4.33333	0	0	1	0	0.5	0	0	0	0	0	0	0	0	0	0	0
gi|6323144|ref|NP_013216.1|	CFT2	0	0	0	0	0	0	0	0	0	0	0	0	0	0	0	0	0	0	0	0	0	0	3	1	0	0	0	0	1	0	1	0.666667	0	0	1	0	0.5	1	0	0.5	0	0	0	0	0	0	0	0
gi|6320656|ref|NP_010736.1|		0	0	0	0	0	0	0	0	0	0	0	0	0	0	0	0	0	0	0	0	0	0	2	0.666667	0	0	0	0	1	0	0	0.333333	0	0	1	3	2	0	2	1	0	0	0	0	0	0	0	0
gi|6323740|ref|NP_013811.1|	UTP15	0	0	0	0	0	0	0	0	0	0	0	0	0	0	0	0	0	0	0	0	0	0	1	0.333333	0	0	0	0	0	1	2	1	0	0	1	4	2.5	0	0	0	0	0	0	0	0	0	0	0
gi|6319523|ref|NP_009605.1|	REB1	0	0	0	0	0	0	0	0	0	0	0	0	0	0	0	0	0	0	0	0	0	0	8	2.66667	0	0	0	0	0	1	0	0.333333	0	0	4	8	6	0	1	0.5	0	0	0	0	0	0	0	0
gi|14318532|ref|NP_116665.1|	UBP6	0	0	0	0	0	0	0	0	0	0	0	0	0	0	0	0	0	0	0	0	0	0	2	0.666667	0	0	0	0	0	1	0	0.333333	0	0	0	1	0.5	1	0	0.5	0	0	0	0	0	0	0	0
gi|6319436|ref|NP_009518.1|	POL12	0	0	0	0	0	0	0	0	0	0	0	0	0	0	0	0	0	0	0	0	0	0	3	1	0	0	0	0	0	0	0	0	0	0	1	2	1.5	0	2	1	0	0	0	0	0	0	0	1
gi|6322198|ref|NP_012273.1|	PRI1	0	0	0	0	0	0	0	0	0	0	0	0	0	0	0	0	0	0	0	0	0	0	0	0	0	1	0	0.333333	2	0	1	1	0	0	1	2	1.5	0	0	0	0	0	0	0	0	0	0	0
gi|6322296|ref|NP_012370.1|	HAL5	0	0	0	0	0	0	0	0	0	0	0	0	0	0	0	0	0	0	0	0	0	0	0	0	0	1	0	0.333333	1	0	1	0.666667	0	0	0	1	0.5	0	1	0.5	0	0	0	0	0	0	0	0
gi|6323413|ref|NP_013485.1|	CTF3	0	0	0	0	0	0	0	0	0	0	0	0	0	0	0	0	0	0	0	0	0	0	0	0	0	1	0	0.333333	1	0	0	0.333333	0	0	1	0	0.5	0	0	0	0	1	0.5	0	0	0	0	1
gi|6320286|ref|NP_010366.1|	PDC2	0	0	0	0	0	0	0	0	0	0	0	0	0	0	0	0	0	0	0	0	0	0	0	0	0	5	0	1.66667	0	1	0	0.333333	0	0	2	6	4	0	0	0	0	0	0	0	0	0	0	3
gi|6320518|ref|NP_010598.1|		0	0	0	0	0	0	0	0	0	0	0	0	0	0	0	0	0	0	0	0	0	0	0	0	0	0	0	0	1	2	0.5	1.16667	0	0	0.5	1	0.75	0	0	0	0	0	0	0	0	0	0	0
gi|6322037|ref|NP_012112.1|		0	0	0	0	0	0	0	0	0	0	0	0	0	0	0	0	0	0	0	0	0	0	0	0	0	0	0	0	1	1	1	1	0	0	1	0	0.5	0	1	0.5	0	0	0	0	0	0	0	0
gi|6322830|ref|NP_012903.1|	CDC16	0	0	0	0	0	0	0	0	0	0	0	0	0	0	0	0	0	0	0	0	0	0	0	0	0	0	0	0	46	44	27	39	0	0	0	2	1	0	1	0.5	0	0	0	0	0	0	0	0
gi|6323289|ref|NP_013361.1|	LCB5	0	0	0	0	0	0	0	0	0	0	0	0	0	0	0	0	0	0	0	0	0	0	0	0	0	0	0	0	1	0	1	0.666667	0	0	1	5	3	1	0	0.5	0	0	0	0	0	0	0	0
gi|6321681|ref|NP_011757.1|		0	0	0	0	0	0	0	0	0	0	0	0	0	0	0	0	0	0	0	0	0	0	0	0	0	0	0	0	1	0	0	0.333333	0	0	1	3	2	1	0	0.5	0	0	0	0	0	1	1	0
gi|6322549|ref|NP_012623.1|	GRR1	0	0	0	0	0	0	0	0	0	0	0	0	0	0	0	0	0	0	0	0	0	0	0	0	0	0	0	0	3	0	0	1	0	0	1	0	0.5	3	0	1.5	0	0	0	0	0	4	4	1
gi|37362622|ref|NP_009822.2|		0	0	0	0	0	0	0	0	0	0	0	0	0	0	0	0	0	0	0	0	0	0	0	0	0	0	0	0	0	1	5	2	0	0	0	1	0.5	0	0	0	0	0	0	0	0	0	0	0
gi|6325368|ref|NP_015436.1|	DBF20	0	0	0	0	0	0	0	0	0	0	0	0	0	0	0	0	0	0	0	0	0	0	0	0	0	0	0	0	0	0	1	0.333333	0	0	1	3	2	0	1	0.5	0	0	0	1	1	0	0	0
gi|99030925|ref|NP_012536.2|		0	0	0	0	0	0	0	0	0	0	0	0	0	0	0	0	0	0	0	0	0	0	0	0	0	0	0	0	0	0	0	0	0	0	1	5	3	5	4	4.5	0	0	0	0	0	1	1	0
gi|6324193|ref|NP_014263.1|	EAF7	0	0	0	0	0	0	0	0	0	0	0	0	0	0	0	0	0	0	0	0	0	0	0	0	0	0	0	0	0	0	0	0	0	0	0	0	0	0	0	0	3	12	7.5	37	37	17	17	52
gi|6320230|ref|NP_010310.1|	VPS54	1	0	0	0.333333	0	0	0	0	1	0	0.5	0	0	0	0	0	1	0	0	0.25	0	0	0	0	0	0	0	0	0	0	0	0	0	0	0	2	1	0	0	0	0	0	0	0	0	0	0	0
gi|6322503|ref|NP_012577.1|	POL32	1	0	0	0.333333	0	0	0	0	0	0	0	0	0	0	0	0	1	0	0	0.25	0	0	2	0.666667	0	0	0	0	0	0	0	0	0	0	0	0	0	0	1	0.5	0	0	0	0	0	0	0	0
gi|6320328|ref|NP_010408.1|	INO2	1	0	0	0.333333	0	0	0	0	0	0	0	0	0	0	0	0	1	0	0	0.25	0	0	0	0	0	0	0	0	0	0	0	0	0	0	1	0	0.5	0	1	0.5	0	0	0	0	0	0	0	0
gi|6321964|ref|NP_012040.1|	NMD3	1	0	0	0.333333	0	0	0	0	0	0	0	0	0	0	0	0	0	0	0	0	0	0	1	0.333333	0	0	0	0	0	0	0	0	0	0	3	4	3.5	0	0	0	0	0	0	0	0	0	0	0
gi|6325137|ref|NP_015205.1|	VPS30	1	0	0	0.333333	0	0	0	0	0	0	0	0	0	0	0	0	0	0	0	0	0	0	0	0	0	0	0	0	0	0	0	0	0	0	1	0	0.5	1	1	1	0	0	0	0	0	0	0	0
gi|6321753|ref|NP_011829.1|	SBP1	0	4	2	2	0	0	0	0	0	0	0	0	0	0	0	0	0	0	0	0	0	0	0	0	0	0	0	0	3	1	0	1.33333	0	0	0	0	0	0	0	0	0	0	0	0	0	0	0	0
gi|6322565|ref|NP_012639.1|	ADO1	0	1	17	6	0	0	0	0	0	0	0	0	0	0	0	0	0	0	0	0	0	0	0	0	0	0	0	0	0	2	0	0.666667	0	0	0	0	0	0	0	0	0	0	0	0	0	0	0	0
gi|6325289|ref|NP_015357.1|	SRO7	0	2	2	1.33333	0	0	0	0	0	0	0	0	0	0	0	0	0	0	0	0	0	0	0	0	0	0	0	0	0	0	0	0	0	0	0	0	0	0	0	0	1	0	0.5	0	0	1	1	0
gi|6323759|ref|NP_013830.1|	MED11	0	1	0	0.333333	0	0	0	0	0	0	0	0	0	0	0	0	3	0	0	0.75	0	0	0	0	0	0	0	0	0	0	0	0	0	0	1	0	0.5	0	1	0.5	0	0	0	0	0	0	0	0
gi|6324577|ref|NP_014646.1|	UTP23	0	1	0	0.333333	0	0	0	0	0	0	0	0	0	0	0	0	0	0	0	0	0	0	0	0	0	0	0	0	0	0	0	0	0	0	3	6	4.5	0	4	2	0	0	0	0	0	0	0	0
gi|6322401|ref|NP_012475.1|		0	1	0	0.333333	0	0	0	0	0	0	0	0	0	0	0	0	0	0	0	0	0	0	0	0	0	0	0	0	0	0	0	0	0	0	0	5	2.5	3	1	2	0	0	0	0	0	0	0	0
gi|6320204|ref|NP_010284.1|	NTH1	0	0	2	0.666667	0	0	1	0.333333	0	0	0	0	0	0	0	0	0	0	0	0	0	0	0	0	0	0	0	0	0	0	1	0.333333	0	0	0	0	0	0	1	0.5	0	0	0	0	0	0	0	0
gi|6324169|ref|NP_014239.1|	YGP1	0	0	6	2	0	0	0	0	0	0	0	1	0	0	0.333333	0	0	0	0	0	0	0	0	0	0	0	0	0	0	1	2	1	0	0	0	0	0	0	0	0	0	0	0	0	0	0	0	0
gi|6319257|ref|NP_009340.1|	BDH2	0	0	1	0.333333	0	0	0	0	0	0	0	1	0	0	0.333333	0	0	0	0	0	0	0	0	0	0	0	0	0	0	1	1	0.666667	0	0	0	0	0	0	0	0	0	0	0	0	0	0	0	0
gi|6322656|ref|NP_012729.1|	ACP1	0	0	1	0.333333	0	0	0	0	0	0	0	0	1	0	0.333333	0	0	2	0	0.5	0	0	0	0	0	0	0	0	0	0	0	0	0	0	0	1	0.5	0	0	0	0	0	0	0	0	0	0	0
gi|6324868|ref|NP_014937.1|	RRS1	0	0	1	0.333333	0	0	0	0	0	0	0	0	0	0	0	0	1	0	0	0.25	0	0	1	0.333333	0	0	0	0	2	0	0	0.666667	0	0	0	0	0	0	0	0	0	0	0	0	0	0	0	0
gi|6324546|ref|NP_014615.1|	MDM38	0	0	1	0.333333	0	0	0	0	0	0	0	0	0	0	0	0	1	0	0	0.25	0	0	0	0	0	0	1	0.333333	0	0	0	0	0	0	0	1	0.5	0	0	0	0	0	0	0	0	0	0	0
gi|6321269|ref|NP_011346.1|	SUA5	0	0	1	0.333333	0	0	0	0	0	0	0	0	0	0	0	0	3	0	0	0.75	0	0	0	0	0	0	0	0	1	0	0	0.333333	0	0	0	1	0.5	0	0	0	0	0	0	0	0	0	0	0
gi|6323531|ref|NP_013602.1|	SEC65	0	0	1	0.333333	0	0	0	0	0	0	0	0	0	0	0	0	1	0	0	0.25	0	0	0	0	0	0	0	0	1	0	0	0.333333	0	0	0	1	0.5	0	0	0	0	0	0	0	0	0	0	0
gi|6319502|ref|NP_009584.1|	YPK3	0	0	1	0.333333	0	0	0	0	0	0	0	0	0	0	0	0	2	0	0	0.5	0	0	0	0	0	0	0	0	2	0	0	0.666667	0	0	0	1	0.5	0	0	0	0	0	0	0	0	0	0	0
gi|6325426|ref|NP_015494.1|	NUT2	0	0	2	0.666667	0	0	0	0	0	0	0	0	0	0	0	0	9	0	0	2.25	0	0	0	0	0	0	0	0	0	0	0	0	0	0	0	1	0.5	0	1	0.5	0	0	0	0	0	0	0	0
gi|6324668|ref|NP_014737.1|	ARF3	0	0	1	0.333333	0	0	0	0	0	0	0	0	0	0	0	0	4	0	0	1	0	0	0	0	0	0	0	0	0	0	0	0	0	0	0	2	1	0	1	0.5	0	0	0	0	0	0	0	0
gi|6324174|ref|NP_014244.1|		0	0	1	0.333333	0	0	0	0	0	0	0	0	0	0	0	0	3	0	0	0.75	0	0	0	0	0	0	0	0	0	0	0	0	0	0	0	4	2	0	3	1.5	0	0	0	0	0	0	0	0
gi|6319677|ref|NP_009759.1|		0	0	1	0.333333	0	0	0	0	0	0	0	0	0	0	0	0	12	0	0	3	0	0	0	0	0	0	0	0	0	0	0	0	0	0	0	5	2.5	0	3	1.5	0	0	0	0	0	0	0	0
gi|6320498|ref|NP_010578.1|		0	0	4	1.33333	0	0	0	0	0	0	0	0	0	0	0	0	4	0	0	1	0	0	0	0	0	0	0	0	0	0	0	0	0	0	0	6	3	0	3	1.5	0	0	0	0	0	0	0	0
gi|6320990|ref|NP_011069.1|	MAG1	0	0	1	0.333333	0	0	0	0	0	0	0	0	0	0	0	0	2	0	0	0.5	0	0	0	0	0	0	0	0	0	0	0	0	0	0	0	1	0.5	0	3	1.5	0	0	0	0	0	0	0	0
gi|6323718|ref|NP_013789.1|	IRC21	0	0	2	0.666667	0	0	0	0	0	0	0	0	0	0	0	0	5	0	0	1.25	0	0	0	0	0	0	0	0	0	0	0	0	0	0	0	3	1.5	0	1	0.5	0	0	0	0	0	0	0	0
gi|6323778|ref|NP_013849.1|		0	0	4	1.33333	0	0	0	0	0	0	0	0	0	0	0	0	1	0	0	0.25	0	0	0	0	0	0	0	0	0	0	0	0	0	0	0	3	1.5	0	2	1	0	0	0	0	0	0	0	0
gi|22532997|ref|NP_683715.1|	BUD27	0	0	2	0.666667	0	0	0	0	0	0	0	0	0	0	0	0	2	0	0	0.5	0	0	0	0	0	0	0	0	0	0	0	0	0	0	0	2	1	0	2	1	0	0	0	0	0	0	0	0
gi|6320979|ref|NP_011058.1|		0	0	2	0.666667	0	0	0	0	0	0	0	0	0	0	0	0	1	0	0	0.25	0	0	0	0	0	0	0	0	0	0	0	0	0	0	0	0	0	0	3	1.5	0	0	0	0	0	0	0	1
gi|6320224|ref|NP_010304.1|		0	0	2	0.666667	0	0	0	0	0	0	0	0	0	0	0	0	0	0	0	0	0	1	0	0.333333	0	0	0	0	0	0	0	0	0	0	0	1	0.5	0	4	2	0	0	0	0	0	0	0	0
gi|6320152|ref|NP_010232.1|	LHP1	0	0	2	0.666667	0	0	0	0	0	0	0	0	0	0	0	0	0	0	0	0	0	0	1	0.333333	0	0	0	0	1	0	2	1	0	0	0	0	0	0	0	0	0	0	0	0	0	0	0	0
gi|6322739|ref|NP_012812.1|	KTI12	0	0	3	1	0	0	0	0	0	0	0	0	0	0	0	0	0	0	0	0	0	0	0	0	0	3	0	1	0	0	0	0	0	0	0	1	0.5	0	1	0.5	0	0	0	0	0	0	0	0
gi|6319596|ref|NP_009678.1|		0	0	1	0.333333	0	0	0	0	0	0	0	0	0	0	0	0	0	0	0	0	0	0	0	0	0	0	0	0	1	2	2	1.66667	0	0	0	0	0	0	0	0	0	0	0	0	0	0	0	0
gi|6322720|ref|NP_012793.1|		0	0	2	0.666667	0	0	0	0	0	0	0	0	0	0	0	0	0	0	0	0	0	0	0	0	0	0	0	0	0	0	4.8	1.6	0	0	1	0	0.5	0	0	0	0	0	0	0	0	0	0	0
gi|6322536|ref|NP_012610.1|	CDC11	0	0	2	0.666667	0	0	0	0	0	0	0	0	0	0	0	0	0	0	0	0	0	0	0	0	0	0	0	0	1	0	0	0.333333	0	0	0	5	2.5	0	2	1	0	0	0	0	0	0	0	0
gi|6324493|ref|NP_014561.1|	RE04	0	0	2	0.666667	0	0	0	0	0	0	0	0	0	0	0	0	0	0	0	0	0	0	0	0	0	0	0	0	0	0	0	0	0	0	1	1	1	0	1	0.5	0	0	0	0	0	0	0	0
gi|6325329|ref|NP_015397.1|	NOT5	0	0	0	0	1	0	0	0.333333	0	0	0	1	0	0	0.333333	0	0	0	0	0	0	0	1	0.333333	0	0	0	0	4	0	0	1.33333	0	0	0	0	0	0	0	0	0	0	0	0	0	0	0	0
gi|6323772|ref|NP_013843.1|		0	0	0	0	1	0	0	0.333333	0	0	0	0	1	0	0.333333	0	1	0	0	0.25	0	0	2	0.666667	0	0	0	0	0	0	0	0	0	0	0	0	0	0	0	0	0	0	0	0	0	0	0	0
gi|6323881|ref|NP_013952.1|	MRPL44	0	0	0	0	2	0	0	0.666667	0	0	0	0	0	0	0	1	0	0	0	0.25	0	0	0	0	0	0	0	0	0	0	0	0	0	0	0	2	1	0	3	1.5	0	0	0	0	0	0	0	0
gi|6322217|ref|NP_012292.1|		0	0	0	0	1	0	0	0.333333	0	0	0	0	0	0	0	0	0	0	1	0.25	0	1	2	1	0	0	0	0	0	0	0	0	0	0	0	0	0	0	0	0	0	0	0	0	0	0	0	0
gi|6319317|ref|NP_009400.1|	TFC3	0	0	0	0	1	0	0	0.333333	0	0	0	0	0	0	0	0	0	0	0	0	0	0	0	0	0	0	0	0	0	1	0	0.333333	0	0	0	1	0.5	0	1	0.5	0	0	0	0	0	0	0	0
gi|6325243|ref|NP_015311.1|		0	0	0	0	1	0	0	0.333333	0	0	0	0	0	0	0	0	0	0	0	0	0	0	0	0	0	0	0	0	0	0	0	0	0	0	0	4	2	6	0	3	0	0	0	0	0	2	2	0
gi|6322254|ref|NP_012328.1|	LAA1	0	0	0	0	0	1	0	0.333333	0	0	0	0	0	0	0	0	2	0	0	0.5	0	0	0	0	0	0	0	0	0	0	0	0	0	0	1	1	1	0	0	0	0	0	0	0	0	0	0	0
gi|6321899|ref|NP_011975.1|	CDC12	0	0	0	0	0	1	0	0.333333	0	0	0	0	0	0	0	0	0	0	1	0.25	1	0	2	1	0	0	0	0	0	0	0	0	0	0	0	0	0	0	0	0	0	0	0	0	0	0	0	0
gi|6324512|ref|NP_014581.1|	MAM3	0	0	0	0	0	1	0	0.333333	0	0	0	0	0	0	0	0	0	0	0	0	0	0	0	0	0	7	1	2.66667	0	0	1	0.333333	0	0	0	0	0	0	0	0	0	0	0	0	0	0	0	0
gi|6322192|ref|NP_012267.1|	MPH1	0	0	0	0	0	1	0	0.333333	0	0	0	0	0	0	0	0	0	0	0	0	0	0	0	0	0	0	0	0	1	0	0	0.333333	0	0	0	0	0	0	1	0.5	0	0	0	0	0	0	0	0
gi|6320568|ref|NP_010648.1|		0	0	0	0	0	0	2	0.666667	0	0	0	0	0	0	0	0	1	0	0	0.25	0	0	5	1.66667	0	0	0	0	0	0	1	0.333333	0	0	0	0	0	0	0	0	0	0	0	0	0	0	0	0
gi|6323143|ref|NP_013215.1|	AVL9	0	0	0	0	0	0	1	0.333333	0	0	0	0	0	0	0	0	1	0	0	0.25	0	0	0	0	0	0	0	0	0	0	0	0	0	0	0	2	1	0	2	1	0	0	0	0	0	0	0	0
gi|6325227|ref|NP_015295.1|	TRM44	0	0	0	0	0	0	1	0.333333	0	0	0	0	0	0	0	0	1	0	0	0.25	0	0	0	0	0	0	0	0	0	0	0	0	0	0	0	1	0.5	0	1	0.5	0	0	0	0	0	0	0	0
gi|6324527|ref|NP_014597.1|	PSK2	0	0	0	0	0	0	0	0	1	0	0.5	0	0	0	0	0	3	0	0	0.75	0	0	0	0	0	19	0	6.33333	0	0	0	0	0	0	0	2.15385	1.07692	0	0	0	0	0	0	0	0	0	0	0
gi|6321579|ref|NP_011656.1|		0	0	0	0	0	0	0	0	1	0	0.5	0	0	0	0	0	0	0	0	0	1	0	1	0.666667	0	0	0	0	0	0	0	0	0	0	0	1	0.5	0	0	0	0	0	0	0	0	0	0	0
gi|6324767|ref|NP_014836.1|		0	0	0	0	0	0	0	0	4	0	2	0	0	0	0	0	0	0	0	0	2	0	0	0.666667	0	1	0	0.333333	0	0	0	0	0	0	0	0	0	0	0	0	0	0	0	0	0	1	1	0
gi|6319573|ref|NP_009655.1|		0	0	0	0	0	0	0	0	1	0	0.5	0	0	0	0	0	0	0	0	0	0	0	1	0.333333	0	0	0	0	1	0	1	0.666667	0	0	0	0	0	0	0	0	0	0	0	0	0	0	0	0
gi|6321629|ref|NP_011707.1|	HIP1	0	0	0	0	0	0	0	0	1	0	0.5	0	0	0	0	0	0	0	0	0	0	0	0	0	0	0	0	0	2	0	1	1	0	0	0	0	0	0	0	0	0	0	0	0	0	0	0	1
gi|6321906|ref|NP_011982.1|	BZZ1	0	0	0	0	0	0	0	0	0	1	0.5	0	0	0	0	0	1	0	0	0.25	0	0	0	0	0	0	0	0	0	0	0	0	0	0	0	3	1.5	0	1	0.5	0	0	0	0	0	0	0	0
gi|6321689|ref|NP_011766.1|		0	0	0	0	0	0	0	0	0	0	0	1	0	0	0.333333	0	0	0	0	0	0	0	0	0	0	0	1	0.333333	0	0	2	0.666667	0	0	0	0	0	0	0	0	0	0	0	1	1	0	0	0
gi|6323980|ref|NP_014051.1|		0	0	0	0	0	0	0	0	0	0	0	1	0	0	0.333333	0	0	0	0	0	0	0	0	0	0	0	0	0	1	1	1	1	0	0	0	0	0	0	0	0	0	0	0	0	0	0	0	0
gi|6321398|ref|NP_011475.1|	HEM2	0	0	0	0	0	0	0	0	0	0	0	1	0	0	0.333333	0	0	0	0	0	0	0	0	0	0	0	0	0	2	1	0	1	0	0	0	1	0.5	0	0	0	0	0	0	0	0	0	0	0
gi|6319265|ref|NP_009348.1|		0	0	0	0	0	0	0	0	0	0	0	1	0	0	0.333333	0	0	0	0	0	0	0	0	0	0	0	0	0	2	1	0	1	0	0	0	0	0	0	0	0	0	0	0	0	0	0	0	3
gi|6323459|ref|NP_013531.1|		0	0	0	0	0	0	0	0	0	0	0	2	0	0	0.666667	0	0	0	0	0	0	0	0	0	0	0	0	0	0	0	0	0	0	0	3	4	3.5	0	1	0.5	0	0	0	0	0	0	0	0
gi|6321764|ref|NP_011840.1|	NPR3	0	0	0	0	0	0	0	0	0	0	0	0	1	0	0.333333	0	0	0	0	0	0	0	0	0	0	0	0	0	14	4	3	7	0	0	0	0	0	0	0	0	0	0	0	0	0	0	0	0
gi|6324051|ref|NP_014121.1|	CAF120	0	0	0	0	0	0	0	0	0	0	0	0	0	1	0.333333	0	1	0	0	0.25	0	0	0	0	0	0	0	0	0	0	0	0	0	0	0	1	0.5	0	2	1	0	0	0	0	0	0	0	0
gi|6320615|ref|NP_010695.1|	TRS120	0	0	0	0	0	0	0	0	0	0	0	0	0	1	0.333333	0	1	0	0	0.25	0	0	0	0	0	0	0	0	0	0	0	0	0	0	0	2	1	0	0	0	0	0	0	0	0	0	0	1
gi|6321537|ref|NP_011614.1|	MDR1	0	0	0	0	0	0	0	0	0	0	0	0	0	1	0.333333	0	0	0	0	0	1	0	0	0.333333	0	0	0	0	0	0	0	0	0	0	0	3	1.5	0	1	0.5	0	0	0	0	0	0	0	0
gi|6321911|ref|NP_011987.1|	SET1	0	0	0	0	0	0	0	0	0	0	0	0	0	0	0	1	0	0	0	0.25	0	0	0	0	0	0	0	0	0	0	0	0	1	1	1	2	1.5	0	0	0	0	0	0	0	0	0	0	0
gi|41629667|ref|NP_009389.2|		0	0	0	0	0	0	0	0	0	0	0	0	0	0	0	0	1	0	1	0.5	0	0	0	0	1	0	0	0.333333	0	0	0	0	0	0	0	0	0	0	1	0.5	0	0	0	0	0	0	0	0
gi|6320804|ref|NP_010883.1|		0	0	0	0	0	0	0	0	0	0	0	0	0	0	0	0	2	0	1	0.75	0	0	0	0	0	0	0	0	2	2	0	1.33333	0	0	0	0	0	0	0	0	0	0	0	0	0	0	0	0
gi|6322604|ref|NP_012678.1|	MGM101	0	0	0	0	0	0	0	0	0	0	0	0	0	0	0	0	4	0	1	1.25	0	0	0	0	0	0	0	0	0	0	0	0	0	0	1	3	2	0	0	0	0	0	0	0	0	0	0	0
gi|6324905|ref|NP_014974.1|		0	0	0	0	0	0	0	0	0	0	0	0	0	0	0	0	1	0	1	0.5	0	0	0	0	0	0	0	0	0	0	0	0	0	0	0	6	3	0	2	1	0	0	0	0	0	0	0	0
gi|6321626|ref|NP_011703.1|		0	0	0	0	0	0	0	0	0	0	0	0	0	0	0	0	1	0	0	0.25	0	0	2	0.666667	0	1	0	0.333333	0	0	0	0	0	0	0	7	3.5	0	0	0	0	0	0	0	0	0	0	0
gi|6321536|ref|NP_011613.1|		0	0	0	0	0	0	0	0	0	0	0	0	0	0	0	0	1	0	0	0.25	0	0	1	0.333333	0	1	0	0.333333	0	0	0	0	0	0	0	0	0	0	0	0	0	0	0	0	0	2	2	0
gi|10383773|ref|NP_009912.2|	NFS1	0	0	0	0	0	0	0	0	0	0	0	0	0	0	0	0	1	0	0	0.25	0	0	1	0.333333	0	0	0	0	0	2	1	1	0	0	0	0	0	0	0	0	0	0	0	0	0	0	0	0
gi|6325119|ref|NP_015187.1|	SPP1	0	0	0	0	0	0	0	0	0	0	0	0	0	0	0	0	3	0	0	0.75	0	0	1	0.333333	0	0	0	0	0	0	0	0	0	0	0	2	1	0	0	0	0	0	0	0	0	0	0	0
gi|6321287|ref|NP_011364.1|	NUT1	0	0	0	0	0	0	0	0	0	0	0	0	0	0	0	0	22	0	0	5.5	0	0	3	1	0	0	0	0	0	0	0	0	0	0	0	1	0.5	1	0	0.5	0	0	0	0	0	0	0	0
gi|6324093|ref|NP_014163.1|	SIN4	0	0	0	0	0	0	0	0	0	0	0	0	0	0	0	0	16	0	0	4	0	0	2	0.666667	0	0	0	0	0	0	0	0	0	0	0	5	2.5	1	0	0.5	0	0	0	0	0	0	0	0
gi|6320954|ref|NP_011033.1|		0	0	0	0	0	0	0	0	0	0	0	0	0	0	0	0	12	0	0	3	0	0	1	0.333333	0	0	0	0	0	0	0	0	0	0	0	9	4.5	0	8	4	0	0	0	0	0	0	0	0
gi|6321774|ref|NP_011850.1|	OTU2	0	0	0	0	0	0	0	0	0	0	0	0	0	0	0	0	2	0	0	0.5	0	0	2	0.666667	0	0	0	0	0	0	0	0	0	0	0	4	2	0	2	1	0	0	0	0	0	0	0	0
gi|6323025|ref|NP_013097.1|	ORC3	0	0	0	0	0	0	0	0	0	0	0	0	0	0	0	0	2	0	0	0.5	0	0	1	0.333333	0	0	0	0	0	0	0	0	0	0	0	4	2	0	1	0.5	0	0	0	0	0	0	0	0
gi|6324713|ref|NP_014783.1|		0	0	0	0	0	0	0	0	0	0	0	0	0	0	0	0	3	0	0	0.75	0	0	1	0.333333	0	0	0	0	0	0	0	0	0	0	0	2	1	0	1	0.5	0	0	0	0	0	0	0	0
gi|6324504|ref|NP_014573.1|	HST1	0	0	0	0	0	0	0	0	0	0	0	0	0	0	0	0	1	0	0	0.25	0	0	2	0.666667	0	0	0	0	0	0	0	0	0	0	0	2	1	0	1	0.5	0	0	0	0	0	0	0	0
gi|6322939|ref|NP_013012.1|		0	0	0	0	0	0	0	0	0	0	0	0	0	0	0	0	1	0	0	0.25	0	0	0	0	1	1	0	0.666667	0	0	0	0	0	0	0	3	1.5	0	0	0	0	0	0	0	0	0	0	0
gi|6324056|ref|NP_014126.1|	TOF1	0	0	0	0	0	0	0	0	0	0	0	0	0	0	0	0	2	0	0	0.5	0	0	0	0	1	0	2	1	0	0	0	0	0	0	0	4	2	0	0	0	0	0	0	0	0	0	0	0
gi|6325400|ref|NP_015469.1|	RRP15	0	0	0	0	0	0	0	0	0	0	0	0	0	0	0	0	1	0	0	0.25	0	0	0	0	0	2	0	0.666667	0	0	0	0	0	0	1	0	0.5	0	2	1	0	0	0	0	0	0	0	0
gi|14318482|ref|NP_116617.1|	RPO41	0	0	0	0	0	0	0	0	0	0	0	0	0	0	0	0	4	0	0	1	0	0	0	0	0	1	0	0.333333	0	0	0	0	0	0	0	6	3	12	0	6	0	0	0	0	0	0	0	0
gi|6321328|ref|NP_011405.1|	CUE3	0	0	0	0	0	0	0	0	0	0	0	0	0	0	0	0	2	0	0	0.5	0	0	0	0	0	1	0	0.333333	0	0	0	0	0	0	0	3	1.5	1	0	0.5	0	0	0	0	0	0	0	0
gi|6323215|ref|NP_013287.1|	EMG1	0	0	0	0	0	0	0	0	0	0	0	0	0	0	0	0	1	0	0	0.25	0	0	0	0	0	6	0	2	0	0	0	0	0	0	0	3	1.5	0	3	1.5	0	0	0	0	0	0	0	0
gi|6321819|ref|NP_011895.1|	SLT2	0	0	0	0	0	0	0	0	0	0	0	0	0	0	0	0	1	0	0	0.25	0	0	0	0	0	1	0	0.333333	0	0	0	0	0	0	0	0	0	0	0	0	0	0	0	0	0	0	0	0
gi|6324431|ref|NP_014500.1|		0	0	0	0	0	0	0	0	0	0	0	0	0	0	0	0	1	0	0	0.25	0	0	0	0	0	1	0	0.333333	0	0	0	0	0	0	0	2	1	0	1	0.5	0	0	0	0	0	0	0	0
gi|6324805|ref|NP_014874.1|	MKK1	0	0	0	0	0	0	0	0	0	0	0	0	0	0	0	0	1	0	0	0.25	0	0	0	0	0	1	0	0.333333	0	0	0	0	0	0	0	1	0.5	0	0	0	0	0	0	0	0	1	1	0
gi|6323168|ref|NP_013240.1|	SLS1	0	0	0	0	0	0	0	0	0	0	0	0	0	0	0	0	1	0	0	0.25	0	0	0	0	0	1	0	0.333333	0	0	0	0	0	0	0	2	1	0	0	0	0	0	0	0	0	2	2	0
gi|14318576|ref|NP_116709.1|		0	0	0	0	0	0	0	0	0	0	0	0	0	0	0	0	2	0	0	0.5	0	0	0	0	0	0	0	0	1	1	1	1	0	0	0	0	0	0	0	0	0	0	0	0	0	0	0	0
gi|6322934|ref|NP_013007.1|	RPF2	0	0	0	0	0	0	0	0	0	0	0	0	0	0	0	0	1	0	0	0.25	0	0	0	0	0	0	0	0	1	1	0	0.666667	0	0	0	3	1.5	0	0	0	0	0	0	0	0	0	0	0
gi|7839187|ref|NP_058171.1|;gi|7839211|ref|NP_058195.1|		0	0	0	0	0	0	0	0	0	0	0	0	0	0	0	0	0.5	0	0	0.125	0	0	0	0	0	0	0	0	2.17424	0.5	0	0.891414	0	0	0	0.0833333	0.0416667	0	0	0	0	0	0	0	0	0	0	0
gi|6319464|ref|NP_009546.1|	SLA1	0	0	0	0	0	0	0	0	0	0	0	0	0	0	0	0	1	0	0	0.25	0	0	0	0	0	0	0	0	2	0	0	0.666667	0	0	1	0	0.5	0	0	0	0	0	0	0	0	2	2	0
gi|6322417|ref|NP_012491.1|		0	0	0	0	0	0	0	0	0	0	0	0	0	0	0	0	1	0	0	0.25	0	0	0	0	0	0	0	0	1	0	0	0.333333	0	0	0	3	1.5	0	2	1	0	0	0	0	0	0	0	0
gi|9755328|ref|NP_010092.2|	RBS1	0	0	0	0	0	0	0	0	0	0	0	0	0	0	0	0	1	0	0	0.25	0	0	0	0	0	0	0	0	4	0	0	1.33333	0	0	0	1	0.5	0	1	0.5	0	0	0	0	0	0	0	0
gi|6325399|ref|NP_015467.1|	KAR3	0	0	0	0	0	0	0	0	0	0	0	0	0	0	0	0	1	0	0	0.25	0	0	0	0	0	0	0	0	1	0	0	0.333333	0	0	0	3	1.5	0	1	0.5	0	0	0	0	0	0	0	0
gi|6320151|ref|NP_010231.1|	SLC1	0	0	0	0	0	0	0	0	0	0	0	0	0	0	0	0	6	0	0	1.5	0	0	0	0	0	0	0	0	1	0	0	0.333333	0	0	0	0	0	2	0	1	0	0	0	0	0	1	1	0
gi|6323287|ref|NP_013359.1|	GSY2	0	0	0	0	0	0	0	0	0	0	0	0	0	0	0	0	6	0	0	1.5	0	0	0	0	0	0	0	0	0	1	12.6667	4.55556	0	0	0	2	1	0	0	0	0	0	0	0	0	0	0	0
gi|6579193|ref|NP_011944.2|	NMD2	0	0	0	0	0	0	0	0	0	0	0	0	0	0	0	0	5	0	0	1.25	0	0	0	0	0	0	0	0	0	1	0	0.333333	0	0	0	7	3.5	0	1	0.5	0	0	0	0	0	0	0	0
gi|6321422|ref|NP_011499.1|	KAP122	0	0	0	0	0	0	0	0	0	0	0	0	0	0	0	0	5	0	0	1.25	0	0	0	0	0	0	0	0	0	3	0	1	0	0	0	3	1.5	0	0	0	0	1	0.5	0	0	0	0	0
gi|6325013|ref|NP_015081.1|	SRP68	0	0	0	0	0	0	0	0	0	0	0	0	0	0	0	0	16	0	0	4	0	0	0	0	0	0	0	0	0	0	0	0	0	0	0	0	0	1	1	1	0	0	0	0	0	0	0	0
gi|6321710|ref|NP_011787.1|		0	0	0	0	0	0	0	0	0	0	0	0	0	0	0	0	6	0	0	1.5	0	0	0	0	0	0	0	0	0	0	3	1	0	0	0	7	3.5	0	1	0.5	0	0	0	0	0	0	0	0
gi|6320540|ref|NP_010620.1|		0	0	0	0	0	0	0	0	0	0	0	0	0	0	0	0	7	0	0	1.75	0	0	0	0	0	0	0	0	0	0	3	1	0	0	0	4	2	0	0	0	0	0	0	0	0	0	0	1
gi|14318541|ref|NP_116674.1|		0	0	0	0	0	0	0	0	0	0	0	0	0	0	0	0	1	0	0	0.25	0	0	0	0	0	0	0	0	0	0	0	0	1	1	3	6	4.5	0	0	0	0	0	0	0	0	0	0	0
gi|6323031|ref|NP_013103.1|	CMS1	0	0	0	0	0	0	0	0	0	0	0	0	0	0	0	0	5	0	0	1.25	0	0	0	0	0	0	0	0	0	0	0	0	0	0	1	5	3	0	1	0.5	0	0	0	0	0	0	0	0
gi|6324630|ref|NP_014699.1|	NOB1	0	0	0	0	0	0	0	0	0	0	0	0	0	0	0	0	3	0	0	0.75	0	0	0	0	0	0	0	0	0	0	0	0	0	0	2	2	2	0	2	1	0	0	0	0	0	0	0	0
gi|6323216|ref|NP_013288.1|	SKG3	0	0	0	0	0	0	0	0	0	0	0	0	0	0	0	0	5	0	0	1.25	0	0	0	0	0	0	0	0	0	0	0	0	0	0	1	9	5	0	7	3.5	0	0	0	0	0	0	0	0
gi|6321509|ref|NP_011586.1|	UPF3	0	0	0	0	0	0	0	0	0	0	0	0	0	0	0	0	1	0	0	0.25	0	0	0	0	0	0	0	0	0	0	0	0	0	0	3	5	4	0	1	0.5	0	0	0	0	0	0	0	0
gi|6324706|ref|NP_014775.1|		0	0	0	0	0	0	0	0	0	0	0	0	0	0	0	0	2	0	0	0.5	0	0	0	0	0	0	0	0	0	0	0	0	0	0	1	4	2.5	0	3	1.5	0	0	0	0	0	0	0	0
gi|6320974|ref|NP_011053.1|	LCP5	0	0	0	0	0	0	0	0	0	0	0	0	0	0	0	0	1	0	0	0.25	0	0	0	0	0	0	0	0	0	0	0	0	0	0	1	1	1	0	2	1	0	0	0	0	0	0	0	0
gi|6324166|ref|NP_014236.1|	RIA1	0	0	0	0	0	0	0	0	0	0	0	0	0	0	0	0	1	0	0	0.25	0	0	0	0	0	0	0	0	0	0	0	0	0	0	1	2	1.5	0	3	1.5	0	0	0	0	0	0	0	0
gi|6320497|ref|NP_010577.1|		0	0	0	0	0	0	0	0	0	0	0	0	0	0	0	0	0	0	0	0	0	0	0	0	0	0	0	0	0	0	0	0	0	0	1	2	1.5	0	1	0.5	0	0	0	0	0	0	0	0
gi|6325129|ref|NP_015197.1|	TBF1	0	0	0	0	0	0	0	0	0	0	0	0	0	0	0	0	3	0	0	0.75	0	0	0	0	0	0	0	0	0	0	0	0	0	0	0	4	2	1	1	1	0	0	0	0	0	0	0	0
gi|6321204|ref|NP_011281.1|	SEC15	0	0	0	0	0	0	0	0	0	0	0	0	0	0	0	0	3	0	0	0.75	0	0	0	0	0	0	0	0	0	0	0	0	0	0	0	3	1.5	2	1	1.5	0	0	0	0	0	0	0	0
gi|6325341|ref|NP_015409.1|		0	0	0	0	0	0	0	0	0	0	0	0	0	0	0	0	3	0	0	0.75	0	0	0	0	0	0	0	0	0	0	0	0	0	0	0	3	1.5	1	0	0.5	0	0	0	0	0	1	1	0
gi|6320412|ref|NP_010492.1|		0	0	0	0	0	0	0	0	0	0	0	0	0	0	0	0	3	0	0	0.75	0	0	0	0	0	0	0	0	0	0	0	0	0	0	0	5	2.5	5	0	2.5	0	0	0	0	0	1	1	0
gi|6320919|ref|NP_010998.1|		0	0	0	0	0	0	0	0	0	0	0	0	0	0	0	0	1	0	0	0.25	0	0	0	0	0	0	0	0	0	0	0	0	0	0	0	1	0.5	2	0	1	0	0	0	0	0	2	2	0
gi|37362668|ref|NP_012518.2|		0	0	0	0	0	0	0	0	0	0	0	0	0	0	0	0	1	0	0	0.25	0	0	0	0	0	0	0	0	0	0	0	0	0	0	0	3	1.5	0	3	1.5	0	0	0	0	0	2	2	0
gi|14318524|ref|NP_116657.1|	NIC96	0	0	0	0	0	0	0	0	0	0	0	0	0	0	0	0	13	0	0	3.25	0	0	0	0	0	0	0	0	0	0	0	0	0	0	0	0	0	1	1	1	0	0	0	0	0	4	4	0
gi|6319928|ref|NP_010009.1|	CSM1	0	0	0	0	0	0	0	0	0	0	0	0	0	0	0	0	1	0	0	0.25	0	0	0	0	0	0	0	0	0	0	0	0	0	0	0	0	0	0	1	0.5	0	0	0	1	1	0	0	1
gi|6323687|ref|NP_013758.1|	IOC4	0	0	0	0	0	0	0	0	0	0	0	0	0	0	0	0	0	0	1	0.25	0	0	2	0.666667	0	0	0	0	0	0	0	0	0	0	1	2	1.5	0	0	0	0	0	0	0	0	0	0	0
gi|6320342|ref|NP_010422.1|	HPR1	0	0	0	0	0	0	0	0	0	0	0	0	0	0	0	0	0	0	2	0.5	0	0	2	0.666667	0	0	0	0	0	0	0	0	0	0	0	1	0.5	0	1	0.5	0	0	0	0	0	0	0	0
gi|6321618|ref|NP_011695.1|	OKP1	0	0	0	0	0	0	0	0	0	0	0	0	0	0	0	0	0	0	1	0.25	0	0	0	0	0	1	0	0.333333	0	0	0	0	0	0	1	0	0.5	0	1	0.5	0	0	0	0	0	0	0	0
gi|6323897|ref|NP_013968.1|	YHM2	0	0	0	0	0	0	0	0	0	0	0	0	0	0	0	0	0	0	1	0.25	0	0	0	0	0	1	0	0.333333	0	0	0	0	0	0	0	1	0.5	0	0	0	0	0	0	0	0	1	1	0
gi|6319616|ref|NP_009698.1|		0	0	0	0	0	0	0	0	0	0	0	0	0	0	0	0	0	0	1	0.25	0	0	0	0	0	0	0	0	3	1	3	2.33333	0	0	0	0	0	0	0	0	0	0	0	0	0	0	0	0
gi|6320443|ref|NP_010523.1|		0	0	0	0	0	0	0	0	0	0	0	0	0	0	0	0	0	0	2	0.5	0	0	0	0	0	0	0	0	0	0	1	0.333333	0	0	2	5	3.5	0	0	0	0	0	0	0	0	0	0	0
gi|6324667|ref|NP_014736.1|		0	0	0	0	0	0	0	0	0	0	0	0	0	0	0	0	0	0	0	0	5	0	1	2	1	0	0	0.333333	0	0	0	0	0	0	0	0	0	0	0	0	0	0	0	0	0	0	0	0
gi|6321020|ref|NP_011099.1|	BRR2	0	0	0	0	0	0	0	0	0	0	0	0	0	0	0	0	0	0	0	0	1	0	0	0.333333	0	0	0	0	0	1	1	0.666667	0	0	0	1	0.5	0	0	0	0	0	0	0	0	0	0	0
gi|6323875|ref|NP_013946.1|	ESC1	0	0	0	0	0	0	0	0	0	0	0	0	0	0	0	0	0	0	0	0	0	1	3	1.33333	0	0	0	0	1	0	0	0.333333	0	0	0	0	0	0	0	0	0	0	0	0	0	0	0	3
gi|6320302|ref|NP_010382.1|		0	0	0	0	0	0	0	0	0	0	0	0	0	0	0	0	0	0	0	0	0	3	12	5	0	0	0	0	0	0	0	0	0	0	0	2	1	0	0	0	0	0	0	1	1	0	0	0
gi|37362646|ref|NP_116648.2|	BLM10	0	0	0	0	0	0	0	0	0	0	0	0	0	0	0	0	0	0	0	0	0	1	0	0.333333	0	0	1	0.333333	5	1	0	2	0	0	0	0	0	0	0	0	0	0	0	0	0	0	0	0
gi|6325180|ref|NP_015248.1|		0	0	0	0	0	0	0	0	0	0	0	0	0	0	0	0	0	0	0	0	0	0	1	0.333333	1	0	0	0.333333	0	0	0	0	0	0	1	0	0.5	0	0	0	0	0	0	2	2	0	0	0
gi|6322942|ref|NP_013015.1|	TGL4	0	0	0	0	0	0	0	0	0	0	0	0	0	0	0	0	0	0	0	0	0	0	1	0.333333	0	1	0	0.333333	0	0	0	0	0	0	0	1	0.5	4	0	2	0	0	0	0	0	0	0	0
gi|6322411|ref|NP_012485.1|	MTR4	0	0	0	0	0	0	0	0	0	0	0	0	0	0	0	0	0	0	0	0	0	0	1	0.333333	0	1	0	0.333333	0	0	0	0	0	0	0	5	2.5	0	2	1	0	0	0	0	0	0	0	0
gi|6323962|ref|NP_014033.1|	UBP15	0	0	0	0	0	0	0	0	0	0	0	0	0	0	0	0	0	0	0	0	0	0	2	0.666667	0	0	1	0.333333	0	0	0	0	0	0	0	1	0.5	0	1	0.5	0	0	0	0	0	0	0	0
gi|41629672|ref|NP_009455.2|		0	0	0	0	0	0	0	0	0	0	0	0	0	0	0	0	0	0	0	0	0	0	3	1	0	0	1	0.333333	0	0	0	0	0	0	0	1	0.5	0	0	0	0	0	0	1	1	0	0	0
gi|6324155|ref|NP_014224.1|		0	0	0	0	0	0	0	0	0	0	0	0	0	0	0	0	0	0	0	0	0	0	3	1	0	0	2	0.666667	0	0	0	0	0	0	0	1	0.5	0	0	0	0	0	0	0	0	1	1	0
gi|6321959|ref|NP_012035.1|	PRP8	0	0	0	0	0	0	0	0	0	0	0	0	0	0	0	0	0	0	0	0	0	0	1	0.333333	0	0	0	0	1	0	1	0.666667	0	0	0	2	1	0	0	0	0	0	0	0	0	0	0	0
gi|6321563|ref|NP_011640.1|	ASN2	0	0	0	0	0	0	0	0	0	0	0	0	0	0	0	0	0	0	0	0	0	0	2	0.666667	0	0	0	0	4.8	0	3.75	2.85	0	0	0	0	0	0	0	0	0	0	0	0	0	0	0	0
gi|6319425|ref|NP_009507.1|	PSY4	0	0	0	0	0	0	0	0	0	0	0	0	0	0	0	0	0	0	0	0	0	0	3	1	0	0	0	0	1	0	0	0.333333	0	0	0	1	0.5	1	0	0.5	0	0	0	0	0	0	0	0
gi|6324660|ref|NP_014729.1|	TCB1	0	0	0	0	0	0	0	0	0	0	0	0	0	0	0	0	0	0	0	0	0	0	1	0.333333	0	0	0	0	0	1	3	1.33333	0	0	0	0	0	1	0	0.5	0	0	0	0	0	0	0	0
gi|6325088|ref|NP_015156.1|	ME067	0	0	0	0	0	0	0	0	0	0	0	0	0	0	0	0	0	0	0	0	0	0	2	0.666667	0	0	0	0	0	0	0	0	0	0	1	9	5	0	4	2	0	0	0	0	0	0	0	0
gi|6321641|ref|NP_011718.1|	PCT1	0	0	0	0	0	0	0	0	0	0	0	0	0	0	0	0	0	0	0	0	0	0	3	1	0	0	0	0	0	0	0	0	0	0	2	4	3	0	2	1	0	0	0	0	0	0	0	0
gi|6321861|ref|NP_011937.1|	TRM5	0	0	0	0	0	0	0	0	0	0	0	0	0	0	0	0	0	0	0	0	0	0	1	0.333333	0	0	0	0	0	0	0	0	0	0	0	2	1	2	3	2.5	0	0	0	0	0	0	0	0
gi|6323131|ref|NP_013203.1|	APC9	0	0	0	0	0	0	0	0	0	0	0	0	0	0	0	0	0	0	0	0	0	0	3	1	0	0	0	0	0	0	0	0	0	0	0	1	0.5	0	1	0.5	0	0	0	0	0	1	1	0
gi|6323680|ref|NP_013751.1|	MSN2	0	0	0	0	0	0	0	0	0	0	0	0	0	0	0	0	0	0	0	0	0	0	3	1	0	0	0	0	0	0	0	0	0	0	0	1	0.5	0	0	0	0	0	0	8	8	0	0	4
gi|6324931|ref|NP_015000.1|		0	0	0	0	0	0	0	0	0	0	0	0	0	0	0	0	0	0	0	0	0	0	1	0.333333	0	0	0	0	0	0	0	0	0	0	0	0	0	0	0	0	0	0	0	15	15	4	4	5
gi|6321419|ref|NP_011496.1|		0	0	0	0	0	0	0	0	0	0	0	0	0	0	0	0	0	0	0	0	0	0	0	0	0	1	0	0.333333	0	0	8	2.66667	0	0	1	3	2	0	0	0	0	0	0	0	0	0	0	0
gi|10383790|ref|NP_009956.2|	RHB1	0	0	0	0	0	0	0	0	0	0	0	0	0	0	0	0	0	0	0	0	0	0	0	0	0	4	0	1.33333	0	0	0	0	0	0	0	2	1	2	1	1.5	0	0	0	0	0	0	0	0
gi|6323756|ref|NP_013827.1|	MYO5	0	0	0	0	0	0	0	0	0	0	0	0	0	0	0	0	0	0	0	0	0	0	0	0	0	0	0	0	4	1	1.2	2.06667	0	0	0	1	0.5	0	0	0	0	0	0	0	0	0	0	0
gi|6324517|ref|NP_014586.1|	THI20	0	0	0	0	0	0	0	0	0	0	0	0	0	0	0	0	0	0	0	0	0	0	0	0	0	0	0	0	51.9773	44.7568	21	39.2447	0	0	0	0	0	0.5	0	0.25	0	0	0	0	0	0	0	0
gi|37362640|ref|NP_010852.2|		0	0	0	0	0	0	0	0	0	0	0	0	0	0	0	0	0	0	0	0	0	0	0	0	0	0	0	0	11	5	8	8	0	0	0	0	0	0	0	0	0	0	0	0	0	0	0	1
gi|6321014|ref|NP_011093.1|		0	0	0	0	0	0	0	0	0	0	0	0	0	0	0	0	0	0	0	0	0	0	0	0	0	0	0	0	7.7	5	1	4.56667	0	0	0	0	0	0	0	0	0	0	0	0	0	0	0	14
gi|6321623|ref|NP_011700.1|	UBR1	0	0	0	0	0	0	0	0	0	0	0	0	0	0	0	0	0	0	0	0	0	0	0	0	0	0	0	0	3	2	3	2.66667	0	0	0	0	0	0	0	0	0	0	0	0	0	0	0	1
gi|6321417|ref|NP_011494.1|	ALK1	0	0	0	0	0	0	0	0	0	0	0	0	0	0	0	0	0	0	0	0	0	0	0	0	0	0	0	0	2	1	0	1	0	0	4	1	2.5	0	0	0	0	0	0	0	0	0	0	0
gi|6319380|ref|NP_009462.1|		0	0	0	0	0	0	0	0	0	0	0	0	0	0	0	0	0	0	0	0	0	0	0	0	0	0	0	0	1	1	0	0.666667	0	0	0	1	0.5	0	1	0.5	0	0	0	0	0	0	0	0
gi|6320156|ref|NP_010236.1|	SIT4	0	0	0	0	0	0	0	0	0	0	0	0	0	0	0	0	0	0	0	0	0	0	0	0	0	0	0	0	1	1	0	0.666667	0	0	0	1	0.5	0	0	0	0	0	0	0	0	0	0	2
gi|6320824|ref|NP_010903.1|		0	0	0	0	0	0	0	0	0	0	0	0	0	0	0	0	0	0	0	0	0	0	0	0	0	0	0	0	2	0	1	1	0	0	0	2	1	10	0	5	0	0	0	0	0	0	0	0
gi|9864778|ref|NP_014882.2|		0	0	0	0	0	0	0	0	0	0	0	0	0	0	0	0	0	0	0	0	0	0	0	0	0	0	0	0	1	0	0	0.333333	0	0	1	3	2	0	1	0.5	0	0	0	0	0	0	0	0
gi|6323575|ref|NP_013646.1|	ORC1	0	0	0	0	0	0	0	0	0	0	0	0	0	0	0	0	0	0	0	0	0	0	0	0	0	0	0	0	1	0	0	0.333333	0	0	1	11	6	0	3	1.5	0	0	0	0	0	0	0	0
gi|6320292|ref|NP_010372.1|		0	0	0	0	0	0	0	0	0	0	0	0	0	0	0	0	0	0	0	0	0	0	0	0	0	0	0	0	1	0	0	0.333333	0	0	1	1	1	0	1	0.5	0	0	0	0	0	0	0	0
gi|6321685|ref|NP_011762.1|	BRF1	0	0	0	0	0	0	0	0	0	0	0	0	0	0	0	0	0	0	0	0	0	0	0	0	0	0	0	0	5	0	0	1.66667	0	0	1	1	1	0	0	0	0	0	0	1	1	0	0	0
gi|6319294|ref|NP_009377.1|		0	0	0	0	0	0	0	0	0	0	0	0	0	0	0	0	0	0	0	0	0	0	0	0	0	0	0	0	1	0	0	0.333333	0	0	1	0	0.5	0	0	0	0	0	0	1	1	0	0	1
gi|6324750|ref|NP_014819.1|		0	0	0	0	0	0	0	0	0	0	0	0	0	0	0	0	0	0	0	0	0	0	0	0	0	0	0	0	1	0	0	0.333333	0	0	0	3	1.5	1	0	0.5	0	1	0.5	0	0	0	0	0
gi|6321427|ref|NP_011504.1|		0	0	0	0	0	0	0	0	0	0	0	0	0	0	0	0	0	0	0	0	0	0	0	0	0	0	0	0	0	3	3	2	0	0	0	3	1.5	0	3	1.5	0	0	0	0	0	0	0	0
gi|6325237|ref|NP_015305.1|	ULP1	0	0	0	0	0	0	0	0	0	0	0	0	0	0	0	0	0	0	0	0	0	0	0	0	0	0	0	0	0	1	0	0.333333	0	0	1	2	1.5	0	1	0.5	0	0	0	0	0	0	0	0
gi|6323546|ref|NP_013617.1|	UTP14	0	0	0	0	0	0	0	0	0	0	0	0	0	0	0	0	0	0	0	0	0	0	0	0	0	0	0	0	0	1	0	0.333333	0	0	2	1	1.5	0	1	0.5	0	0	0	0	0	0	0	0
gi|6320137|ref|NP_010217.1|	IDP1	0	0	0	0	0	0	0	0	0	0	0	0	0	0	0	0	0	0	0	0	0	0	0	0	0	0	0	0	0	1	0	0.333333	0	0	0	1	0.5	2	0	1	1	0	0.5	0	0	0	0	0
gi|6321883|ref|NP_011959.1|	MSR1	0	0	0	0	0	0	0	0	0	0	0	0	0	0	0	0	0	0	0	0	0	0	0	0	0	0	0	0	0	0.5	0	0.166667	0	0	0	0	0	0	0	0	0	0	0	1	1	0	0	0
gi|6320554|ref|NP_010634.1|		0	0	0	0	0	0	0	0	0	0	0	0	0	0	0	0	0	0	0	0	0	0	0	0	0	0	0	0	0	1	0	0.333333	0	0	0	1	0.5	0	1	0.5	0	0	0	0	0	1	1	0
gi|6323896|ref|NP_013967.1|	CUS1	0	0	0	0	0	0	0	0	0	0	0	0	0	0	0	0	0	0	0	0	0	0	0	0	0	0	0	0	0	0	1	0.333333	0	0	1	3	2	0	1	0.5	0	0	0	0	0	0	0	0
gi|6320413|ref|NP_010493.1|	UME6	0	0	0	0	0	0	0	0	0	0	0	0	0	0	0	0	0	0	0	0	0	0	0	0	0	0	0	0	0	0	0	0	0	0	3	1	2	0	1	0.5	0	0	0	1	1	0	0	0
gi|6325420|ref|NP_015488.1|	ORC4	0	0	0	0	0	0	0	0	0	0	0	0	0	0	0	0	0	0	0	0	0	0	0	0	0	0	0	0	0	0	0	0	0	0	1	13	7	0	2	1	0	0	0	0	0	1	1	0
gi|33438865|ref|NP_878153.1|	YSF3	0	0	0	0	0	0	0	0	0	0	0	0	0	0	0	0	0	0	0	0	0	0	0	0	0	0	0	0	0	0	0	0	0	0	1	1	1	0	1	0.5	0	0	0	0	0	1	1	0
gi|6323636|ref|NP_013707.1|	YAP1	0	0	0	0	0	0	0	0	0	0	0	0	0	0	0	0	0	0	0	0	0	0	0	0	0	0	0	0	0	0	0	0	0	0	1	0	0.5	0	0	0	0	0	0	24	24	12	12	21
gi|6322366|ref|NP_012440.1|	BCK1	0	0	0	0	0	0	0	0	0	0	0	0	0	0	0	0	0	0	0	0	0	0	0	0	0	0	0	0	0	0	0	0	0	0	0	2	1	0	1	0.5	0	0	0	0	0	3	3	1
gi|14318498|ref|NP_116632.1|	GAT1	0	0	0	0	0	0	0	0	0	0	0	0	0	0	0	0	0	0	0	0	0	0	0	0	0	0	0	0	0	0	0	0	0	0	0	2	1	0	0	0	0	0	0	6	6	4	4	5
gi|6321632|ref|NP_011709.1|	PD01	2	0	0	0.666667	0	0	0	0	0	0	0	0	0	0	0	0	4	0	0	1	0	0	0	0	0	0	0	0	0	0	0	0	0	0	0	1	0.5	0	0	0	0	0	0	0	0	0	0	0
gi|37362629|ref|NP_010142.2|	SCM3	2	0	0	0.666667	0	0	0	0	0	0	0	0	0	0	0	0	0	0	0	0	0	0	0	0	0	0	0	0	0	0	0	0	0	0	1	0	0.5	0	1	0.5	0	0	0	0	0	0	0	0
gi|6320698|ref|NP_010778.1|		1	0	0	0.333333	0	0	0	0	0	0	0	0	0	0	0	0	0	0	0	0	0	0	0	0	0	0	0	0	0	0	0	0	0	0	0	3	1.5	0	2	1	0	0	0	0	0	0	0	0
gi|7839181|ref|NP_058135.1|	NOP10	0	1	4	1.66667	0	0	0	0	0	0	0	0	0	0	0	0	2	0	0	0.5	0	0	0	0	0	0	0	0	0	0	0	0	0	0	0	0	0	0	0	0	0	0	0	0	0	0	0	0
gi|6325309|ref|NP_015377.1|	NHP6A	0	1	5	2	0	0	0	0	0	0	0	0	0	0	0	0	0	0	0	0	0	0	0	0	0	0	1	0.333333	0	0	0	0	0	0	0	0	0	0	0	0	0	0	0	0	0	0	0	0
gi|6320542|ref|NP_010622.1|	MSN5	0	1	0	0.333333	0	0	1	0.333333	0	0	0	0	0	0	0	0	0	0	0	0	0	0	0	0	0	0	0	0	0	0	1	0.333333	0	0	0	0	0	0	0	0	0	0	0	0	0	0	0	0
gi|6324371|ref|NP_014441.1|	MVD1	0	1	0	0.333333	0	0	0	0	0	0	0	0	2	0	0.666667	0	0	0	1	0.25	0	0	0	0	0	0	0	0	0	0	0	0	0	0	0	0	0	0	0	0	0	0	0	0	0	0	0	0
gi|37362637|ref|NP_010763.2|	JIP4	0	1	0	0.333333	0	0	0	0	0	0	0	0	0	0	0	0	0	0	1	0.25	0	0	0	0	0	0	0	0	0	0	1	0.333333	0	0	0	0	0	0	0	0	0	0	0	0	0	0	0	0
gi|6324798|ref|NP_014867.1|	RPB8	0	2	0	0.666667	0	0	0	0	0	0	0	0	0	0	0	0	0	0	0	0	0	0	6	2	0	0	0	0	0	0	0	0	0	0	0	1	0.5	0	0	0	0	0	0	0	0	0	0	0
gi|6320893|ref|NP_010972.1|	HOM3	0	1	0	0.333333	0	0	0	0	0	0	0	0	0	0	0	0	0	0	0	0	0	0	0	0	0	0	0	0	0	0	0	0	0	0	0	2	1	1	0	0.5	0	0	0	0	0	0	0	0
gi|6322792|ref|NP_012865.1|	TOA2	0	0	2	0.666667	0	1	0	0.333333	0	0	0	0	0	0	0	0	1	0	0	0.25	0	0	0	0	0	0	0	0	0	0	0	0	0	0	0	0	0	0	0	0	0	0	0	0	0	0	0	0
gi|6320372|ref|NP_010452.1|	CDC37	0	0	2	0.666667	0	0	0	0	0	1	0.5	0	0	0	0	0	2	0	0	0.5	0	0	0	0	0	0	0	0	0	0	0	0	0	0	0	0	0	0	0	0	0	0	0	0	0	0	0	0
gi|6323570|ref|NP_013641.1|	DAK1	0	0	1	0.333333	0	0	0	0	0	0	0	1	0	0	0.333333	0	0	0	0	0	0	0	0	0	0	0	0	0	0	1	0	0.333333	0	0	0	0	0	0	0	0	0	0	0	0	0	0	0	0
gi|6322155|ref|NP_012230.1|		0	0	1	0.333333	0	0	0	0	0	0	0	0	0	0	0	0	4	0	0	1	0	0	0	0	0	0	0	0	0	1	0	0.333333	0	0	0	0	0	0	0	0	0	0	0	0	0	0	0	0
gi|6321248|ref|NP_011325.1|	CDC55	0	0	1	0.333333	0	0	0	0	0	0	0	0	0	0	0	0	1	0	0	0.25	0	0	0	0	0	0	0	0	0	0	1	0.333333	0	0	0	0	0	0	0	0	0	0	0	0	0	0	0	0
gi|6322706|ref|NP_012779.1|	LTV1	0	0	1	0.333333	0	0	0	0	0	0	0	0	0	0	0	0	1	0	0	0.25	0	0	0	0	0	0	0	0	0	0	2	0.666667	0	0	0	0	0	0	0	0	0	0	0	0	0	0	0	0
gi|6320199|ref|NP_010279.1|		0	0	1	0.333333	0	0	0	0	0	0	0	0	0	0	0	0	2	0	0	0.5	0	0	0	0	0	0	0	0	0	0	0	0	0	0	0	1	0.5	0	0	0	0	0	0	0	0	0	0	0
gi|6319820|ref|NP_009901.1|	BIK1	0	0	4	1.33333	0	0	0	0	0	0	0	0	0	0	0	0	4	0	0	1	0	0	0	0	0	0	0	0	0	0	0	0	0	0	0	1	0.5	0	0	0	0	0	0	0	0	0	0	0
gi|6322032|ref|NP_012107.1|	BNR1	0	0	1	0.333333	0	0	0	0	0	0	0	0	0	0	0	0	2	0	0	0.5	0	0	0	0	0	0	0	0	0	0	0	0	0	0	0	0	0	1	0	0.5	0	0	0	0	0	0	0	0
gi|6324569|ref|NP_014638.1|	RPB11	0	0	1	0.333333	0	0	0	0	0	0	0	0	0	0	0	0	1	0	0	0.25	0	0	0	0	0	0	0	0	0	0	0	0	0	0	0	0	0	0	2	1	0	0	0	0	0	0	0	0
gi|6321356|ref|NP_011433.1|		0	0	1	0.333333	0	0	0	0	0	0	0	0	0	0	0	0	0	1	0	0.25	0	0	0	0	0	0	0	0	0	0	0	0	0	0	0	3	1.5	0	0	0	0	0	0	0	0	0	0	0
gi|6324144|ref|NP_014214.1|	MRPL19	0	0	1	0.333333	0	0	0	0	0	0	0	0	0	0	0	0	0	0	0	0	0	0	1	0.333333	0	0	0	0	0	0	0	0	0	0	0	1	0.5	0	0	0	0	0	0	0	0	0	0	0
gi|6324253|ref|NP_014323.1|	MKS1	0	0	1	0.333333	0	0	0	0	0	0	0	0	0	0	0	0	0	0	0	0	0	0	3	1	0	0	0	0	0	0	0	0	0	0	0	3	1.5	0	0	0	0	0	0	0	0	0	0	0
gi|6320577|ref|NP_010657.1|		0	0	1	0.333333	0	0	0	0	0	0	0	0	0	0	0	0	0	0	0	0	0	0	1	0.333333	0	0	0	0	0	0	0	0	0	0	0	1	0.5	0	0	0	0	0	0	0	0	0	0	0
gi|6324449|ref|NP_014518.1|	HRP1	0	0	1	0.333333	0	0	0	0	0	0	0	0	0	0	0	0	0	0	0	0	0	0	1	0.333333	0	0	0	0	0	0	0	0	0	0	0	0	0	0	0	0	0	0	0	0	0	0	0	0
gi|6322945|ref|NP_013018.1|		0	0	1	0.333333	0	0	0	0	0	0	0	0	0	0	0	0	0	0	0	0	0	0	0	0	0	0	0	0	1	0	0	0.333333	0	0	1	0	0.5	0	0	0	0	0	0	0	0	0	0	0
gi|6325290|ref|NP_015358.1|	HTS1	0	0	1	0.333333	0	0	0	0	0	0	0	0	0	0	0	0	0	0	0	0	0	0	0	0	0	0	0	0	0	0	1	0.333333	0	0	0	0	0	1	0	0.5	0	0	0	0	0	0	0	0
gi|6324502|ref|NP_014571.1|	NBA1	0	0	1	0.333333	0	0	0	0	0	0	0	0	0	0	0	0	0	0	0	0	0	0	0	0	0	0	0	0	0	0	0	0	0	0	2	1	1.5	0	0	0	0	0	0	0	0	0	0	0
gi|6322593|ref|NP_012667.1|	0PT1	0	0	2	0.666667	0	0	0	0	0	0	0	0	0	0	0	0	0	0	0	0	0	0	0	0	0	0	0	0	0	0	0	0	0	0	0	2	1	0	1	0.5	0	0	0	0	0	0	0	0
gi|6324036|ref|NP_014106.1|	MSB3	0	0	1	0.333333	0	0	0	0	0	0	0	0	0	0	0	0	0	0	0	0	0	0	0	0	0	0	0	0	0	0	0	0	0	0	0	1	0.5	0	1	0.5	0	0	0	0	0	0	0	0
gi|6322855|ref|NP_012928.1|	OSH6	0	0	3.33333	1.11111	0	0	0	0	0	0	0	0	0	0	0	0	0	0	0	0	0	0	0	0	0	0	0	0	0	0	0	0	0	0	0	0	0	0	0.5	0.25	0	1	0.5	0	0	0	0	0
gi|6321768|ref|NP_011844.1|	APM2	0	0	0	0	1	0	0	0.333333	0	0	0	0	0	0	0	0	3	0	0	0.75	0	0	0	0	0	0	0	0	0	0	0	0	0	0	0	1	0.5	0	0	0	0	0	0	0	0	0	0	0
gi|126182981|ref|NP_061495.2|;gi|6322961|ref|NP_013033.1|;gi|6322962|ref|NP_013034.1|		0	0	0	0	0.5	0	0	0.166667	0	0	0	0	0	0	0	0	0	0	0	0	0	0	0	0	0	0	0	0	0.666667	0.5	0	0.388889	0	0	0	0	0	0	0	0	0	0	0	0	0	0	0	0
gi|6324776|ref|NP_014845.1|	HIS3	0	0	0	0	0	1	0	0.333333	0	0	0	0	0	0	0	0	0	0	0	0	1	0	0	0.333333	0	0	0	0	0	0	0	0	0	0	0	0	0	0	0	0	0	0	0	0	0	0	0	1
gi|6324033|ref|NP_014102.1|	MON2	0	0	0	0	0	1	0	0.333333	0	0	0	0	0	0	0	0	0	0	0	0	0	0	0	0	0	0	0	0	1	0	1	0.666667	0	0	0	0	0	0	0	0	0	0	0	0	0	0	0	0
gi|6320317|ref|NP_010396.1|	ALT2	0	0	0	0	0	1	0	0.333333	0	0	0	0	0	0	0	0	0	0	0	0	0	0	0	0	0	0	0	0	2	0	0	0.666667	0	0	0	1	0.5	0	0	0	0	0	0	0	0	0	0	0
gi|6320475|ref|NP_010556.1|	CCC2	0	0	0	0	0	1	0	0.333333	0	0	0	0	0	0	0	0	0	0	0	0	0	0	0	0	0	0	0	0	0	1	0	0.333333	0	0	0	0	0	0	0	0	0	0	0	0	0	0	0	1
gi|6324683|ref|NP_014752.1|		0	0	0	0	0	0	1	0.333333	0	1	0.5	0	0	0	0	0	0	0	0	0	0	0	0	0	0	0	0	0	0	0	0	0	0	0	0	1	0.5	0	0	0	0	0	0	0	0	0	0	0
gi|6322600|ref|NP_012674.1|	HIR3	0	0	0	0	0	0	1	0.333333	0	0	0	1	0	0	0.333333	0	0	0	0	0	0	0	0	0	0	0	0	0	1	0	0	0.333333	0	0	0	0	0	0	0	0	0	0	0	0	0	0	0	0
gi|6324184|ref|NP_014254.1|	MFA2	0	0	0	0	0	0	1	0.333333	0	0	0	0	0	0	0	0	2	0	1	0.75	0	0	0	0	0	0	0	0	0	0	0	0	0	0	0	0	0	0	0	0	0	0	0	0	0	0	0	0
gi|6325014|ref|NP_015082.1|	IQG1	0	0	0	0	0	0	1	0.333333	0	0	0	0	0	0	0	0	1	0	0	0.25	0	0	0	0	0	0	0	0	0	1	0	0.333333	0	0	0	0	0	0	0	0	0	0	0	0	0	0	0	0
gi|6321948|ref|NP_012024.1|	RTT107	0	0	0	0	0	0	1	0.333333	0	0	0	0	0	0	0	0	1	0	0	0.25	0	0	0	0	0	0	0	0	0	0	0	0	0	0	0	6	3	0	0	0	0	0	0	0	0	0	0	0
gi|6325421|ref|NP_015489.1|	TIF3	0	0	0	0	0	0	1	0.333333	0	0	0	0	0	0	0	0	0	0	0	0	0	0	5	1.66667	0	0	0	0	0	0	0	0	0	0	0	0	0	0	0	0	0	0	0	0	0	0	0	0
gi|6319428|ref|NP_009510.1|	ECM13	0	0	0	0	0	0	0	0	1	0	0.5	1	0	1	0.666667	0	0	0	0	0	0	0	0	0	0	0	0	0	0	0	0	0	0	0	0	0	0	0	0	0	0	0	0	0	0	0	0	0
gi|6319706|ref|NP_009788.1|		0	0	0	0	0	0	0	0	1	0	0.5	0	0	0	0	0	0	0	0	0	0	0	0	0	0	0	0	0	0	0	0	0	0	0	0	1	0.5	0	1	0.5	0	0	0	0	0	0	0	0
gi|6319734|ref|NP_009816.1|	POP4	0	0	0	0	0	0	0	0	0	1	0.5	0	3	2	1.66667	0	0	0	0	0	0	0	0	0	0	0	0	0	0	0	0	0	0	0	0	0	0	0	0	0	0	0	0	0	0	0	0	0
gi|6323026|ref|NP_013098.1|	SFI1	0	0	0	0	0	0	0	0	0	1	0.5	0	0	0	0	0	0	0	0	0	1	0	0	0.333333	0	0	0	0	0	0	0	0	0	0	1	0	0.5	0	0	0	0	0	0	0	0	0	0	0
gi|6324552|ref|NP_014621.1|	DIS3	0	0	0	0	0	0	0	0	0	1	0.5	0	0	0	0	0	0	0	0	0	0	0	3	1	0	0	0	0	0	0	1	0.333333	0	0	0	0	0	0	0	0	0	0	0	0	0	0	0	0
gi|6322294|ref|NP_012368.1|	ERG20	0	0	0	0	0	0	0	0	0	1	0.5	0	0	0	0	0	0	0	0	0	0	0	0	0	0	0	0	0	0	1	0	0.333333	0	0	0	0	0	1	0	0.5	0	0	0	0	0	0	0	0
gi|14318506|ref|NP_116640.1|	HSP12	0	0	0	0	0	0	0	0	0	0	0	0	2	0	0.666667	0	0	1	0	0.25	0	0	0	0	0	0	0	0	0	0	1	0.333333	0	0	0	0	0	0	0	0	0	0	0	0	0	0	0	0
gi|6323221|ref|NP_013293.1|	HCR1	0	0	0	0	0	0	0	0	0	0	0	0	1	0	0.333333	0	0	0	0	0	0	0	1	0.333333	0	0	0	0	0	0	0	0	0	0	0	0	0	0	0	0	0	1	0.5	0	0	0	0	0
gi|6323646|ref|NP_013717.1|	MVP1	0	0	0	0	0	0	0	0	0	0	0	0	1	0	0.333333	0	0	0	0	0	0	0	0	0	0	0	0	0	0	1	0	0.333333	0	0	0	1	0.5	0	0	0	0	0	0	0	0	0	0	0
gi|6322627|ref|NP_012700.1|		0	0	0	0	0	0	0	0	0	0	0	0	1	0	0.333333	0	0	0	0	0	0	0	0	0	0	0	0	0	0	0	1	0.333333	0	0	0	0	0	0	1	0.5	0	0	0	0	0	0	0	0
gi|6325028|ref|NP_015096.1|	CET1	0	0	0	0	0	0	0	0	0	0	0	0	0	1	0.333333	0	1	0	0	0.25	0	0	0	0	0	0	0	0	0	0	0	0	0	0	0	1	0.5	0	0	0	0	0	0	0	0	0	0	0
gi|6322522|ref|NP_012596.1|		0	0	0	0	0	0	0	0	0	0	0	0	0	1	0.333333	0	0	0	0	0	0	0	1	0.333333	0	0	0	0	0	0	0	0	0	0	0	0	0	0	0	0	0	0	0	1	1	0	0	0
gi|6323823|ref|NP_013894.1|	EAR1	0	0	0	0	0	0	0	0	0	0	0	0	0	1	0.333333	0	0	0	0	0	0	0	0	0	0	0	0	0	1	1	0	0.666667	0	0	0	0	0	0	0	0	0	0	0	0	0	0	0	0
gi|6324688|ref|NP_014757.1|		0	0	0	0	0	0	0	0	0	0	0	0	0	1	0.333333	0	0	0	0	0	0	0	0	0	0	0	0	0	1	0	0	0.333333	0	0	0	0	0	1	0	0.5	0	0	0	0	0	0	0	0
gi|10383801|ref|NP_009991.2|	HCM1	0	0	0	0	0	0	0	0	0	0	0	0	0	1	0.333333	0	0	0	0	0	0	0	0	0	0	0	0	0	0	0	0	0	0	0	0	1	0.5	0	0	0	0	0	0	0	0	0	0	1
gi|6322907|ref|NP_012980.1|	DYN1	0	0	0	0	0	0	0	0	0	0	0	0	0	0	0	1	0	0	0	0.25	0	0	0	0	0	0	0	0	1	0	0	0.333333	0	0	0	0	0	0	0	0	0	0	0	0	0	0	0	2
gi|6321241|ref|NP_011318.1|		0	0	0	0	0	0	0	0	0	0	0	0	0	0	0	1	0	0	0	0.25	0	0	0	0	0	0	0	0	0	0	1	0.333333	0	0	0	4	2	0	0	0	0	0	0	0	0	0	0	0
gi|6319961|ref|NP_010041.1|		0	0	0	0	0	0	0	0	0	0	0	0	0	0	0	0	3	1	0	1	0	0	0	0	0	0	0	0	0	0	0	0	0	0	0	2	1	0	0	0	0	0	0	0	0	0	0	0
gi|37362647|ref|NP_116698.2|		0	0	0	0	0	0	0	0	0	0	0	0	0	0	0	0	2	1	0	0.75	0	0	0	0	0	0	0	0	0	0	0	0	0	0	0	3	1.5	0	0	0	0	0	0	0	0	0	0	0
gi|6323394|ref|NP_013466.1|	STE11	0	0	0	0	0	0	0	0	0	0	0	0	0	0	0	0	1	0	1	0.5	0	0	0	0	0	0	0	0	0	0	0	0	0	0	0	3	1.5	0	0	0	0	0	0	0	0	0	0	0
gi|6323794|ref|NP_013865.1|	NDE1	0	0	0	0	0	0	0	0	0	0	0	0	0	0	0	0	8	0	1	2.25	0	0	0	0	0	0	0	0	0	0	0	0	0	0	0	1	0.5	0	0	0	0	0	0	0	0	0	0	0
gi|6322421|ref|NP_012495.1|	NUP192	0	0	0	0	0	0	0	0	0	0	0	0	0	0	0	0	2	0	0	0.5	0	1	0	0.333333	0	0	0	0	2	0	0	0.666667	0	0	0	0	0	0	0	0	0	0	0	0	0	0	0	0
gi|37362654|ref|NP_011609.2|	RRP46	0	0	0	0	0	0	0	0	0	0	0	0	0	0	0	0	1	0	0	0.25	0	1	0	0.333333	0	0	0	0	0	0	0	0	0	0	0	0	0	0	1	0.5	0	0	0	0	0	0	0	0
gi|6321383|ref|NP_011460.1|		0	0	0	0	0	0	0	0	0	0	0	0	0	0	0	0	3	0	0	0.75	0	0	2	0.666667	0	0	0	0	2	0	0	0.666667	0	0	0	0	0	0	0	0	0	0	0	0	0	0	0	0
gi|6320303|ref|NP_010383.1|		0	0	0	0	0	0	0	0	0	0	0	0	0	0	0	0	3	0	0	0.75	0	0	1	0.333333	0	0	0	0	0	0	0	0	0	0	0	2	1	0	0	0	0	0	0	0	0	0	0	0
gi|6324437|ref|NP_014506.1|	MED7	0	0	0	0	0	0	0	0	0	0	0	0	0	0	0	0	2	0	0	0.5	0	0	1	0.333333	0	0	0	0	0	0	0	0	0	0	0	1	0.5	0	0	0	0	0	0	0	0	0	0	0
gi|6321305|ref|NP_011382.1|	ITC1	0	0	0	0	0	0	0	0	0	0	0	0	0	0	0	0	2	0	0	0.5	0	0	13	4.33333	0	0	0	0	0	0	0	0	0	0	0	3	1.5	0	0	0	0	0	0	0	0	0	0	0
gi|6324177|ref|NP_014247.1|	INN1	0	0	0	0	0	0	0	0	0	0	0	0	0	0	0	0	3	0	0	0.75	0	0	1	0.333333	0	0	0	0	0	0	0	0	0	0	0	1	0.5	0	0	0	0	0	0	0	0	0	0	0
gi|6323307|ref|NP_013379.1|	YSH1	0	0	0	0	0	0	0	0	0	0	0	0	0	0	0	0	1	0	0	0.25	0	0	2	0.666667	0	0	0	0	0	0	0	0	0	0	0	2	1	0	0	0	0	0	0	0	0	0	0	0
gi|6321595|ref|NP_011672.1|	PTI1	0	0	0	0	0	0	0	0	0	0	0	0	0	0	0	0	2	0	0	0.5	0	0	4	1.33333	0	0	0	0	0	0	0	0	0	0	0	0	0	0	1	0.5	0	0	0	0	0	0	0	0
gi|6322772|ref|NP_012845.1|	DHR2	0	0	0	0	0	0	0	0	0	0	0	0	0	0	0	0	1	0	0	0.25	0	0	0	0	0	8	0	2.66667	0	0	1	0.333333	0	0	0	0	0	0	0	0	0	0	0	0	0	0	0	0
gi|6320853|ref|NP_010932.1|	BIM1	0	0	0	0	0	0	0	0	0	0	0	0	0	0	0	0	2	0	0	0.5	0	0	0	0	0	1	0	0.333333	0	0	0	0	0	0	0	2	1	0	0	0	0	0	0	0	0	0	0	0
gi|6320370|ref|NP_010450.1|		0	0	0	0	0	0	0	0	0	0	0	0	0	0	0	0	5	0	0	1.25	0	0	0	0	0	1	0	0.333333	0	0	0	0	0	0	0	4	2	0	0	0	0	0	0	0	0	0	0	0
gi|6322651|ref|NP_012724.1|	PE01	0	0	0	0	0	0	0	0	0	0	0	0	0	0	0	0	1	0	0	0.25	0	0	0	0	0	2	0	0.666667	0	0	0	0	0	0	0	1	0.5	0	0	0	0	0	0	0	0	0	0	0
gi|6321960|ref|NP_012036.1|	CDC23	0	0	0	0	0	0	0	0	0	0	0	0	0	0	0	0	1	0	0	0.25	0	0	0	0	0	0	0	0	1	1	0	0.666667	0	0	0	0	0	0	0	0	0	0	0	0	0	0	0	0
gi|6324824|ref|NP_014893.1|	CLP1	0	0	0	0	0	0	0	0	0	0	0	0	0	0	0	0	2	0	0	0.5	0	0	0	0	0	0	0	0	1	0	1	0.666667	0	0	0	0	0	0	0	0	0	0	0	0	0	0	0	0
gi|6321367|ref|NP_011444.1|	AFT1	0	0	0	0	0	0	0	0	0	0	0	0	0	0	0	0	1	0	0	0.25	0	0	0	0	0	0	0	0	1	0	0	0.333333	0	0	0	2	1	0	0	0	0	0	0	0	0	0	0	0
gi|6322158|ref|NP_012233.1|	ULP2	0	0	0	0	0	0	0	0	0	0	0	0	0	0	0	0	1	0	0	0.25	0	0	0	0	0	0	0	0	1	0	0	0.333333	0	0	0	1	0.5	0	0	0	0	0	0	0	0	0	0	0
gi|6322935|ref|NP_013008.1|		0	0	0	0	0	0	0	0	0	0	0	0	0	0	0	0	1	0	0	0.25	0	0	0	0	0	0	0	0	1	0	0	0.333333	0	0	0	0	0	1	0	0.5	0	0	0	0	0	0	0	0
gi|6322369|ref|NP_012443.1|	SRS2	0	0	0	0	0	0	0	0	0	0	0	0	0	0	0	0	1	0	0	0.25	0	0	0	0	0	0	0	0	3	0	0	1	0	0	0	0	0	0	0	0	0	0	0	0	0	1	1	0
gi|6321317|ref|NP_011394.1|	GPG1	0	0	0	0	0	0	0	0	0	0	0	0	0	0	0	0	3	0	0	0.75	0	0	0	0	0	0	0	0	0	1	4	1.66667	0	0	0	0	0	0	0	0	0	0	0	0	0	0	0	0
gi|6323533|ref|NP_013604.1|	NUP188	0	0	0	0	0	0	0	0	0	0	0	0	0	0	0	0	1	0	0	0.25	0	0	0	0	0	0	0	0	0	1	0	0.333333	0	0	1	0	0.5	0	0	0	0	0	0	0	0	0	0	0
gi|6325307|ref|NP_015376.1|	MAK3	0	0	0	0	0	0	0	0	0	0	0	0	0	0	0	0	3	0	0	0.75	0	0	0	0	0	0	0	0	0	1	0	0.333333	0	0	0	3	1.5	0	0	0	0	0	0	0	0	0	0	0
gi|6323510|ref|NP_013581.1|	PGA3	0	0	0	0	0	0	0	0	0	0	0	0	0	0	0	0	3	0	0	0.75	0	0	0	0	0	0	0	0	0	1	0	0.333333	0	0	0	1	0.5	0	0	0	0	0	0	0	0	0	0	0
gi|50593217|ref|NP_011747.2|	PHB2	0	0	0	0	0	0	0	0	0	0	0	0	0	0	0	0	6	0	0	1.5	0	0	0	0	0	0	0	0	0	0	1	0.333333	0	0	0	3	1.5	0	0	0	0	0	0	0	0	0	0	0
gi|6323537|ref|NP_013608.1|	TSL1	0	0	0	0	0	0	0	0	0	0	0	0	0	0	0	0	3	0	0	0.75	0	0	0	0	0	0	0	0	0	0	7	2.33333	0	0	0	1	0.5	0	0	0	0	0	0	0	0	0	0	0
gi|6321801|ref|NP_011877.1|	ARD1	0	0	0	0	0	0	0	0	0	0	0	0	0	0	0	0	2	0	0	0.5	0	0	0	0	0	0	0	0	0	0	1	0.333333	0	0	0	1	0.5	0	0	0	0	0	0	0	0	0	0	0
gi|6324067|ref|NP_014137.1|	POL2	0	0	0	0	0	0	0	0	0	0	0	0	0	0	0	0	2	0	0	0.5	0	0	0	0	0	0	0	0	0	0	2	0.666667	0	0	0	2	1	0	0	0	0	0	0	0	0	0	0	0
gi|6322035|ref|NP_012110.1|	UBP7	0	0	0	0	0	0	0	0	0	0	0	0	0	0	0	0	3	0	0	0.75	0	0	0	0	0	0	0	0	0	0	2	0.666667	0	0	0	0	0	0	0	0	0	0	0	0	0	2	2	0
gi|6322829|ref|NP_012902.1|		0	0	0	0	0	0	0	0	0	0	0	0	0	0	0	0	1	0	0	0.25	0	0	0	0	0	0	0	0	0	0	0	0	0	0	2	1	1.5	0	0	0	0	0	0	0	0	0	0	0
gi|6320674|ref|NP_010754.1|	PKH3	0	0	0	0	0	0	0	0	0	0	0	0	0	0	0	0	4	0	0	1	0	0	0	0	0	0	0	0	0	0	0	0	0	0	1	3	2	0	0	0	0	0	0	0	0	0	0	0
gi|6323869|ref|NP_013940.1|	CEF1	0	0	0	0	0	0	0	0	0	0	0	0	0	0	0	0	1	0	0	0.25	0	0	0	0	0	0	0	0	0	0	0	0	0	0	1	2	1.5	0	0	0	0	0	0	0	0	0	0	0
gi|6323250|ref|NP_013322.1|	RSA3	0	0	0	0	0	0	0	0	0	0	0	0	0	0	0	0	2	0	0	0.5	0	0	0	0	0	0	0	0	0	0	0	0	0	0	1	1	1	0	0	0	0	0	0	0	0	0	0	0
gi|6322371|ref|NP_012445.1|	DPB11	0	0	0	0	0	0	0	0	0	0	0	0	0	0	0	0	1	0	0	0.25	0	0	0	0	0	0	0	0	0	0	0	0	0	0	1	1	1	0	0	0	0	0	0	0	0	0	0	0
gi|6324168|ref|NP_014238.1|		0	0	0	0	0	0	0	0	0	0	0	0	0	0	0	0	1	0	0	0.25	0	0	0	0	0	0	0	0	0	0	0	0	0	0	1	0	0.5	0	1	0.5	0	0	0	0	0	0	0	0
gi|6324402|ref|NP_014472.1|	AIF1	0	0	0	0	0	0	0	0	0	0	0	0	0	0	0	0	2	0	0	0.5	0	0	0	0	0	0	0	0	0	0	0	0	0	0	0	3	1.5	3	0	1.5	0	0	0	0	0	0	0	0
gi|6323576|ref|NP_013647.1|	TEM1	0	0	0	0	0	0	0	0	0	0	0	0	0	0	0	0	1	0	0	0.25	0	0	0	0	0	0	0	0	0	0	0	0	0	0	0	1	0.5	1	0	0.5	0	0	0	0	0	0	0	0
gi|6321198|ref|NP_011276.1|	CSE1	0	0	0	0	0	0	0	0	0	0	0	0	0	0	0	0	8	0	0	2	0	0	0	0	0	0	0	0	0	0	0	0	0	0	0	1	0.5	2	0	1	0	0	0	0	0	0	0	0
gi|41629677|ref|NP_878049.2|	SUS1	0	0	0	0	0	0	0	0	0	0	0	0	0	0	0	0	1	0	0	0.25	0	0	0	0	0	0	0	0	0	0	0	0	0	0	0	3	1.5	0	2	1	0	0	0	0	0	0	0	0
gi|6325327|ref|NP_015395.1|	MED1	0	0	0	0	0	0	0	0	0	0	0	0	0	0	0	0	4	0	0	1	0	0	0	0	0	0	0	0	0	0	0	0	0	0	0	8	4	0	2	1	0	0	0	0	0	0	0	0
gi|6325192|ref|NP_015260.1|	VPS28	0	0	0	0	0	0	0	0	0	0	0	0	0	0	0	0	5	0	0	1.25	0	0	0	0	0	0	0	0	0	0	0	0	0	0	0	1	0.5	0	1	0.5	0	0	0	0	0	0	0	0
gi|6322506|ref|NP_012580.1|	TAH11	0	0	0	0	0	0	0	0	0	0	0	0	0	0	0	0	4	0	0	1	0	0	0	0	0	0	0	0	0	0	0	0	0	0	0	6	3	0	3	1.5	0	0	0	0	0	0	0	0
gi|37362652|ref|NP_011490.2|	PGD1	0	0	0	0	0	0	0	0	0	0	0	0	0	0	0	0	23	0	0	5.75	0	0	0	0	0	0	0	0	0	0	0	0	0	0	0	2	1	0	2	1	0	0	0	0	0	0	0	0
gi|6319750|ref|NP_009832.1|	UB07	0	0	0	0	0	0	0	0	0	0	0	0	0	0	0	0	10	0	0	2.5	0	0	0	0	0	0	0	0	0	0	0	0	0	0	0	1	0.5	0	2	1	0	0	0	0	0	0	0	0
gi|6322098|ref|NP_012173.1|		0	0	0	0	0	0	0	0	0	0	0	0	0	0	0	0	3	0	0	0.75	0	0	0	0	0	0	0	0	0	0	0	0	0	0	0	2	1	0	1	0.5	0	0	0	0	0	0	0	0
gi|6319539|ref|NP_009621.1|		0	0	0	0	0	0	0	0	0	0	0	0	0	0	0	0	1	0	0	0.25	0	0	0	0	0	0	0	0	0	0	0	0	0	0	0	3	1.5	0	1	0.5	0	0	0	0	0	0	0	0
gi|6322133|ref|NP_012208.1|	VHR1	0	0	0	0	0	0	0	0	0	0	0	0	0	0	0	0	2	0	0	0.5	0	0	0	0	0	0	0	0	0	0	0	0	0	0	0	2	1	0	2	1	0	0	0	0	0	0	0	0
gi|6321907|ref|NP_011983.1|	DMA1	0	0	0	0	0	0	0	0	0	0	0	0	0	0	0	0	1	0	0	0.25	0	0	0	0	0	0	0	0	0	0	0	0	0	0	0	3	1.5	0	2	1	0	0	0	0	0	0	0	0
gi|6323812|ref|NP_013883.1|		0	0	0	0	0	0	0	0	0	0	0	0	0	0	0	0	3	0	0	0.75	0	0	0	0	0	0	0	0	0	0	0	0	0	0	0	2	1	0	3	1.5	0	0	0	0	0	0	0	0
gi|6320713|ref|NP_010793.1|		0	0	0	0	0	0	0	0	0	0	0	0	0	0	0	0	4	0	0	1	0	0	0	0	0	0	0	0	0	0	0	0	0	0	0	5	2.5	0	2	1	0	0	0	0	0	0	0	0
gi|6324510|ref|NP_014579.1|	APM4	0	0	0	0	0	0	0	0	0	0	0	0	0	0	0	0	1	0	0	0.25	0	0	0	0	0	0	0	0	0	0	0	0	0	0	0	2	1	0	1	0.5	0	0	0	0	0	0	0	0
gi|6322925|ref|NP_012998.1|	SIS2	0	0	0	0	0	0	0	0	0	0	0	0	0	0	0	0	2	0	0	0.5	0	0	0	0	0	0	0	0	0	0	0	0	0	0	0	2	1	0	1	0.5	0	0	0	0	0	0	0	0
gi|6319693|ref|NP_009775.1|		0	0	0	0	0	0	0	0	0	0	0	0	0	0	0	0	3	0	0	0.75	0	0	0	0	0	0	0	0	0	0	0	0	0	0	0	2	1	0	1	0.5	0	0	0	0	0	0	0	0
gi|6322510|ref|NP_012584.1|		0	0	0	0	0	0	0	0	0	0	0	0	0	0	0	0	1	0	0	0.25	0	0	0	0	0	0	0	0	0	0	0	0	0	0	0	1	0.5	0	1	0.5	0	0	0	0	0	0	0	0
gi|6321894|ref|NP_011970.1|	KIC1	0	0	0	0	0	0	0	0	0	0	0	0	0	0	0	0	1	0	0	0.25	0	0	0	0	0	0	0	0	0	0	0	0	0	0	0	2	1	0	1	0.5	0	0	0	0	0	0	0	0
gi|6320651|ref|NP_010731.1|		0	0	0	0	0	0	0	0	0	0	0	0	0	0	0	0	1	0	0	0.25	0	0	0	0	0	0	0	0	0	0	0	0	0	0	0	1	0.5	0	1	0.5	0	0	0	0	0	0	0	0
gi|6325077|ref|NP_015145.1|	TCO89	0	0	0	0	0	0	0	0	0	0	0	0	0	0	0	0	1	0	0	0.25	0	0	0	0	0	0	0	0	0	0	0	0	0	0	0	1	0.5	0	1	0.5	0	0	0	0	0	0	0	0
gi|6324254|ref|NP_014324.1|		0	0	0	0	0	0	0	0	0	0	0	0	0	0	0	0	4	0	0	1	0	0	0	0	0	0	0	0	0	0	0	0	0	0	0	1	0.5	0	0	0	0	0	0	1	1	0	0	0
gi|6321528|ref|NP_011605.1|	PRP31	0	0	0	0	0	0	0	0	0	0	0	0	0	0	0	0	3	0	0	0.75	0	0	0	0	0	0	0	0	0	0	0	0	0	0	0	2	1	0	0	0	0	0	0	0	0	1	1	0
gi|6321909|ref|NP_011985.1|	TOM71	0	0	0	0	0	0	0	0	0	0	0	0	0	0	0	0	2	0	0	0.5	0	0	0	0	0	0	0	0	0	0	0	0	0	0	0	2	1	0	0	0	0	0	0	0	0	0	0	1
gi|6321355|ref|NP_011432.1|	SCY1	0	0	0	0	0	0	0	0	0	0	0	0	0	0	0	0	2	0	0	0.5	0	0	0	0	0	0	0	0	0	0	0	0	0	0	0	2	1	0	0	0	0	0	0	0	0	0	0	1
gi|6325249|ref|NP_015317.1|	CHL1	0	0	0	0	0	0	0	0	0	0	0	0	0	0	0	0	3	0	0	0.75	0	0	0	0	0	0	0	0	0	0	0	0	0	0	0	0	0	1	1	1	0	0	0	0	0	0	0	0
gi|6324363|ref|NP_014433.1|	ARC35	0	0	0	0	0	0	0	0	0	0	0	0	0	0	0	0	0	1	0	0.25	0	0	0	0	0	0	0	0	2	0	5	2.33333	0	0	0	0	0	0	0	0	0	0	0	0	0	0	0	0
gi|6324332|ref|NP_014403.1|		0	0	0	0	0	0	0	0	0	0	0	0	0	0	0	0	0	2	0	0.5	0	0	0	0	0	0	0	0	0	0	0	0	0	0	0	1	0.5	0	2	1	0	0	0	0	0	0	0	0
gi|6321260|ref|NP_011337.1|	MPT5	0	0	0	0	0	0	0	0	0	0	0	0	0	0	0	0	0	0	1	0.25	0	0	0	0	0	5	0	1.66667	0	0	0	0	0	0	0	0	0	1	0	0.5	0	0	0	0	0	0	0	0
gi|6323119|ref|NP_013191.1|	0DJ1	0	0	0	0	0	0	0	0	0	0	0	0	0	0	0	0	0	0	1	0.25	0	0	0	0	0	0	0	0	0	0	1	0.333333	0	0	0	1	0.5	0	0	0	0	0	0	0	0	0	0	0
gi|6324745|ref|NP_014814.1|	LCB4	0	0	0	0	0	0	0	0	0	0	0	0	0	0	0	0	0	0	0	0	2	0	0	0.666667	0	0	0	0	2	0	0	0.666667	0	0	0	1	0.5	0	0	0	0	0	0	0	0	0	0	0
gi|6322048|ref|NP_012123.1|	SSL2	0	0	0	0	0	0	0	0	0	0	0	0	0	0	0	0	0	0	0	0	1	0	0	0.333333	0	0	0	0	1	0	0	0.333333	0	0	0	0	0	0	1	0.5	0	0	0	0	0	0	0	0
gi|6320214|ref|NP_010294.1|	SNQ2	0	0	0	0	0	0	0	0	0	0	0	0	0	0	0	0	0	0	0	0	1	0	0	0.333333	0	0	0	0	0	1	0	0.333333	0	0	0	0	0	0	0	0	0	0	0	0	0	0	0	1
gi|6323936|ref|NP_014007.1|	CAT8	0	0	0	0	0	0	0	0	0	0	0	0	0	0	0	0	0	0	0	0	1	0	0	0.333333	0	0	0	0	0	0	0	0	0	0	1	0	0.5	0	0	0	0	0	0	0	0	0	0	0
gi|6319363|ref|NP_009445.1|		0	0	0	0	0	0	0	0	0	0	0	0	0	0	0	0	0	0	0	0	1	0	0	0.333333	0	0	0	0	0	0	0	0	0	0	0	2	1	0	1	0.5	0	0	0	0	0	0	0	0
gi|6323403|ref|NP_013475.1|	ROM2	0	0	0	0	0	0	0	0	0	0	0	0	0	0	0	0	0	0	0	0	0	1	0	0.333333	0	0	0	0	0	0	1	0.333333	0	0	0	1	0.5	0	0	0	0	0	0	0	0	0	0	0
gi|6322427|ref|NP_012501.1|	HCA4	0	0	0	0	0	0	0	0	0	0	0	0	0	0	0	0	0	0	0	0	0	0	3	1	0	1	0	0.333333	0	0	0	0	0	0	0	2	1	0	0	0	0	0	0	0	0	0	0	0
gi|6325361|ref|NP_015429.1|	FHL1	0	0	0	0	0	0	0	0	0	0	0	0	0	0	0	0	0	0	0	0	0	0	10	3.33333	0	0	0	0	2	1	0	1	0	0	0	0	0	0	0	0	0	0	0	0	0	0	0	0
gi|6323336|ref|NP_013408.1|	STT4	0	0	0	0	0	0	0	0	0	0	0	0	0	0	0	0	0	0	0	0	0	0	1	0.333333	0	0	0	0	1	1	0	0.666667	0	0	0	0	0	0	0	0	0	0	0	0	0	0	0	0
gi|6324457|ref|NP_014526.1|	PAP2	0	0	0	0	0	0	0	0	0	0	0	0	0	0	0	0	0	0	0	0	0	0	1	0.333333	0	0	0	0	1	0	1	0.666667	0	0	0	0	0	0	0	0	0	0	0	0	0	0	0	0
gi|6319626|ref|NP_009708.1|	TBS1	0	0	0	0	0	0	0	0	0	0	0	0	0	0	0	0	0	0	0	0	0	0	1	0.333333	0	0	0	0	3	0	1	1.33333	0	0	0	0	0	0	0	0	0	0	0	0	0	0	0	0
gi|6321624|ref|NP_011701.1|		0	0	0	0	0	0	0	0	0	0	0	0	0	0	0	0	0	0	0	0	0	0	1	0.333333	0	0	0	0	1	0	0	0.333333	0	0	0	0	0	0	0	0	0	1	0.5	0	0	0	0	0
gi|6322082|ref|NP_012157.1|		0	0	0	0	0	0	0	0	0	0	0	0	0	0	0	0	0	0	0	0	0	0	2	0.666667	0	0	0	0	0	1	0	0.333333	0	0	0	0	0	0	1	0.5	0	0	0	0	0	0	0	0
gi|6323593|ref|NP_013664.1|	GSF2	0	0	0	0	0	0	0	0	0	0	0	0	0	0	0	0	0	0	0	0	0	0	1	0.333333	0	0	0	0	0	0	1	0.333333	0	0	1	0	0.5	0	0	0	0	0	0	0	0	0	0	0
gi|6322881|ref|NP_012954.1|		0	0	0	0	0	0	0	0	0	0	0	0	0	0	0	0	0	0	0	0	0	0	7	2.33333	0	0	0	0	0	0	1	0.333333	0	0	0	5	2.5	0	0	0	0	0	0	0	0	0	0	0
gi|6323302|ref|NP_013374.1|	YCS4	0	0	0	0	0	0	0	0	0	0	0	0	0	0	0	0	0	0	0	0	0	0	3	1	0	0	0	0	0	0	1	0.333333	0	0	0	0	0	0	0	0	0	0	0	0	0	0	0	1
gi|6319600|ref|NP_009681.1|		0	0	0	0	0	0	0	0	0	0	0	0	0	0	0	0	0	0	0	0	0	0	1	0.333333	0	0	0	0	0	0	0	0	0	0	1	4	2.5	0	0	0	0	0	0	0	0	0	0	0
gi|6319390|ref|NP_009472.1|		0	0	0	0	0	0	0	0	0	0	0	0	0	0	0	0	0	0	0	0	0	0	2	0.666667	0	0	0	0	0	0	0	0	0	0	1	0	0.5	0	0	0	0	0	0	0	0	0	0	1
gi|6323626|ref|NP_013697.1|	TAF11	0	0	0	0	0	0	0	0	0	0	0	0	0	0	0	0	0	0	0	0	0	0	1	0.333333	0	0	0	0	0	0	0	0	0	0	0	5	2.5	0	1	0.5	0	0	0	0	0	0	0	0
gi|6323682|ref|NP_013753.1|	SUB1	0	0	0	0	0	0	0	0	0	0	0	0	0	0	0	0	0	0	0	0	0	0	2	0.666667	0	0	0	0	0	0	0	0	0	0	0	1	0.5	0	1	0.5	0	0	0	0	0	0	0	0
gi|6320501|ref|NP_010581.1|		0	0	0	0	0	0	0	0	0	0	0	0	0	0	0	0	0	0	0	0	0	0	2	0.666667	0	0	0	0	0	0	0	0	0	0	0	1	0.5	0	0	0	0	0	0	1	1	0	0	0
gi|6324948|ref|NP_015017.1|	NDD1	0	0	0	0	0	0	0	0	0	0	0	0	0	0	0	0	0	0	0	0	0	0	4	1.33333	0	0	0	0	0	0	0	0	0	0	0	1	0.5	0	0	0	0	0	0	0	0	2	2	0
gi|6325265|ref|NP_015333.1|	HAA1	0	0	0	0	0	0	0	0	0	0	0	0	0	0	0	0	0	0	0	0	0	0	1	0.333333	0	0	0	0	0	0	0	0	0	0	0	0	0	0	0	0	0	0	0	2	2	1	1	0
gi|6325386|ref|NP_015454.1|	SCD6	0	0	0	0	0	0	0	0	0	0	0	0	0	0	0	0	0	0	0	0	0	0	2	0.666667	0	0	0	0	0	0	0	0	0	0	0	0	0	0	0	0	0	0	0	0	0	0	0	0
gi|6321981|ref|NP_012057.1|		0	0	0	0	0	0	0	0	0	0	0	0	0	0	0	0	0	0	0	0	0	0	0	0	1	1	0	0.666667	0	0	0	0	0	0	0	0	0	0	0	0	0	0	0	0	0	0	0	1
gi|6320555|ref|NP_010635.1|	PAL1	0	0	0	0	0	0	0	0	0	0	0	0	0	0	0	0	0	0	0	0	0	0	0	0	1	0	0	0.333333	0	0	0	0	0	0	1	0	0.5	0	0	0	0	0	0	1	1	0	0	0
gi|6322042|ref|NP_012117.1|		0	0	0	0	0	0	0	0	0	0	0	0	0	0	0	0	0	0	0	0	0	0	0	0	0	1	0	0.333333	2	0	0	0.666667	0	0	0	1	0.5	0	0	0	0	0	0	0	0	0	0	0
gi|6324323|ref|NP_014393.1|	MRP7	0	0	0	0	0	0	0	0	0	0	0	0	0	0	0	0	0	0	0	0	0	0	0	0	0	1	0	0.333333	0	0	0	0	0	0	3	4	3.5	0	0	0	0	0	0	0	0	0	0	0
gi|10383767|ref|NP_009907.2|	KCC4	0	0	0	0	0	0	0	0	0	0	0	0	0	0	0	0	0	0	0	0	0	0	0	0	0	1	0	0.333333	0	0	0	0	0	0	0	6	3	1	0	0.5	0	0	0	0	0	0	0	0
gi|6321719|ref|NP_011796.1|	P0R1	0	0	0	0	0	0	0	0	0	0	0	0	0	0	0	0	0	0	0	0	0	0	0	0	0	0	1	0.333333	0	0	0	0	0	0	1	0	0.5	1	0	0.5	0	0	0	0	0	0	0	0
gi|6319529|ref|NP_009611.1|	PRP6	0	0	0	0	0	0	0	0	0	0	0	0	0	0	0	0	0	0	0	0	0	0	0	0	0	0	1	0.333333	0	0	0	0	0	0	0	2	1	0	1	0.5	0	0	0	0	0	0	0	0
gi|6321820|ref|NP_011896.1|	RRM3	0	0	0	0	0	0	0	0	0	0	0	0	0	0	0	0	0	0	0	0	0	0	0	0	0	0	1	0.333333	0	0	0	0	0	0	0	1	0.5	0	0	0	0	0	0	0	0	0	0	1
gi|6323905|ref|NP_013976.1|	GAD1	0	0	0	0	0	0	0	0	0	0	0	0	0	0	0	0	0	0	0	0	0	0	0	0	0	0	0	0	2	7	19	9.33333	0	0	0	0	0	0	0	0	0	0	0	0	0	0	0	0
gi|6323981|ref|NP_014052.1|	FET4	0	0	0	0	0	0	0	0	0	0	0	0	0	0	0	0	0	0	0	0	0	0	0	0	0	0	0	0	16	13	5	11.3333	0	0	0	0	0	0	0	0	0	0	0	0	0	0	0	0
gi|6322598|ref|NP_012672.1|	IML1	0	0	0	0	0	0	0	0	0	0	0	0	0	0	0	0	0	0	0	0	0	0	0	0	0	0	0	0	22	8	11	13.6667	0	0	0	0	0	0	0	0	0	0	0	0	0	0	0	0
gi|6321235|ref|NP_011312.1|	KE01	0	0	0	0	0	0	0	0	0	0	0	0	0	0	0	0	0	0	0	0	0	0	0	0	0	0	0	0	9	4	1	4.66667	0	0	0	0	0	0	0	0	0	0	0	0	0	0	0	0
gi|6320983|ref|NP_011062.1|	GDI1	0	0	0	0	0	0	0	0	0	0	0	0	0	0	0	0	0	0	0	0	0	0	0	0	0	0	0	0	5	3	2	3.33333	0	0	0	0	0	0	0	0	0	0	0	0	0	0	0	0
gi|6321756|ref|NP_011832.1|	GOS1	0	0	0	0	0	0	0	0	0	0	0	0	0	0	0	0	0	0	0	0	0	0	0	0	0	0	0	0	1	2	2	1.66667	0	0	0	0	0	0	0	0	0	0	0	0	0	0	0	0
gi|6325292|ref|NP_015360.1|		0	0	0	0	0	0	0	0	0	0	0	0	0	0	0	0	0	0	0	0	0	0	0	0	0	0	0	0	1	2	5	2.66667	0	0	0	0	0	0	0	0	0	0	0	0	0	0	0	0
gi|6320333|ref|NP_010413.1|		0	0	0	0	0	0	0	0	0	0	0	0	0	0	0	0	0	0	0	0	0	0	0	0	0	0	0	0	11	5	2	6	0	0	0	0	0	0	0	0	0	0	0	0	0	0	0	0
gi|6323716|ref|NP_013787.1|	TVP18	0	0	0	0	0	0	0	0	0	0	0	0	0	0	0	0	0	0	0	0	0	0	0	0	0	0	0	0	2	3	2	2.33333	0	0	0	0	0	0	0	0	0	0	0	0	0	0	0	0
gi|14318537|ref|NP_116670.1|	GSY1	0	0	0	0	0	0	0	0	0	0	0	0	0	0	0	0	0	0	0	0	0	0	0	0	0	0	0	0	2	2	6.33333	3.44444	0	0	0	0	0	0	0	0	0	0	0	0	0	0	0	0
gi|6322186|ref|NP_012261.1|	EPS1	0	0	0	0	0	0	0	0	0	0	0	0	0	0	0	0	0	0	0	0	0	0	0	0	0	0	0	0	1	3	1	1.66667	0	0	0	0	0	0	0	0	0	0	0	0	0	0	0	0
gi|6320312|ref|NP_010392.1|	TMN2	0	0	0	0	0	0	0	0	0	0	0	0	0	0	0	0	0	0	0	0	0	0	0	0	0	0	0	0	1	2	3	2	0	0	0	0	0	0	0	0	0	0	0	0	0	0	0	0
gi|6321271|ref|NP_011348.1|	PMR1	0	0	0	0	0	0	0	0	0	0	0	0	0	0	0	0	0	0	0	0	0	0	0	0	0	0	0	0	1	1	1	1	0	0	0	0	0	0	0	0	0	0	0	0	0	0	0	0
gi|6324491|ref|NP_014560.1|	IRA2	0	0	0	0	0	0	0	0	0	0	0	0	0	0	0	0	0	0	0	0	0	0	0	0	0	0	0	0	2	1	4	2.33333	0	0	0	0	0	0	0	0	0	0	0	0	0	0	0	0
gi|6324438|ref|NP_014508.1|	HRT1	0	0	0	0	0	0	0	0	0	0	0	0	0	0	0	0	0	0	0	0	0	0	0	0	0	0	0	0	1	1	0	0.666667	0	0	0	1	0.5	0	0	0	0	0	0	0	0	0	0	0
gi|6323899|ref|NP_013970.1|	ZRC1	0	0	0	0	0	0	0	0	0	0	0	0	0	0	0	0	0	0	0	0	0	0	0	0	0	0	0	0	1	1	0	0.666667	0	0	0	1	0.5	0	0	0	0	0	0	0	0	0	0	0
gi|6321024|ref|NP_011103.1|	ECM32	0	0	0	0	0	0	0	0	0	0	0	0	0	0	0	0	0	0	0	0	0	0	0	0	0	0	0	0	1	0	1	0.666667	0	0	0	1	0.5	0	0	0	0	0	0	0	0	0	0	0
gi|6322883|ref|NP_012956.1|		0	0	0	0	0	0	0	0	0	0	0	0	0	0	0	0	0	0	0	0	0	0	0	0	0	0	0	0	1	0	0	0.333333	0	0	5	13	9	0	0	0	0	0	0	0	0	0	0	0
gi|42759860|ref|NP_012719.2|	TOR2	0	0	0	0	0	0	0	0	0	0	0	0	0	0	0	0	0	0	0	0	0	0	0	0	0	0	0	0	3	0	0	1	0	0	1	2	1.5	0	0	0	0	0	0	0	0	0	0	0
gi|6323808|ref|NP_013879.1|	MRPS8	0	0	0	0	0	0	0	0	0	0	0	0	0	0	0	0	0	0	0	0	0	0	0	0	0	0	0	0	2	0	0	0.666667	0	0	0	1	0.5	1	0	0.5	0	0	0	0	0	0	0	0
gi|6322993|ref|NP_013065.1|	GRC3	0	0	0	0	0	0	0	0	0	0	0	0	0	0	0	0	0	0	0	0	0	0	0	0	0	0	0	0	3	0	0	1	0	0	0	2	1	1	0	0.5	0	0	0	0	0	0	0	0
gi|6321221|ref|NP_011299.1|	KIP3	0	0	0	0	0	0	0	0	0	0	0	0	0	0	0	0	0	0	0	0	0	0	0	0	0	0	0	0	1	0	0	0.333333	0	0	0	8	4	0	2	1	0	0	0	0	0	0	0	0
gi|6323030|ref|NP_013102.1|	NOC3	0	0	0	0	0	0	0	0	0	0	0	0	0	0	0	0	0	0	0	0	0	0	0	0	0	0	0	0	1	0	0	0.333333	0	0	0	3	1.5	0	2	1	0	0	0	0	0	0	0	0
gi|6320704|ref|NP_010784.1|	PUF6	0	0	0	0	0	0	0	0	0	0	0	0	0	0	0	0	0	0	0	0	0	0	0	0	0	0	0	0	1	0	0	0.333333	0	0	0	2	1	0	0	0	0	0	0	0	0	0	0	1
gi|6320543|ref|NP_010623.1|		0	0	0	0	0	0	0	0	0	0	0	0	0	0	0	0	0	0	0	0	0	0	0	0	0	0	0	0	1	0	0	0.333333	0	0	0	0	0	1	0	0.5	0	0	0	0	0	1	1	0
gi|6319387|ref|NP_009469.1|		0	0	0	0	0	0	0	0	0	0	0	0	0	0	0	0	0	0	0	0	0	0	0	0	0	0	0	0	0	3	1	1.33333	0	0	0	3	1.5	0	0	0	0	0	0	0	0	0	0	0
gi|6322413|ref|NP_012487.1|	UB06	0	0	0	0	0	0	0	0	0	0	0	0	0	0	0	0	0	0	0	0	0	0	0	0	0	0	0	0	0	1	1	0.666667	0	0	0	0	0	1	0	0.5	0	0	0	0	0	0	0	0
gi|6320528|ref|NP_010608.1|	MRPL35	0	0	0	0	0	0	0	0	0	0	0	0	0	0	0	0	0	0	0	0	0	0	0	0	0	0	0	0	0	1	0	0.333333	0	0	3	9	6	0	0	0	0	0	0	0	0	0	0	0
gi|6320598|ref|NP_010678.1|		0	0	0	0	0	0	0	0	0	0	0	0	0	0	0	0	0	0	0	0	0	0	0	0	0	0	0	0	0	1	0	0.333333	0	0	0	1	0.5	1	0	0.5	0	0	0	0	0	0	0	0
gi|6323793|ref|NP_013864.1|		0	0	0	0	0	0	0	0	0	0	0	0	0	0	0	0	0	0	0	0	0	0	0	0	0	0	0	0	0	1	0	0.333333	0	0	0	2	1	0	1	0.5	0	0	0	0	0	0	0	0
gi|6320130|ref|NP_010210.1|		0	0	0	0	0	0	0	0	0	0	0	0	0	0	0	0	0	0	0	0	0	0	0	0	0	0	0	0	0	1	0	0.333333	0	0	0	1	0.5	0	0	0	0	0	0	1	1	0	0	0
gi|6319791|ref|NP_009872.1|	KRR1	0	0	0	0	0	0	0	0	0	0	0	0	0	0	0	0	0	0	0	0	0	0	0	0	0	0	0	0	0	0	1	0.333333	0	0	1	1	1	0	0	0	0	0	0	0	0	0	0	0
gi|6325215|ref|NP_015283.1|	SSN3	0	0	0	0	0	0	0	0	0	0	0	0	0	0	0	0	0	0	0	0	0	0	0	0	0	0	0	0	0	0	1	0.333333	0	0	1	1	1	0	0	0	0	0	0	0	0	0	0	0
gi|6324146|ref|NP_014216.1|	NPR1	0	0	0	0	0	0	0	0	0	0	0	0	0	0	0	0	0	0	0	0	0	0	0	0	0	0	0	0	0	0	1	0.333333	0	0	0	2	1	0	1	0.5	0	0	0	0	0	0	0	0
gi|41629678|ref|NP_009715.2|		0	0	0	0	0	0	0	0	0	0	0	0	0	0	0	0	0	0	0	0	0	0	0	0	0	0	0	0	0	0	1	0.333333	0	0	0	1	0.5	0	0	0	0	0	0	1	1	0	0	0
gi|6325081|ref|NP_015149.1|	TRE1	0	0	0	0	0	0	0	0	0	0	0	0	0	0	0	0	0	0	0	0	0	0	0	0	0	0	0	0	0	0	0	0	1	1	0	0	0	1	0	0.5	0	0	0	1	1	0	0	0
gi|6322694|ref|NP_012767.1|	RSM22	0	0	0	0	0	0	0	0	0	0	0	0	0	0	0	0	0	0	0	0	0	0	0	0	0	0	0	0	0	0	0	0	0	0	1	1	1	1	0	0.5	0	0	0	0	0	0	0	0
gi|6324077|ref|NP_014147.1|	MRPL17	0	0	0	0	0	0	0	0	0	0	0	0	0	0	0	0	0	0	0	0	0	0	0	0	0	0	0	0	0	0	0	0	0	0	3	6	4.5	0	2	1	0	0	0	0	0	0	0	0
gi|6325011|ref|NP_015079.1|		0	0	0	0	0	0	0	0	0	0	0	0	0	0	0	0	0	0	0	0	0	0	0	0	0	0	0	0	0	0	0	0	0	0	4	11	7.5	0	4	2	0	0	0	0	0	0	0	0
gi|6322339|ref|NP_012413.1|	ALB1	0	0	0	0	0	0	0	0	0	0	0	0	0	0	0	0	0	0	0	0	0	0	0	0	0	0	0	0	0	0	0	0	0	0	1	2	1.5	0	1	0.5	0	0	0	0	0	0	0	0
gi|162949220|ref|NP_076891.2|		0	0	0	0	0	0	0	0	0	0	0	0	0	0	0	0	0	0	0	0	0	0	0	0	0	0	0	0	0	0	0	0	0	0	2	3	2.5	0	1	0.5	0	0	0	0	0	0	0	0
gi|6322450|ref|NP_012524.1|		0	0	0	0	0	0	0	0	0	0	0	0	0	0	0	0	0	0	0	0	0	0	0	0	0	0	0	0	0	0	0	0	0	0	2	3	2.5	0	2	1	0	0	0	0	0	0	0	0
gi|6320680|ref|NP_010760.1|		0	0	0	0	0	0	0	0	0	0	0	0	0	0	0	0	0	0	0	0	0	0	0	0	0	0	0	0	0	0	0	0	0	0	1	2	1.5	0	1	0.5	0	0	0	0	0	0	0	0
gi|6319999|ref|NP_010079.1|	MRPL11	0	0	0	0	0	0	0	0	0	0	0	0	0	0	0	0	0	0	0	0	0	0	0	0	0	0	0	0	0	0	0	0	0	0	1	1	1	0	1	0.5	0	0	0	0	0	0	0	0
gi|6322072|ref|NP_012147.1|		0	0	0	0	0	0	0	0	0	0	0	0	0	0	0	0	0	0	0	0	0	0	0	0	0	0	0	0	0	0	0	0	0	0	1	3	2	0	0	0	0	0	0	1	1	0	0	0
gi|83722564|ref|NP_012823.2|	UTP11	0	0	0	0	0	0	0	0	0	0	0	0	0	0	0	0	0	0	0	0	0	0	0	0	0	0	0	0	0	0	0	0	0	0	1	1	1	0	0	0	0	0	0	1	1	0	0	0
gi|6320587|ref|NP_010667.1|	RGA2	0	0	0	0	0	0	0	0	0	0	0	0	0	0	0	0	0	0	0	0	0	0	0	0	0	0	0	0	0	0	0	0	0	0	1	5	3	0	0	0	0	0	0	1	1	0	0	0
gi|6324591|ref|NP_014660.1|	PET127	0	0	0	0	0	0	0	0	0	0	0	0	0	0	0	0	0	0	0	0	0	0	0	0	0	0	0	0	0	0	0	0	0	0	2	1	1.5	0	0	0	0	0	0	1	1	0	0	0
gi|6324640|ref|NP_014709.1|	MSA1	0	0	0	0	0	0	0	0	0	0	0	0	0	0	0	0	0	0	0	0	0	0	0	0	0	0	0	0	0	0	0	0	0	0	1	0	0.5	1	0	0.5	0	0	0	1	1	0	0	0
gi|6321919|ref|NP_011995.1|		0	0	0	0	0	0	0	0	0	0	0	0	0	0	0	0	0	0	0	0	0	0	0	0	0	0	0	0	0	0	0	0	0	0	0	3	1.5	1	1	1	0	0	0	0	0	0	0	0
gi|14318440|ref|NP_116582.1|	ASE1	0	0	0	0	0	0	0	0	0	0	0	0	0	0	0	0	0	0	0	0	0	0	0	0	0	0	0	0	0	0	0	0	0	0	0	2	1	1	1	1	0	0	0	0	0	0	0	0
gi|6323883|ref|NP_013954.1|	TAF7	0	0	0	0	0	0	0	0	0	0	0	0	0	0	0	0	0	0	0	0	0	0	0	0	0	0	0	0	0	0	0	0	0	0	0	4	2	0	1	0.5	0	0	0	1	1	0	0	0
gi|6323160|ref|NP_013232.1|	ACE2	0	0	0	0	0	0	0	0	0	0	0	0	0	0	0	0	0	0	0	0	0	0	0	0	0	0	0	0	0	0	0	0	0	0	0	1	0.5	0	0	0	0	0	0	1	1	0	0	1
gi|6320871|ref|NP_010950.1|	ZRG8	0	0	0	0	0	0	0	0	0	0	0	0	0	0	0	0	0	0	0	0	0	0	0	0	0	0	0	0	0	0	0	0	0	0	0	1	0.5	0	0	0	0	0	0	0	0	1	1	3
gi|46562091|ref|NP_012625.2|		0	0	0	0	0	0	0	0	0	0	0	0	0	0	0	0	0	0	0	0	0	0	0	0	0	0	0	0	0	0	0	0	0	0	0	0	0	0	1	0.5	0	0	0	0	0	1	1	25
gi|6325074|ref|NP_015142.1|	RTT10	1	0	0	0.333333	0	0	0	0	0	0	0	0	0	0	0	0	0	0	0	0	0	0	0	0	0	0	0	0	1	0	0	0.333333	0	0	0	0	0	0	0	0	0	0	0	0	0	0	0	0
gi|6325313|ref|NP_015381.1|	TFB4	1	0	0	0.333333	0	0	0	0	0	0	0	0	0	0	0	0	0	0	0	0	0	0	0	0	0	0	0	0	0	0	0	0	0	0	0	1	0.5	0	0	0	0	0	0	0	0	0	0	0
gi|6324655|ref|NP_014724.1|	TGL5	1	0	0	0.333333	0	0	0	0	0	0	0	0	0	0	0	0	0	0	0	0	0	0	0	0	0	0	0	0	0	0	0	0	0	0	0	0	0	2	0	1	0	0	0	0	0	0	0	0
gi|6324944|ref|NP_015013.1|	RAD17	3	0	0	1	0	0	0	0	0	0	0	0	0	0	0	0	0	0	0	0	0	0	0	0	0	0	0	0	0	0	0	0	0	0	0	0	0	1	0	0.5	0	0	0	0	0	0	0	0
gi|6319419|ref|NP_009501.1|	SAS3	1	0	0	0.333333	0	0	0	0	0	0	0	0	0	0	0	0	0	0	0	0	0	0	0	0	0	0	0	0	0	0	0	0	0	0	0	0	0	0	0	0	0	1	0.5	0	0	0	0	0
gi|6321562|ref|NP_011639.1|		0	1	0	0.333333	0	0	0	0	0	0	0	0	0	0	0	0	0	0	0	0	0	0	0	0	0	1	0	0.333333	0	0	0	0	0	0	0	0	0	0	0	0	0	0	0	0	0	0	0	0
gi|6324939|ref|NP_015008.1|		0	1	0	0.333333	0	0	0	0	0	0	0	0	0	0	0	0	0	0	0	0	0	0	0	0	0	0	1	0.333333	0	0	0	0	0	0	0	0	0	0	0	0	0	0	0	0	0	0	0	0
gi|6322614|ref|NP_012688.1|		0	0	1	0.333333	0	0	0	0	1	0	0.5	0	0	0	0	0	0	0	0	0	0	0	0	0	0	0	0	0	0	0	0	0	0	0	0	0	0	0	0	0	0	0	0	0	0	0	0	0
gi|6320701|ref|NP_010781.1|	MZM1	0	0	1	0.333333	0	0	0	0	0	1	0.5	0	0	0	0	0	0	0	0	0	0	0	0	0	0	0	0	0	0	0	0	0	0	0	0	0	0	0	0	0	0	0	0	0	0	0	0	0
gi|6325133|ref|NP_015201.1|	SPC29	0	0	2	0.666667	0	0	0	0	0	0	0	0	0	0	0	0	1	0	0	0.25	0	0	0	0	0	0	0	0	0	0	0	0	0	0	0	0	0	0	0	0	0	0	0	0	0	0	0	0
gi|6320689|ref|NP_010769.1|		0	0	1	0.333333	0	0	0	0	0	0	0	0	0	0	0	0	2	0	0	0.5	0	0	0	0	0	0	0	0	0	0	0	0	0	0	0	0	0	0	0	0	0	0	0	0	0	0	0	0
gi|14318536|ref|NP_116669.1|	CMK1	0	0	2	0.666667	0	0	0	0	0	0	0	0	0	0	0	0	0	0	0	0	0	0	2	0.666667	0	0	0	0	0	0	0	0	0	0	0	0	0	0	0	0	0	0	0	0	0	0	0	0
gi|6321031|ref|NP_011110.1|	FAU1	0	0	1	0.333333	0	0	0	0	0	0	0	0	0	0	0	0	0	0	0	0	0	0	0	0	0	1	0	0.333333	0	0	0	0	0	0	0	0	0	0	0	0	0	0	0	0	0	0	0	0
gi|6324652|ref|NP_014721.1|	BUD21	0	0	3	1	0	0	0	0	0	0	0	0	0	0	0	0	0	0	0	0	0	0	0	0	0	0	0	0	1	0	0	0.333333	0	0	0	0	0	0	0	0	0	0	0	0	0	0	0	0
gi|6322474|ref|NP_012548.1|	TMA22	0	0	1	0.333333	0	0	0	0	0	0	0	0	0	0	0	0	0	0	0	0	0	0	0	0	0	0	0	0	1	0	0	0.333333	0	0	0	0	0	0	0	0	0	0	0	0	0	0	0	0
gi|6324190|ref|NP_014260.1|		0	0	1	0.333333	0	0	0	0	0	0	0	0	0	0	0	0	0	0	0	0	0	0	0	0	0	0	0	0	2	0	0	0.666667	0	0	0	0	0	0	0	0	0	0	0	0	0	0	0	0
gi|6320142|ref|NP_010222.1|	RPS29B	0	0	4	1.33333	0	0	0	0	0	0	0	0	0	0	0	0	0	0	0	0	0	0	0	0	0	0	0	0	0	2	0	0.666667	0	0	0	0	0	0	0	0	0	0	0	0	0	0	0	0
gi|6323832|ref|NP_013903.1|		0	0	2	0.666667	0	0	0	0	0	0	0	0	0	0	0	0	0	0	0	0	0	0	0	0	0	0	0	0	0	1	0	0.333333	0	0	0	0	0	0	0	0	0	0	0	0	0	0	0	0
gi|6320401|ref|NP_010481.1|		0	0	1	0.333333	0	0	0	0	0	0	0	0	0	0	0	0	0	0	0	0	0	0	0	0	0	0	0	0	0	1	0	0.333333	0	0	0	0	0	0	0	0	0	0	0	0	0	0	0	0
gi|6324684|ref|NP_014753.1|	TFC7	0	0	1	0.333333	0	0	0	0	0	0	0	0	0	0	0	0	0	0	0	0	0	0	0	0	0	0	0	0	0	0	0	0	0	0	0	4	2	0	0	0	0	0	0	0	0	0	0	0
gi|6322727|ref|NP_012800.1|	SRP21	0	0	1	0.333333	0	0	0	0	0	0	0	0	0	0	0	0	0	0	0	0	0	0	0	0	0	0	0	0	0	0	0	0	0	0	0	1	0.5	0	0	0	0	0	0	0	0	0	0	0
gi|6319398|ref|NP_009479.1|	AAR2	0	0	1	0.333333	0	0	0	0	0	0	0	0	0	0	0	0	0	0	0	0	0	0	0	0	0	0	0	0	0	0	0	0	0	0	0	1	0.5	0	0	0	0	0	0	0	0	0	0	0
gi|6322096|ref|NP_012171.1|	PRK1	0	0	1	0.333333	0	0	0	0	0	0	0	0	0	0	0	0	0	0	0	0	0	0	0	0	0	0	0	0	0	0	0	0	0	0	0	1	0.5	0	0	0	0	0	0	0	0	0	0	0
gi|6322053|ref|NP_012128.1|		0	0	1	0.333333	0	0	0	0	0	0	0	0	0	0	0	0	0	0	0	0	0	0	0	0	0	0	0	0	0	0	0	0	0	0	0	0	0	0	0	0	0	0	0	0	0	0	0	0
gi|6320045|ref|NP_010125.1|	CMR1	0	0	0	0	1	0	1	0.666667	0	0	0	0	0	0	0	0	0	0	0	0	0	0	0	0	0	0	0	0	0	0	0	0	0	0	0	0	0	0	0	0	0	0	0	0	0	0	0	0
gi|6324593|ref|NP_014662.1|		0	0	0	0	1	0	0	0.333333	1	0	0.5	0	0	0	0	0	0	0	0	0	0	0	0	0	0	0	0	0	0	0	0	0	0	0	0	0	0	0	0	0	0	0	0	0	0	0	0	0
gi|6322498|ref|NP_012573.1|		0	0	0	0	1	0	0	0.333333	0	0	0	1	0	0	0.333333	0	0	0	0	0	0	0	0	0	0	0	0	0	0	0	0	0	0	0	0	0	0	0	0	0	0	0	0	0	0	0	0	0
gi|6322868|ref|NP_012941.1|	FCJ1	0	0	0	0	1	0	0	0.333333	0	0	0	0	0	0	0	0	0	0	0	0	0	0	1	0.333333	0	0	0	0	0	0	0	0	0	0	0	0	0	0	0	0	0	0	0	0	0	0	0	0
gi|6324784|ref|NP_014853.1|		0	0	0	0	1	0	0	0.333333	0	0	0	0	0	0	0	0	0	0	0	0	0	0	0	0	0	0	0	0	2	0	0	0.666667	0	0	0	0	0	0	0	0	0	0	0	0	0	0	0	0
gi|6324328|ref|NP_014398.1|	CIT1	0	0	0	0	1	0	0	0.333333	0	0	0	0	0	0	0	0	0	0	0	0	0	0	0	0	0	0	0	0	1	0	0	0.333333	0	0	0	0	0	0	0	0	0	0	0	0	0	0	0	0
gi|6324268|ref|NP_014338.1|		0	0	0	0	1	0	0	0.333333	0	0	0	0	0	0	0	0	0	0	0	0	0	0	0	0	0	0	0	0	1	0	0	0.333333	0	0	0	0	0	0	0	0	0	0	0	0	0	0	0	0
gi|6325393|ref|NP_015461.1|	CTF4	0	0	0	0	1	0	0	0.333333	0	0	0	0	0	0	0	0	0	0	0	0	0	0	0	0	0	0	0	0	1	0	0	0.333333	0	0	0	0	0	0	0	0	0	0	0	0	0	0	0	0
gi|6321017|ref|NP_011096.1|	RPH1	0	0	0	0	1	0	0	0.333333	0	0	0	0	0	0	0	0	0	0	0	0	0	0	0	0	0	0	0	0	0	0	3	1	0	0	0	0	0	0	0	0	0	0	0	0	0	0	0	0
gi|6320143|ref|NP_010223.1|	TSR1	0	0	0	0	2	0	0	0.666667	0	0	0	0	0	0	0	0	0	0	0	0	0	0	0	0	0	0	0	0	0	0	4	1.33333	0	0	0	0	0	0	0	0	0	0	0	0	0	0	0	0
gi|6322316|ref|NP_012390.1|	SFH5	0	0	0	0	2	0	0	0.666667	0	0	0	0	0	0	0	0	0	0	0	0	0	0	0	0	0	0	0	0	0	0	0	0	0	0	0	1	0.5	0	0	0	0	0	0	0	0	0	0	0
gi|6322803|ref|NP_012876.1|	ELM1	0	0	0	0	1	0	0	0.333333	0	0	0	0	0	0	0	0	0	0	0	0	0	0	0	0	0	0	0	0	0	0	0	0	0	0	0	1	0.5	0	0	0	0	0	0	0	0	0	0	0
gi|6323736|ref|NP_013807.1|	YTA12	0	0	0	0	1	0	0	0.333333	0	0	0	0	0	0	0	0	0	0	0	0	0	0	0	0	0	0	0	0	0	0	0	0	0	0	0	0	0	1	0	0.5	0	0	0	0	0	0	0	0
gi|37362706|ref|NP_015418.2|	ASR1	0	0	0	0	0	1	1	0.666667	0	0	0	0	0	0	0	0	0	0	0	0	0	0	0	0	0	0	0	0	0	0	0	0	0	0	0	0	0	0	0	0	0	0	0	0	0	0	0	0
gi|6324930|ref|NP_014999.1|	MSC6	0	0	0	0	0	1	0	0.333333	0	0	0	0	0	0	0	1	0	0	0	0.25	0	0	0	0	0	0	0	0	0	0	0	0	0	0	0	0	0	0	0	0	0	0	0	0	0	0	0	0
gi|6323921|ref|NP_013992.1|		0	0	0	0	0	1	0	0.333333	0	0	0	0	0	0	0	2	0	0	0	0.5	0	0	0	0	0	0	0	0	0	0	0	0	0	0	0	0	0	0	0	0	0	0	0	0	0	0	0	0
gi|6321870|ref|NP_011946.1|	IRE1	0	0	0	0	0	1	0	0.333333	0	0	0	0	0	0	0	0	0	0	0	0	0	1	0	0.333333	0	0	0	0	0	0	0	0	0	0	0	0	0	0	0	0	0	0	0	0	0	0	0	0
gi|6324072|ref|NP_014142.1|	SIP3	0	0	0	0	0	1	0	0.333333	0	0	0	0	0	0	0	0	0	0	0	0	0	0	1	0.333333	0	0	0	0	0	0	0	0	0	0	0	0	0	0	0	0	0	0	0	0	0	0	0	0
gi|6322903|ref|NP_012976.1|	TRK2	0	0	0	0	0	1	0	0.333333	0	0	0	0	0	0	0	0	0	0	0	0	0	0	0	0	0	1	0	0.333333	0	0	0	0	0	0	0	0	0	0	0	0	0	0	0	0	0	0	0	0
gi|6324578|ref|NP_014647.1|	DNL4	0	0	0	0	0	1	0	0.333333	0	0	0	0	0	0	0	0	0	0	0	0	0	0	0	0	0	0	0	0	1	0	0	0.333333	0	0	0	0	0	0	0	0	0	0	0	0	0	0	0	0
gi|6322871|ref|NP_012944.1|		0	0	0	0	0	1	0	0.333333	0	0	0	0	0	0	0	0	0	0	0	0	0	0	0	0	0	0	0	0	0	0	0	0	0	0	0	1	0.5	0	0	0	0	0	0	0	0	0	0	0
gi|6320987|ref|NP_011066.1|		0	0	0	0	0	2	0	0.666667	0	0	0	0	0	0	0	0	0	0	0	0	0	0	0	0	0	0	0	0	0	0	0	0	0	0	0	0	0	0	1	0.5	0	0	0	0	0	0	0	0
gi|6324506|ref|NP_014575.1|	RIB2	0	0	0	0	0	0	1	0.333333	0	0	0	1	0	0	0.333333	0	0	0	0	0	0	0	0	0	0	0	0	0	0	0	0	0	0	0	0	0	0	0	0	0	0	0	0	0	0	0	0	0
gi|6324281|ref|NP_014351.1|		0	0	0	0	0	0	1	0.333333	0	0	0	0	0	0	0	0	2	0	0	0.5	0	0	0	0	0	0	0	0	0	0	0	0	0	0	0	0	0	0	0	0	0	0	0	0	0	0	0	0
gi|6321715|ref|NP_011792.1|	RNH70	0	0	0	0	0	0	1	0.333333	0	0	0	0	0	0	0	0	0	0	0	0	0	0	2	0.666667	0	0	0	0	0	0	0	0	0	0	0	0	0	0	0	0	0	0	0	0	0	0	0	0
gi|6322107|ref|NP_012182.1|	SDS3	0	0	0	0	0	0	1	0.333333	0	0	0	0	0	0	0	0	0	0	0	0	0	0	0	0	0	0	0	0	1	0	0	0.333333	0	0	0	0	0	0	0	0	0	0	0	0	0	0	0	0
gi|6320837|ref|NP_010916.1|	MNN1	0	0	0	0	0	0	1	0.333333	0	0	0	0	0	0	0	0	0	0	0	0	0	0	0	0	0	0	0	0	1	0	0	0.333333	0	0	0	0	0	0	0	0	0	0	0	0	0	0	0	0
gi|6323441|ref|NP_013513.1|		0	0	0	0	0	0	1	0.333333	0	0	0	0	0	0	0	0	0	0	0	0	0	0	0	0	0	0	0	0	1	0	0	0.333333	0	0	0	0	0	0	0	0	0	0	0	0	0	0	0	0
gi|10383784|ref|NP_009942.2|		0	0	0	0	0	0	1	0.333333	0	0	0	0	0	0	0	0	0	0	0	0	0	0	0	0	0	0	0	0	0	1	0	0.333333	0	0	0	0	0	0	0	0	0	0	0	0	0	0	0	0
gi|6321252|ref|NP_011329.1|	TPN1	0	0	0	0	0	0	1	0.333333	0	0	0	0	0	0	0	0	0	0	0	0	0	0	0	0	0	0	0	0	0	0	0	0	0	0	1	0	0.5	0	0	0	0	0	0	0	0	0	0	0
gi|6325049|ref|NP_015117.1|	TYW1	0	0	0	0	0	0	1	0.333333	0	0	0	0	0	0	0	0	0	0	0	0	0	0	0	0	0	0	0	0	0	0	0	0	0	0	0	0	0	0	1	0.5	0	0	0	0	0	0	0	0
gi|6324793|ref|NP_014862.1|		0	0	0	0	0	0	0	0	1	0	0.5	0	1	0	0.333333	0	0	0	0	0	0	0	0	0	0	0	0	0	0	0	0	0	0	0	0	0	0	0	0	0	0	0	0	0	0	0	0	0
gi|6324568|ref|NP_014637.1|	TOP1	0	0	0	0	0	0	0	0	1	0	0.5	0	0	0	0	0	0	0	0	0	0	0	6	2	0	0	0	0	0	0	0	0	0	0	0	0	0	0	0	0	0	0	0	0	0	0	0	0
gi|6322648|ref|NP_012721.1|	MNN4	0	0	0	0	0	0	0	0	1	0	0.5	0	0	0	0	0	0	0	0	0	0	0	0	0	0	0	0	0	0	0	1	0.333333	0	0	0	0	0	0	0	0	0	0	0	0	0	0	0	0
gi|6322801|ref|NP_012874.1|		0	0	0	0	0	0	0	0	0	1	0.5	2	0	0	0.666667	0	0	0	0	0	0	0	0	0	0	0	0	0	0	0	0	0	0	0	0	0	0	0	0	0	0	0	0	0	0	0	0	0
gi|6321752|ref|NP_011828.1|	VMR1	0	0	0	0	0	0	0	0	0	1	0.5	0	0	0	0	0	0	1	0	0.25	0	0	0	0	0	0	0	0	0	0	0	0	0	0	0	0	0	0	0	0	0	0	0	0	0	0	0	0
gi|6321205|ref|NP_011282.1|	TAN1	0	0	0	0	0	0	0	0	0	1	0.5	0	0	0	0	0	0	0	1	0.25	0	0	0	0	0	0	0	0	0	0	0	0	0	0	0	0	0	0	0	0	0	0	0	0	0	0	0	0
gi|6321760|ref|NP_011836.1|	RIM101	0	0	0	0	0	0	0	0	0	1	0.5	0	0	0	0	0	0	0	1	0.25	0	0	0	0	0	0	0	0	0	0	0	0	0	0	0	0	0	0	0	0	0	0	0	0	0	0	0	0
gi|6322351|ref|NP_012425.1|	GZF3	0	0	0	0	0	0	0	0	0	1	0.5	0	0	0	0	0	0	0	0	0	0	0	0	0	0	0	0	0	0	0	0	0	0	0	0	0	0	0	1	0.5	0	0	0	0	0	0	0	0
gi|10383772|ref|NP_009911.2|	LEU2	0	0	0	0	0	0	0	0	0	1	0.5	0	0	0	0	0	0	0	0	0	0	0	0	0	0	0	0	0	0	0	0	0	0	0	0	0	0	0	0	0	0	1	0.5	0	0	0	0	0
gi|33438817|ref|NP_878099.1|		0	0	0	0	0	0	0	0	0	0	0	1	1	0	0.666667	0	0	0	0	0	0	0	0	0	0	0	0	0	0	0	0	0	0	0	0	0	0	0	0	0	0	0	0	0	0	0	0	0
gi|157285914|ref|NP_012930.2|		0	0	0	0	0	0	0	0	0	0	0	9	1	0	3.33333	0	0	0	0	0	0	0	0	0	0	0	0	0	0	0	0	0	0	0	0	0	0	0	0	0	0	0	0	0	0	0	0	0
gi|6325110|ref|NP_015178.1|	P0A1	0	0	0	0	0	0	0	0	0	0	0	1	0	0	0.333333	0	0	0	0	0	0	0	0	0	0	1	0	0.333333	0	0	0	0	0	0	0	0	0	0	0	0	0	0	0	0	0	0	0	0
gi|6324364|ref|NP_014434.1|	MRPS12	0	0	0	0	0	0	0	0	0	0	0	1	0	0	0.333333	0	0	0	0	0	0	0	0	0	0	0	1	0.333333	0	0	0	0	0	0	0	0	0	0	0	0	0	0	0	0	0	0	0	0
gi|6320055|ref|NP_010135.1|	LDB17	0	0	0	0	0	0	0	0	0	0	0	1	0	0	0.333333	0	0	0	0	0	0	0	0	0	0	0	0	0	0	0	0	0	0	0	0	1	0.5	0	0	0	0	0	0	0	0	0	0	0
gi|6325153|ref|NP_015221.1|	MSD1	0	0	0	0	0	0	0	0	0	0	0	1	0	0	0.333333	0	0	0	0	0	0	0	0	0	0	0	0	0	0	0	0	0	0	0	0	0	0	0	1	0.5	0	0	0	0	0	0	0	0
gi|6325098|ref|NP_015166.1|	PET20	0	0	0	0	0	0	0	0	0	0	0	0	2	1	1	0	0	0	0	0	0	0	0	0	0	0	0	0	0	0	0	0	0	0	0	0	0	0	0	0	0	0	0	0	0	0	0	0
gi|6321743|ref|NP_011819.1|		0	0	0	0	0	0	0	0	0	0	0	0	1	0	0.333333	0	0	0	0	0	1	0	0	0.333333	0	0	0	0	0	0	0	0	0	0	0	0	0	0	0	0	0	0	0	0	0	0	0	0
gi|6323711|ref|NP_013782.1|	SOV1	0	0	0	0	0	0	0	0	0	0	0	0	1	0	0.333333	0	0	0	0	0	0	0	0	0	0	1	0	0.333333	0	0	0	0	0	0	0	0	0	0	0	0	0	0	0	0	0	0	0	0
gi|6322824|ref|NP_012897.1|		0	0	0	0	0	0	0	0	0	0	0	0	1	0	0.333333	0	0	0	0	0	0	0	0	0	0	0	1	0.333333	0	0	0	0	0	0	0	0	0	0	0	0	0	0	0	0	0	0	0	0
gi|6319407|ref|NP_009489.1|	PR01	0	0	0	0	0	0	0	0	0	0	0	0	1	0	0.333333	0	0	0	0	0	0	0	0	0	0	0	0	0	0	0	3	1	0	0	0	0	0	0	0	0	0	0	0	0	0	0	0	0
gi|6325012|ref|NP_015080.1|	HUT1	0	0	0	0	0	0	0	0	0	0	0	0	1	0	0.333333	0	0	0	0	0	0	0	0	0	0	0	0	0	0	0	0	0	1	1	0	0	0	0	0	0	0	0	0	0	0	0	0	0
gi|6320617|ref|NP_010697.1|		0	0	0	0	0	0	0	0	0	0	0	0	1	0	0.333333	0	0	0	0	0	0	0	0	0	0	0	0	0	0	0	0	0	0	0	0	1	0.5	0	0	0	0	0	0	0	0	0	0	0
gi|6323973|ref|NP_014044.1|	TGL3	0	0	0	0	0	0	0	0	0	0	0	0	1	0	0.333333	0	0	0	0	0	0	0	0	0	0	0	0	0	0	0	0	0	0	0	0	0	0	1	0	0.5	0	0	0	0	0	0	0	0
gi|6325432|ref|NP_015500.1|		0	0	0	0	0	0	0	0	0	0	0	0	0	1	0.333333	0	0	0	0	0	0	0	0	0	0	0	0	0	1	0	0	0.333333	0	0	0	0	0	0	0	0	0	0	0	0	0	0	0	0
gi|6322095|ref|NP_012170.1|		0	0	0	0	0	0	0	0	0	0	0	0	0	0	0	1	0	0	0	0.25	0	0	0	0	0	0	0	0	0	0	0	0	0	0	0	0	0	0	0	0	0	0	0	0	0	0	0	0
gi|6319287|ref|NP_009370.1|	PRP45	0	0	0	0	0	0	0	0	0	0	0	0	0	0	0	1	0	0	0	0.25	0	0	0	0	0	0	0	0	1	0	0	0.333333	0	0	0	0	0	0	0	0	0	0	0	0	0	0	0	0
gi|6325448|ref|NP_015516.1|	RPC82	0	0	0	0	0	0	0	0	0	0	0	0	0	0	0	1	0	0	0	0.25	0	0	0	0	0	0	0	0	1	0	0	0.333333	0	0	0	0	0	0	0	0	0	0	0	0	0	0	0	0
gi|6323943|ref|NP_014014.1|	DSS1	0	0	0	0	0	0	0	0	0	0	0	0	0	0	0	1	0	0	0	0.25	0	0	0	0	0	0	0	0	0	0	1	0.333333	0	0	0	0	0	0	0	0	0	0	0	0	0	0	0	0
gi|6320425|ref|NP_010505.1|		0	0	0	0	0	0	0	0	0	0	0	0	0	0	0	1	0	0	0	0.25	0	0	0	0	0	0	0	0	0	0	0	0	0	0	0	2	1	0	0	0	0	0	0	0	0	0	0	0
gi|6324105|ref|NP_014175.1|	SQS1	0	0	0	0	0	0	0	0	0	0	0	0	0	0	0	1	0	0	0	0.25	0	0	0	0	0	0	0	0	0	0	0	0	0	0	0	0	0	0	0	0	0	0	0	0	0	0	0	0
gi|6320363|ref|NP_010443.1|		0	0	0	0	0	0	0	0	0	0	0	0	0	0	0	0	1	0	1	0.5	0	0	0	0	0	0	0	0	0	0	0	0	0	0	0	0	0	0	0	0	0	0	0	0	0	0	0	0
gi|6325447|ref|NP_015515.1|	SKI3	0	0	0	0	0	0	0	0	0	0	0	0	0	0	0	0	1	0	1	0.5	0	0	0	0	0	0	0	0	0	0	0	0	0	0	0	0	0	0	0	0	0	0	0	0	0	0	0	0
gi|6323522|ref|NP_013593.1|	TAF8	0	0	0	0	0	0	0	0	0	0	0	0	0	0	0	0	3	0	0	0.75	0	0	1	0.333333	0	0	0	0	0	0	0	0	0	0	0	0	0	0	0	0	0	0	0	0	0	0	0	0
gi|6320457|ref|NP_010537.1|		0	0	0	0	0	0	0	0	0	0	0	0	0	0	0	0	4	0	0	1	0	0	10	3.33333	0	0	0	0	0	0	0	0	0	0	0	0	0	0	0	0	0	0	0	0	0	0	0	0
gi|6323479|ref|NP_013551.1|		0	0	0	0	0	0	0	0	0	0	0	0	0	0	0	0	1	0	0	0.25	0	0	0	0	0	0	0	0	1	0	0	0.333333	0	0	0	0	0	0	0	0	0	0	0	0	0	0	0	0
gi|6319479|ref|NP_009561.1|		0	0	0	0	0	0	0	0	0	0	0	0	0	0	0	0	1	0	0	0.25	0	0	0	0	0	0	0	0	1	0	0	0.333333	0	0	0	0	0	0	0	0	0	0	0	0	0	0	0	0
gi|6324018|ref|NP_014088.1|	SKP2	0	0	0	0	0	0	0	0	0	0	0	0	0	0	0	0	1	0	0	0.25	0	0	0	0	0	0	0	0	2	0	0	0.666667	0	0	0	0	0	0	0	0	0	0	0	0	0	0	0	0
gi|6320792|ref|NP_010871.1|		0	0	0	0	0	0	0	0	0	0	0	0	0	0	0	0	3	0	0	0.75	0	0	0	0	0	0	0	0	1	0	0	0.333333	0	0	0	0	0	0	0	0	0	0	0	0	0	0	0	0
gi|6324322|ref|NP_014392.1|		0	0	0	0	0	0	0	0	0	0	0	0	0	0	0	0	1	0	0	0.25	0	0	0	0	0	0	0	0	0	2	0	0.666667	0	0	0	0	0	0	0	0	0	0	0	0	0	0	0	0
gi|6322501|ref|NP_012575.1|		0	0	0	0	0	0	0	0	0	0	0	0	0	0	0	0	2	0	0	0.5	0	0	0	0	0	0	0	0	0	0	1	0.333333	0	0	0	0	0	0	0	0	0	0	0	0	0	0	0	0
gi|6323430|ref|NP_013502.1|		0	0	0	0	0	0	0	0	0	0	0	0	0	0	0	0	1	0	0	0.25	0	0	0	0	0	0	0	0	0	0	2	0.666667	0	0	0	0	0	0	0	0	0	0	0	0	0	0	0	0
gi|6319531|ref|NP_009613.1|	MUM2	0	0	0	0	0	0	0	0	0	0	0	0	0	0	0	0	2	0	0	0.5	0	0	0	0	0	0	0	0	0	0	0	0	0	0	1	0	0.5	0	0	0	0	0	0	0	0	0	0	0
gi|6324870|ref|NP_014939.1|		0	0	0	0	0	0	0	0	0	0	0	0	0	0	0	0	1	0	0	0.25	0	0	0	0	0	0	0	0	0	0	0	0	0	0	1	0	0.5	0	0	0	0	0	0	0	0	0	0	0
gi|6321748|ref|NP_011824.1|	EFM1	0	0	0	0	0	0	0	0	0	0	0	0	0	0	0	0	4	0	0	1	0	0	0	0	0	0	0	0	0	0	0	0	0	0	0	3	1.5	0	0	0	0	0	0	0	0	0	0	0
gi|6320125|ref|NP_010205.1|	MDH3	0	0	0	0	0	0	0	0	0	0	0	0	0	0	0	0	3	0	0	0.75	0	0	0	0	0	0	0	0	0	0	0	0	0	0	0	1	0.5	0	0	0	0	0	0	0	0	0	0	0
gi|6320860|ref|NP_010939.1|	SRB4	0	0	0	0	0	0	0	0	0	0	0	0	0	0	0	0	9	0	0	2.25	0	0	0	0	0	0	0	0	0	0	0	0	0	0	0	1	0.5	0	0	0	0	0	0	0	0	0	0	0
gi|6320272|ref|NP_010352.1|	OCA6	0	0	0	0	0	0	0	0	0	0	0	0	0	0	0	0	1	0	0	0.25	0	0	0	0	0	0	0	0	0	0	0	0	0	0	0	1	0.5	0	0	0	0	0	0	0	0	0	0	0
gi|6322657|ref|NP_012730.1|	DPH2	0	0	0	0	0	0	0	0	0	0	0	0	0	0	0	0	1	0	0	0.25	0	0	0	0	0	0	0	0	0	0	0	0	0	0	0	2	1	0	0	0	0	0	0	0	0	0	0	0
gi|6323224|ref|NP_013296.1|	NMT1	0	0	0	0	0	0	0	0	0	0	0	0	0	0	0	0	1	0	0	0.25	0	0	0	0	0	0	0	0	0	0	0	0	0	0	0	1	0.5	0	0	0	0	0	0	0	0	0	0	0
gi|6324375|ref|NP_014445.1|	FPK1	0	0	0	0	0	0	0	0	0	0	0	0	0	0	0	0	2	0	0	0.5	0	0	0	0	0	0	0	0	0	0	0	0	0	0	0	2	1	0	0	0	0	0	0	0	0	0	0	0
gi|10383774|ref|NP_009913.2|	DCC1	0	0	0	0	0	0	0	0	0	0	0	0	0	0	0	0	1	0	0	0.25	0	0	0	0	0	0	0	0	0	0	0	0	0	0	0	1	0.5	0	0	0	0	0	0	0	0	0	0	0
gi|6323034|ref|NP_013106.1|	SSK1	0	0	0	0	0	0	0	0	0	0	0	0	0	0	0	0	1	0	0	0.25	0	0	0	0	0	0	0	0	0	0	0	0	0	0	0	1	0.5	0	0	0	0	0	0	0	0	0	0	0
gi|6320115|ref|NP_010195.1|	ASM4	0	0	0	0	0	0	0	0	0	0	0	0	0	0	0	0	5	0	0	1.25	0	0	0	0	0	0	0	0	0	0	0	0	0	0	0	1	0.5	0	0	0	0	0	0	0	0	0	0	0
gi|6322047|ref|NP_012122.1|		0	0	0	0	0	0	0	0	0	0	0	0	0	0	0	0	1	0	0	0.25	0	0	0	0	0	0	0	0	0	0	0	0	0	0	0	1	0.5	0	0	0	0	0	0	0	0	0	0	0
gi|6323705|ref|NP_013776.1|	SAM37	0	0	0	0	0	0	0	0	0	0	0	0	0	0	0	0	3	0	0	0.75	0	0	0	0	0	0	0	0	0	0	0	0	0	0	0	2	1	0	0	0	0	0	0	0	0	0	0	0
gi|6323933|ref|NP_014004.1|	FCP1	0	0	0	0	0	0	0	0	0	0	0	0	0	0	0	0	1	0	0	0.25	0	0	0	0	0	0	0	0	0	0	0	0	0	0	0	2	1	0	0	0	0	0	0	0	0	0	0	0
gi|6323527|ref|NP_013598.1|	ZDS2	0	0	0	0	0	0	0	0	0	0	0	0	0	0	0	0	1	0	0	0.25	0	0	0	0	0	0	0	0	0	0	0	0	0	0	0	1	0.5	0	0	0	0	0	0	0	0	0	0	0
gi|6319558|ref|NP_009640.1|	MIS1	0	0	0	0	0	0	0	0	0	0	0	0	0	0	0	0	2	0	0	0.5	0	0	0	0	0	0	0	0	0	0	0	0	0	0	0	1	0.5	0	0	0	0	0	0	0	0	0	0	0
gi|6325306|ref|NP_015374.1|	ATG11	0	0	0	0	0	0	0	0	0	0	0	0	0	0	0	0	1	0	0	0.25	0	0	0	0	0	0	0	0	0	0	0	0	0	0	0	1	0.5	0	0	0	0	0	0	0	0	0	0	0
gi|6320237|ref|NP_010317.1|		0	0	0	0	0	0	0	0	0	0	0	0	0	0	0	0	5	0	0	1.25	0	0	0	0	0	0	0	0	0	0	0	0	0	0	0	1	0.5	0	0	0	0	0	0	0	0	0	0	0
gi|6320445|ref|NP_010525.1|		0	0	0	0	0	0	0	0	0	0	0	0	0	0	0	0	1	0	0	0.25	0	0	0	0	0	0	0	0	0	0	0	0	0	0	0	0	0	1	0	0.5	0	0	0	0	0	0	0	0
gi|6321266|ref|NP_011343.1|	NUP49	0	0	0	0	0	0	0	0	0	0	0	0	0	0	0	0	35	0	0	8.75	0	0	0	0	0	0	0	0	0	0	0	0	0	0	0	0	0	0	1	0.5	0	0	0	0	0	0	0	0
gi|6320157|ref|NP_010237.1|	NPC2	0	0	0	0	0	0	0	0	0	0	0	0	0	0	0	0	1	0	0	0.25	0	0	0	0	0	0	0	0	0	0	0	0	0	0	0	0	0	0	1	0.5	0	0	0	0	0	0	0	0
gi|6320672|ref|NP_010752.1|		0	0	0	0	0	0	0	0	0	0	0	0	0	0	0	0	1	0	0	0.25	0	0	0	0	0	0	0	0	0	0	0	0	0	0	0	0	0	0	1	0.5	0	0	0	0	0	0	0	0
gi|6322172|ref|NP_012247.1|		0	0	0	0	0	0	0	0	0	0	0	0	0	0	0	0	0	1	0	0.25	0	1	0	0.333333	0	0	0	0	0	0	0	0	0	0	0	0	0	0	0	0	0	0	0	0	0	0	0	0
gi|6319714|ref|NP_009796.1|	PRP5	0	0	0	0	0	0	0	0	0	0	0	0	0	0	0	0	0	1	0	0.25	0	0	0	0	0	0	0	0	0	0	0	0	0	0	0	1	0.5	0	0	0	0	0	0	0	0	0	0	0
gi|6325349|ref|NP_015416.1|	NVJ2	0	0	0	0	0	0	0	0	0	0	0	0	0	0	0	0	0	0	1	0.25	0	0	0	0	0	0	0	0	0	0	0	0	0	0	0	1	0.5	0	0	0	0	0	0	0	0	0	0	0
gi|6322992|ref|NP_013064.1|	PRP19	0	0	0	0	0	0	0	0	0	0	0	0	0	0	0	0	0	0	0	0	1	2	0	1	0	0	0	0	0	0	0	0	0	0	0	0	0	0	0	0	0	0	0	0	0	0	0	0
gi|6324599|ref|NP_014668.1|	HST3	0	0	0	0	0	0	0	0	0	0	0	0	0	0	0	0	0	0	0	0	1	0	0	0.333333	0	0	0	0	0	0	1	0.333333	0	0	0	0	0	0	0	0	0	0	0	0	0	0	0	0
gi|6320962|ref|NP_011041.1|		0	0	0	0	0	0	0	0	0	0	0	0	0	0	0	0	0	0	0	0	1	0	0	0.333333	0	0	0	0	0	0	0	0	0	0	0	1	0.5	0	0	0	0	0	0	0	0	0	0	0
gi|6321309|ref|NP_011386.1|		0	0	0	0	0	0	0	0	0	0	0	0	0	0	0	0	0	0	0	0	2	0	0	0.666667	0	0	0	0	0	0	0	0	0	0	0	1	0.5	0	0	0	0	0	0	0	0	0	0	0
gi|6323308|ref|NP_013380.1|		0	0	0	0	0	0	0	0	0	0	0	0	0	0	0	0	0	0	0	0	1	0	0	0.333333	0	0	0	0	0	0	0	0	0	0	0	1	0.5	0	0	0	0	0	0	0	0	0	0	0
gi|6322607|ref|NP_012681.1|	HMS2	0	0	0	0	0	0	0	0	0	0	0	0	0	0	0	0	0	0	0	0	1	0	0	0.333333	0	0	0	0	0	0	0	0	0	0	0	0	0	0	0	0	0	0	0	0	0	0	0	1
gi|6325075|ref|NP_015144.1|	CTI6	0	0	0	0	0	0	0	0	0	0	0	0	0	0	0	0	0	0	0	0	0	1	2	1	0	0	0	0	0	0	0	0	0	0	0	0	0	0	0	0	0	0	0	0	0	0	0	0
gi|6323746|ref|NP_013817.1|		0	0	0	0	0	0	0	0	0	0	0	0	0	0	0	0	0	0	0	0	0	2	1	1	0	0	0	0	0	0	0	0	0	0	0	0	0	0	0	0	0	0	0	0	0	0	0	0
gi|6320423|ref|NP_010503.1|	RAD9	0	0	0	0	0	0	0	0	0	0	0	0	0	0	0	0	0	0	0	0	0	1	1	0.666667	0	0	0	0	0	0	0	0	0	0	0	0	0	0	0	0	0	0	0	0	0	0	0	0
gi|6323248|ref|NP_013320.1|	MSC3	0	0	0	0	0	0	0	0	0	0	0	0	0	0	0	0	0	0	0	0	0	1	0	0.333333	0	1	0	0.333333	0	0	0	0	0	0	0	0	0	0	0	0	0	0	0	0	0	0	0	0
gi|6325298|ref|NP_015366.1|	TIF5	0	0	0	0	0	0	0	0	0	0	0	0	0	0	0	0	0	0	0	0	0	3	0	1	0	0	1	0.333333	0	0	0	0	0	0	0	0	0	0	0	0	0	0	0	0	0	0	0	0
gi|6321002|ref|NP_011081.1|	O0A1	0	0	0	0	0	0	0	0	0	0	0	0	0	0	0	0	0	0	0	0	0	1	0	0.333333	0	0	0	0	0	1	0	0.333333	0	0	0	0	0	0	0	0	0	0	0	0	0	0	0	0
gi|6322773|ref|NP_012846.1|		0	0	0	0	0	0	0	0	0	0	0	0	0	0	0	0	0	0	0	0	0	1	0	0.333333	0	0	0	0	0	0	0	0	0	0	0	1	0.5	0	0	0	0	0	0	0	0	0	0	0
gi|6321795|ref|NP_011871.1|	ERG11	0	0	0	0	0	0	0	0	0	0	0	0	0	0	0	0	0	0	0	0	0	0	1	0.333333	0	0	0	0	3	0	0	1	0	0	0	0	0	0	0	0	0	0	0	0	0	0	0	0
gi|6320553|ref|NP_010633.1|		0	0	0	0	0	0	0	0	0	0	0	0	0	0	0	0	0	0	0	0	0	0	1	0.333333	0	0	0	0	2	0	0	0.666667	0	0	0	0	0	0	0	0	0	0	0	0	0	0	0	0
gi|6321484|ref|NP_011561.1|		0	0	0	0	0	0	0	0	0	0	0	0	0	0	0	0	0	0	0	0	0	0	1	0.333333	0	0	0	0	1	0	0	0.333333	0	0	0	0	0	0	0	0	0	0	0	0	0	0	0	0
gi|6321491|ref|NP_011568.1|		0	0	0	0	0	0	0	0	0	0	0	0	0	0	0	0	0	0	0	0	0	0	2	0.666667	0	0	0	0	0	1	0	0.333333	0	0	0	0	0	0	0	0	0	0	0	0	0	0	0	0
gi|6323843|ref|NP_013914.1|	GCV2	0	0	0	0	0	0	0	0	0	0	0	0	0	0	0	0	0	0	0	0	0	0	1	0.333333	0	0	0	0	0	1	0	0.333333	0	0	0	0	0	0	0	0	0	0	0	0	0	0	0	0
gi|6324988|ref|NP_015056.1|	ACM1	0	0	0	0	0	0	0	0	0	0	0	0	0	0	0	0	0	0	0	0	0	0	1	0.333333	0	0	0	0	0	0	1	0.333333	0	0	0	0	0	0	0	0	0	0	0	0	0	0	0	0
gi|6324232|ref|NP_014302.1|		0	0	0	0	0	0	0	0	0	0	0	0	0	0	0	0	0	0	0	0	0	0	2	0.666667	0	0	0	0	0	0	1	0.333333	0	0	0	0	0	0	0	0	0	0	0	0	0	0	0	0
gi|6321952|ref|NP_012028.1|	KEL1	0	0	0	0	0	0	0	0	0	0	0	0	0	0	0	0	0	0	0	0	0	0	2	0.666667	0	0	0	0	0	0	1	0.333333	0	0	0	0	0	0	0	0	0	0	0	0	0	0	0	0
gi|6324539|ref|NP_014608.1|	SMC5	0	0	0	0	0	0	0	0	0	0	0	0	0	0	0	0	0	0	0	0	0	0	1	0.333333	0	0	0	0	0	0	1	0.333333	0	0	0	0	0	0	0	0	0	0	0	0	0	0	0	0
gi|6319651|ref|NP_009734.1|	SWD3	0	0	0	0	0	0	0	0	0	0	0	0	0	0	0	0	0	0	0	0	0	0	1	0.333333	0	0	0	0	0	0	0	0	0	0	1	0	0.5	0	0	0	0	0	0	0	0	0	0	0
gi|6319753|ref|NP_009835.1|		0	0	0	0	0	0	0	0	0	0	0	0	0	0	0	0	0	0	0	0	0	0	1	0.333333	0	0	0	0	0	0	0	0	0	0	1	0	0.5	0	0	0	0	0	0	0	0	0	0	0
gi|6319836|ref|NP_009917.1|	SGF29	0	0	0	0	0	0	0	0	0	0	0	0	0	0	0	0	0	0	0	0	0	0	2	0.666667	0	0	0	0	0	0	0	0	0	0	0	1	0.5	0	0	0	0	0	0	0	0	0	0	0
gi|6323879|ref|NP_013950.1|	UBP8	0	0	0	0	0	0	0	0	0	0	0	0	0	0	0	0	0	0	0	0	0	0	1	0.333333	0	0	0	0	0	0	0	0	0	0	0	3	1.5	0	0	0	0	0	0	0	0	0	0	0
gi|6322669|ref|NP_012742.1|	COY1	0	0	0	0	0	0	0	0	0	0	0	0	0	0	0	0	0	0	0	0	0	0	1	0.333333	0	0	0	0	0	0	0	0	0	0	0	2	1	0	0	0	0	0	0	0	0	0	0	0
gi|6320315|ref|NP_010395.1|	FOB1	0	0	0	0	0	0	0	0	0	0	0	0	0	0	0	0	0	0	0	0	0	0	1	0.333333	0	0	0	0	0	0	0	0	0	0	0	1	0.5	0	0	0	0	0	0	0	0	0	0	0
gi|6325248|ref|NP_015316.1|	TAE2	0	0	0	0	0	0	0	0	0	0	0	0	0	0	0	0	0	0	0	0	0	0	1	0.333333	0	0	0	0	0	0	0	0	0	0	0	1	0.5	0	0	0	0	0	0	0	0	0	0	0
gi|6319590|ref|NP_009672.1|	RAD16	0	0	0	0	0	0	0	0	0	0	0	0	0	0	0	0	0	0	0	0	0	0	1	0.333333	0	0	0	0	0	0	0	0	0	0	0	1	0.5	0	0	0	0	0	0	0	0	0	0	0
gi|37362671|ref|NP_012726.2|	MIA40	0	0	0	0	0	0	0	0	0	0	0	0	0	0	0	0	0	0	0	0	0	0	2	0.666667	0	0	0	0	0	0	0	0	0	0	0	0	0	0	1	0.5	0	0	0	0	0	0	0	0
gi|6319614|ref|NP_009696.1|		0	0	0	0	0	0	0	0	0	0	0	0	0	0	0	0	0	0	0	0	0	0	1	0.333333	0	0	0	0	0	0	0	0	0	0	0	0	0	0	0	0	0	0	0	0	0	0	0	1
gi|6322875|ref|NP_012948.1|		0	0	0	0	0	0	0	0	0	0	0	0	0	0	0	0	0	0	0	0	0	0	0	0	1	0	1	0.666667	0	0	0	0	0	0	0	0	0	0	0	0	0	0	0	0	0	0	0	0
gi|6323468|ref|NP_013540.1|	ECM30	0	0	0	0	0	0	0	0	0	0	0	0	0	0	0	0	0	0	0	0	0	0	0	0	0	1	0	0.333333	1	0	0	0.333333	0	0	0	0	0	0	0	0	0	0	0	0	0	0	0	0
gi|6321829|ref|NP_011905.1|	VMA10	0	0	0	0	0	0	0	0	0	0	0	0	0	0	0	0	0	0	0	0	0	0	0	0	0	2	0	0.666667	0	1	0	0.333333	0	0	0	0	0	0	0	0	0	0	0	0	0	0	0	0
gi|6319643|ref|NP_009725.1|	TYR1	0	0	0	0	0	0	0	0	0	0	0	0	0	0	0	0	0	0	0	0	0	0	0	0	0	1	0	0.333333	0	2	0	0.666667	0	0	0	0	0	0	0	0	0	0	0	0	0	0	0	0
gi|6321477|ref|NP_011554.1|		0	0	0	0	0	0	0	0	0	0	0	0	0	0	0	0	0	0	0	0	0	0	0	0	0	1	0	0.333333	0	0	0	0	0	0	0	2	1	0	0	0	0	0	0	0	0	0	0	0
gi|6320511|ref|NP_010591.1|	HNT2	0	0	0	0	0	0	0	0	0	0	0	0	0	0	0	0	0	0	0	0	0	0	0	0	0	1	0	0.333333	0	0	0	0	0	0	0	1	0.5	0	0	0	0	0	0	0	0	0	0	0
gi|6322841|ref|NP_012914.1|	CCE1	0	0	0	0	0	0	0	0	0	0	0	0	0	0	0	0	0	0	0	0	0	0	0	0	0	2	0	0.666667	0	0	0	0	0	0	0	2	1	0	0	0	0	0	0	0	0	0	0	0
gi|6325179|ref|NP_015247.1|	ATP4	0	0	0	0	0	0	0	0	0	0	0	0	0	0	0	0	0	0	0	0	0	0	0	0	0	1	0	0.333333	0	0	0	0	0	0	0	0	0	0	1	0.5	0	0	0	0	0	0	0	0
gi|6320220|ref|NP_010300.1|		0	0	0	0	0	0	0	0	0	0	0	0	0	0	0	0	0	0	0	0	0	0	0	0	0	1	0	0.333333	0	0	0	0	0	0	0	0	0	0	0	0	0	0	0	1	1	0	0	0
gi|6324335|ref|NP_014405.1|	LRO1	0	0	0	0	0	0	0	0	0	0	0	0	0	0	0	0	0	0	0	0	0	0	0	0	0	1	0	0.333333	0	0	0	0	0	0	0	0	0	0	0	0	0	0	0	0	0	0	0	1
gi|6320955|ref|NP_011034.1|		0	0	0	0	0	0	0	0	0	0	0	0	0	0	0	0	0	0	0	0	0	0	0	0	0	0	1	0.333333	0	0	0	0	0	0	0	0	0	0	0	0	0	0	0	1	1	0	0	0
gi|6322020|ref|NP_012095.1|;gi|6322239|ref|NP_012313.1|	VTH1	0	0	0	0	0	0	0	0	0	0	0	0	0	0	0	0	0	0	0	0	0	0	0	0	0	0	0	0	8.26667	3.08333	0	3.78333	0	0	0	0	0	0	0	0	0	0	0	0	0	0	0	0
gi|6319366|ref|NP_009448.1|	SFT2	0	0	0	0	0	0	0	0	0	0	0	0	0	0	0	0	0	0	0	0	0	0	0	0	0	0	0	0	1	1	0	0.666667	0	0	0	0	0	0	0	0	0	0	0	0	0	0	0	0
gi|6323261|ref|NP_013332.1|	BNA5	0	0	0	0	0	0	0	0	0	0	0	0	0	0	0	0	0	0	0	0	0	0	0	0	0	0	0	0	2	1	0	1	0	0	0	0	0	0	0	0	0	0	0	0	0	0	0	0
gi|6320993|ref|NP_011072.1|	FTR1	0	0	0	0	0	0	0	0	0	0	0	0	0	0	0	0	0	0	0	0	0	0	0	0	0	0	0	0	1	3	0	1.33333	0	0	0	0	0	0	0	0	0	0	0	0	0	0	0	0
gi|6321502|ref|NP_011579.1|	VHT1	0	0	0	0	0	0	0	0	0	0	0	0	0	0	0	0	0	0	0	0	0	0	0	0	0	0	0	0	1	1	0	0.666667	0	0	0	0	0	0	0	0	0	0	0	0	0	0	0	0
gi|6321865|ref|NP_011941.1|	QNS1	0	0	0	0	0	0	0	0	0	0	0	0	0	0	0	0	0	0	0	0	0	0	0	0	0	0	0	0	1	0	21	7.33333	0	0	0	0	0	0	0	0	0	0	0	0	0	0	0	0
gi|6323779|ref|NP_013850.1|	RRB1	0	0	0	0	0	0	0	0	0	0	0	0	0	0	0	0	0	0	0	0	0	0	0	0	0	0	0	0	5	0	6	3.66667	0	0	0	0	0	0	0	0	0	0	0	0	0	0	0	0
gi|6322064|ref|NP_012139.1|	RRT14	0	0	0	0	0	0	0	0	0	0	0	0	0	0	0	0	0	0	0	0	0	0	0	0	0	0	0	0	2	0	1	1	0	0	0	0	0	0	0	0	0	0	0	0	0	0	0	0
gi|6325171|ref|NP_015239.1|	ELP3	0	0	0	0	0	0	0	0	0	0	0	0	0	0	0	0	0	0	0	0	0	0	0	0	0	0	0	0	3	0	3	2	0	0	0	0	0	0	0	0	0	0	0	0	0	0	0	0
gi|6324896|ref|NP_014965.1|		0	0	0	0	0	0	0	0	0	0	0	0	0	0	0	0	0	0	0	0	0	0	0	0	0	0	0	0	2	0	1	1	0	0	0	0	0	0	0	0	0	0	0	0	0	0	0	0
gi|6322414|ref|NP_012488.1|		0	0	0	0	0	0	0	0	0	0	0	0	0	0	0	0	0	0	0	0	0	0	0	0	0	0	0	0	2	0	1	1	0	0	0	0	0	0	0	0	0	0	0	0	0	0	0	0
gi|6320921|ref|NP_011000.1|		0	0	0	0	0	0	0	0	0	0	0	0	0	0	0	0	0	0	0	0	0	0	0	0	0	0	0	0	1	0	1	0.666667	0	0	0	0	0	0	0	0	0	0	0	0	0	0	0	0
gi|6324731|ref|NP_014800.1|		0	0	0	0	0	0	0	0	0	0	0	0	0	0	0	0	0	0	0	0	0	0	0	0	0	0	0	0	1	0	0	0.333333	0	0	0	2	1	0	0	0	0	0	0	0	0	0	0	0
gi|6321859|ref|NP_011935.1|	DYS1	0	0	0	0	0	0	0	0	0	0	0	0	0	0	0	0	0	0	0	0	0	0	0	0	0	0	0	0	5	0	0	1.66667	0	0	0	1	0.5	0	0	0	0	0	0	0	0	0	0	0
gi|6324475|ref|NP_014544.1|	WRS1	0	0	0	0	0	0	0	0	0	0	0	0	0	0	0	0	0	0	0	0	0	0	0	0	0	0	0	0	1	0	0	0.333333	0	0	0	2	1	0	0	0	0	0	0	0	0	0	0	0
gi|6319288|ref|NP_009371.1|	GIP4	0	0	0	0	0	0	0	0	0	0	0	0	0	0	0	0	0	0	0	0	0	0	0	0	0	0	0	0	1	0	0	0.333333	0	0	0	2	1	0	0	0	0	0	0	0	0	0	0	0
gi|6325096|ref|NP_015164.1|	BEM4	0	0	0	0	0	0	0	0	0	0	0	0	0	0	0	0	0	0	0	0	0	0	0	0	0	0	0	0	1	0	0	0.333333	0	0	0	0	0	0	0	0	0	0	0	0	0	0	0	0
gi|6321325|ref|NP_011402.1|		0	0	0	0	0	0	0	0	0	0	0	0	0	0	0	0	0	0	0	0	0	0	0	0	0	0	0	0	1	0	0	0.333333	0	0	0	1	0.5	0	0	0	0	0	0	0	0	0	0	0
gi|6321010|ref|NP_011089.1|		0	0	0	0	0	0	0	0	0	0	0	0	0	0	0	0	0	0	0	0	0	0	0	0	0	0	0	0	1	0	0	0.333333	0	0	0	1	0.5	0	0	0	0	0	0	0	0	0	0	0
gi|37362699|ref|NP_015053.2|	MDL2	0	0	0	0	0	0	0	0	0	0	0	0	0	0	0	0	0	0	0	0	0	0	0	0	0	0	0	0	1	0	0	0.333333	0	0	0	1	0.5	0	0	0	0	0	0	0	0	0	0	0
gi|6321545|ref|NP_011622.1|	CLB1	0	0	0	0	0	0	0	0	0	0	0	0	0	0	0	0	0	0	0	0	0	0	0	0	0	0	0	0	1	0	0	0.333333	0	0	0	0	0	1	0	0.5	0	0	0	0	0	0	0	0
gi|6319512|ref|NP_009594.1|	CHS2	0	0	0	0	0	0	0	0	0	0	0	0	0	0	0	0	0	0	0	0	0	0	0	0	0	0	0	0	1	0	0	0.333333	0	0	0	0	0	0	0	0	0	0	0	0	0	0	0	3
gi|6322290|ref|NP_012364.1|		0	0	0	0	0	0	0	0	0	0	0	0	0	0	0	0	0	0	0	0	0	0	0	0	0	0	0	0	1	0	0	0.333333	0	0	0	0	0	0	0	0	0	0	0	0	0	0	0	0
gi|37362669|ref|NP_012551.2|	ESS1	0	0	0	0	0	0	0	0	0	0	0	0	0	0	0	0	0	0	0	0	0	0	0	0	0	0	0	0	0	1	1	0.666667	0	0	0	0	0	0	0	0	0	0	0	0	0	0	0	0
gi|6323864|ref|NP_013935.1|	ERG12	0	0	0	0	0	0	0	0	0	0	0	0	0	0	0	0	0	0	0	0	0	0	0	0	0	0	0	0	0	1	2	1	0	0	0	0	0	0	0	0	0	0	0	0	0	0	0	0
gi|6324082|ref|NP_014152.1|		0	0	0	0	0	0	0	0	0	0	0	0	0	0	0	0	0	0	0	0	0	0	0	0	0	0	0	0	0	1	1	0.666667	0	0	0	0	0	0	0	0	0	0	0	0	0	0	0	0
gi|6323852|ref|NP_013923.1|		0	0	0	0	0	0	0	0	0	0	0	0	0	0	0	0	0	0	0	0	0	0	0	0	0	0	0	0	0	1	1	0.666667	0	0	0	0	0	0	0	0	0	0	0	0	0	0	0	0
gi|14318522|ref|NP_116655.1|	DEG1	0	0	0	0	0	0	0	0	0	0	0	0	0	0	0	0	0	0	0	0	0	0	0	0	0	0	0	0	0	1	1	0.666667	0	0	0	0	0	0	0	0	0	0	0	0	0	0	0	0
gi|6324057|ref|NP_014127.1|	SEC2	0	0	0	0	0	0	0	0	0	0	0	0	0	0	0	0	0	0	0	0	0	0	0	0	0	0	0	0	0	1	1	0.666667	0	0	0	0	0	0	0	0	0	0	0	0	0	0	0	0
gi|6325242|ref|NP_015310.1|	HST2	0	0	0	0	0	0	0	0	0	0	0	0	0	0	0	0	0	0	0	0	0	0	0	0	0	0	0	0	0	1	0	0.333333	0	0	0	1	0.5	0	0	0	0	0	0	0	0	0	0	0
gi|6323857|ref|NP_013928.1|	RAD14	0	0	0	0	0	0	0	0	0	0	0	0	0	0	0	0	0	0	0	0	0	0	0	0	0	0	0	0	0	1	0	0.333333	0	0	0	1	0.5	0	0	0	0	0	0	0	0	0	0	0
gi|6322729|ref|NP_012802.1|	OAC1	0	0	0	0	0	0	0	0	0	0	0	0	0	0	0	0	0	0	0	0	0	0	0	0	0	0	0	0	0	1	0	0.333333	0	0	0	1	0.5	0	0	0	0	0	0	0	0	0	0	0
gi|6323047|ref|NP_013119.1|	PSR2	0	0	0	0	0	0	0	0	0	0	0	0	0	0	0	0	0	0	0	0	0	0	0	0	0	0	0	0	0	1	0	0.333333	0	0	0	0	0	0	0	0	0	0	0	0	0	0	0	0
gi|6323460|ref|NP_013533.1|	CRN1	0	0	0	0	0	0	0	0	0	0	0	0	0	0	0	0	0	0	0	0	0	0	0	0	0	0	0	0	0	1	0	0.333333	0	0	0	1	0.5	0	0	0	0	0	0	0	0	0	0	0
gi|6320323|ref|NP_010403.1|		0	0	0	0	0	0	0	0	0	0	0	0	0	0	0	0	0	0	0	0	0	0	0	0	0	0	0	0	0	1	0	0.333333	0	0	0	1	0.5	0	0	0	0	0	0	0	0	0	0	0
gi|6322193|ref|NP_012268.1|		0	0	0	0	0	0	0	0	0	0	0	0	0	0	0	0	0	0	0	0	0	0	0	0	0	0	0	0	0	1	0	0.333333	0	0	0	1	0.5	0	0	0	0	0	0	0	0	0	0	0
gi|6325435|ref|NP_015504.1|	PRP4	0	0	0	0	0	0	0	0	0	0	0	0	0	0	0	0	0	0	0	0	0	0	0	0	0	0	0	0	0	1	0	0.333333	0	0	0	0	0	0	1	0.5	0	0	0	0	0	0	0	0
gi|6319987|ref|NP_010067.1|	PRR2	0	0	0	0	0	0	0	0	0	0	0	0	0	0	0	0	0	0	0	0	0	0	0	0	0	0	0	0	0	1	0	0.333333	0	0	0	0	0	0	0	0	0	0	0	0	0	0	0	0
gi|6319447|ref|NP_009529.1|	NCL1	0	0	0	0	0	0	0	0	0	0	0	0	0	0	0	0	0	0	0	0	0	0	0	0	0	0	0	0	0	0	6	2	0	0	0	2	1	0	0	0	0	0	0	0	0	0	0	0
gi|6321766|ref|NP_011842.1|	AIM17	0	0	0	0	0	0	0	0	0	0	0	0	0	0	0	0	0	0	0	0	0	0	0	0	0	0	0	0	0	0	1	0.333333	0	0	0	1	0.5	0	0	0	0	0	0	0	0	0	0	0
gi|6322509|ref|NP_012583.1|	UTR1	0	0	0	0	0	0	0	0	0	0	0	0	0	0	0	0	0	0	0	0	0	0	0	0	0	0	0	0	0	0	1	0.333333	0	0	0	1	0.5	0	0	0	0	0	0	0	0	0	0	0
gi|6321210|ref|NP_011287.1|	VID30	0	0	0	0	0	0	0	0	0	0	0	0	0	0	0	0	0	0	0	0	0	0	0	0	0	0	0	0	0	0	1	0.333333	0	0	0	2	1	0	0	0	0	0	0	0	0	0	0	0
gi|6324775|ref|NP_014844.1|		0	0	0	0	0	0	0	0	0	0	0	0	0	0	0	0	0	0	0	0	0	0	0	0	0	0	0	0	0	0	1	0.333333	0	0	0	1	0.5	0	0	0	0	0	0	0	0	0	0	0
gi|6322920|ref|NP_012993.1|		0	0	0	0	0	0	0	0	0	0	0	0	0	0	0	0	0	0	0	0	0	0	0	0	0	0	0	0	0	0	1	0.333333	0	0	0	0	0	1	0	0.5	0	0	0	0	0	0	0	0
gi|6319997|ref|NP_010077.1|	RTN2	0	0	0	0	0	0	0	0	0	0	0	0	0	0	0	0	0	0	0	0	0	0	0	0	0	0	0	0	0	0	1	0.333333	0	0	0	0	0	0	0	0	0	0	0	1	1	0	0	0
gi|154199622|ref|NP_014394.2|	HRB1	0	0	0	0	0	0	0	0	0	0	0	0	0	0	0	0	0	0	0	0	0	0	0	0	0	0	0	0	0	0	1	0.333333	0	0	0	0	0	0	0	0	0	0	0	0	0	1	1	0
gi|6320422|ref|NP_010502.1|		0	0	0	0	0	0	0	0	0	0	0	0	0	0	0	0	0	0	0	0	0	0	0	0	0	0	0	0	0	0	5	1.66667	0	0	0	0	0	0	0	0	0	0	0	0	0	0	0	1
gi|10383794|ref|NP_009961.2|	BPH1	0	0	0	0	0	0	0	0	0	0	0	0	0	0	0	0	0	0	0	0	0	0	0	0	0	0	0	0	0	0	0	0	1	1	0	0	0	0	0	0	0	0	0	0	0	1	1	0
gi|6325108|ref|NP_015176.1|	ATG5	0	0	0	0	0	0	0	0	0	0	0	0	0	0	0	0	0	0	0	0	0	0	0	0	0	0	0	0	0	0	0	0	1	1	0	0	0	0	0	0	0	0	0	0	0	0	0	0
gi|6320670|ref|NP_010750.1|	MRPL28	0	0	0	0	0	0	0	0	0	0	0	0	0	0	0	0	0	0	0	0	0	0	0	0	0	0	0	0	0	0	0	0	0	0	3	4	3.5	0	0	0	0	0	0	0	0	0	0	0
gi|6320581|ref|NP_010661.1|		0	0	0	0	0	0	0	0	0	0	0	0	0	0	0	0	0	0	0	0	0	0	0	0	0	0	0	0	0	0	0	0	0	0	1	3	2	0	0	0	0	0	0	0	0	0	0	0
gi|37362620|ref|NP_009680.2|	MRPL36	0	0	0	0	0	0	0	0	0	0	0	0	0	0	0	0	0	0	0	0	0	0	0	0	0	0	0	0	0	0	0	0	0	0	2	3	2.5	0	0	0	0	0	0	0	0	0	0	0
gi|6325107|ref|NP_015175.1|		0	0	0	0	0	0	0	0	0	0	0	0	0	0	0	0	0	0	0	0	0	0	0	0	0	0	0	0	0	0	0	0	0	0	4	4	4	0	0	0	0	0	0	0	0	0	0	0
gi|6322755|ref|NP_012828.1|	YJU2	0	0	0	0	0	0	0	0	0	0	0	0	0	0	0	0	0	0	0	0	0	0	0	0	0	0	0	0	0	0	0	0	0	0	1	2	1.5	0	0	0	0	0	0	0	0	0	0	0
gi|6320597|ref|NP_010677.1|	SAC7	0	0	0	0	0	0	0	0	0	0	0	0	0	0	0	0	0	0	0	0	0	0	0	0	0	0	0	0	0	0	0	0	0	0	3	3	3	0	0	0	0	0	0	0	0	0	0	0
gi|6325102|ref|NP_015170.1|	KIP2	0	0	0	0	0	0	0	0	0	0	0	0	0	0	0	0	0	0	0	0	0	0	0	0	0	0	0	0	0	0	0	0	0	0	1	2	1.5	0	0	0	0	0	0	0	0	0	0	0
gi|6323938|ref|NP_014009.1|	AEP2	0	0	0	0	0	0	0	0	0	0	0	0	0	0	0	0	0	0	0	0	0	0	0	0	0	0	0	0	0	0	0	0	0	0	1	1	1	0	0	0	0	0	0	0	0	0	0	0
gi|6322768|ref|NP_012841.1|	RRP14	0	0	0	0	0	0	0	0	0	0	0	0	0	0	0	0	0	0	0	0	0	0	0	0	0	0	0	0	0	0	0	0	0	0	1	1	1	0	0	0	0	0	0	0	0	0	0	0
gi|6324884|ref|NP_014953.1|		0	0	0	0	0	0	0	0	0	0	0	0	0	0	0	0	0	0	0	0	0	0	0	0	0	0	0	0	0	0	0	0	0	0	1	1	1	0	0	0	0	0	0	0	0	0	0	0
gi|6319367|ref|NP_009449.1|	ECM21	0	0	0	0	0	0	0	0	0	0	0	0	0	0	0	0	0	0	0	0	0	0	0	0	0	0	0	0	0	0	0	0	0	0	1	1	1	0	0	0	0	0	0	0	0	0	0	0
gi|44829555|ref|NP_013996.2|	TMA23	0	0	0	0	0	0	0	0	0	0	0	0	0	0	0	0	0	0	0	0	0	0	0	0	0	0	0	0	0	0	0	0	0	0	1	0	0.5	1	0	0.5	0	0	0	0	0	0	0	0
gi|6321314|ref|NP_011391.1|		0	0	0	0	0	0	0	0	0	0	0	0	0	0	0	0	0	0	0	0	0	0	0	0	0	0	0	0	0	0	0	0	0	0	1	0	0.5	1	0	0.5	0	0	0	0	0	0	0	0
gi|6320179|ref|NP_010259.1|	RTK1	0	0	0	0	0	0	0	0	0	0	0	0	0	0	0	0	0	0	0	0	0	0	0	0	0	0	0	0	0	0	0	0	0	0	1	0	0.5	0	1	0.5	0	0	0	0	0	0	0	0
gi|6322272|ref|NP_012346.1|	RPL39	0	0	0	0	0	0	0	0	0	0	0	0	0	0	0	0	0	0	0	0	0	0	0	0	0	0	0	0	0	0	0	0	0	0	1	0	0.5	0	0	0	0	0	0	1	1	0	0	0
gi|6321015|ref|NP_011094.1|		0	0	0	0	0	0	0	0	0	0	0	0	0	0	0	0	0	0	0	0	0	0	0	0	0	0	0	0	0	0	0	0	0	0	1	0	0.5	0	0	0	0	0	0	1	1	0	0	0
gi|6321589|ref|NP_011666.1|	CCM1	0	0	0	0	0	0	0	0	0	0	0	0	0	0	0	0	0	0	0	0	0	0	0	0	0	0	0	0	0	0	0	0	0	0	1	0	0.5	0	0	0	0	0	0	0	0	1	1	0
gi|6324566|ref|NP_014635.1|	COQ10	0	0	0	0	0	0	0	0	0	0	0	0	0	0	0	0	0	0	0	0	0	0	0	0	0	0	0	0	0	0	0	0	0	0	0	2	1	1	0	0.5	0	0	0	0	0	0	0	0
gi|6324732|ref|NP_014801.1|	PET123	0	0	0	0	0	0	0	0	0	0	0	0	0	0	0	0	0	0	0	0	0	0	0	0	0	0	0	0	0	0	0	0	0	0	0	1	0.5	1	0	0.5	0	0	0	0	0	0	0	0
gi|6320309|ref|NP_010389.1|		0	0	0	0	0	0	0	0	0	0	0	0	0	0	0	0	0	0	0	0	0	0	0	0	0	0	0	0	0	0	0	0	0	0	0	1	0.5	1	0	0.5	0	0	0	0	0	0	0	0
gi|6323471|ref|NP_013543.1|		0	0	0	0	0	0	0	0	0	0	0	0	0	0	0	0	0	0	0	0	0	0	0	0	0	0	0	0	0	0	0	0	0	0	0	1	0.5	0	1	0.5	0	0	0	0	0	0	0	0
gi|6325210|ref|NP_015278.1|	SGF11	0	0	0	0	0	0	0	0	0	0	0	0	0	0	0	0	0	0	0	0	0	0	0	0	0	0	0	0	0	0	0	0	0	0	0	1	0.5	0	1	0.5	0	0	0	0	0	0	0	0
gi|6323218|ref|NP_013290.1|	ATG26	0	0	0	0	0	0	0	0	0	0	0	0	0	0	0	0	0	0	0	0	0	0	0	0	0	0	0	0	0	0	0	0	0	0	0	11	5.5	0	1	0.5	0	0	0	0	0	0	0	0
gi|6319534|ref|NP_009616.1|	ORC2	0	0	0	0	0	0	0	0	0	0	0	0	0	0	0	0	0	0	0	0	0	0	0	0	0	0	0	0	0	0	0	0	0	0	0	5	2.5	0	1	0.5	0	0	0	0	0	0	0	0
gi|6324895|ref|NP_014964.1|	HSH49	0	0	0	0	0	0	0	0	0	0	0	0	0	0	0	0	0	0	0	0	0	0	0	0	0	0	0	0	0	0	0	0	0	0	0	2	1	0	1	0.5	0	0	0	0	0	0	0	0
gi|6324277|ref|NP_014347.1|	COG5	0	0	0	0	0	0	0	0	0	0	0	0	0	0	0	0	0	0	0	0	0	0	0	0	0	0	0	0	0	0	0	0	0	0	0	2	1	0	1	0.5	0	0	0	0	0	0	0	0
gi|6321800|ref|NP_011876.1|	VPS29	0	0	0	0	0	0	0	0	0	0	0	0	0	0	0	0	0	0	0	0	0	0	0	0	0	0	0	0	0	0	0	0	0	0	0	2	1	0	1	0.5	0	0	0	0	0	0	0	0
gi|6321467|ref|NP_011544.1|	POP6	0	0	0	0	0	0	0	0	0	0	0	0	0	0	0	0	0	0	0	0	0	0	0	0	0	0	0	0	0	0	0	0	0	0	0	1	0.5	0	1	0.5	0	0	0	0	0	0	0	0
gi|6321331|ref|NP_011408.1|	RMD9	0	0	0	0	0	0	0	0	0	0	0	0	0	0	0	0	0	0	0	0	0	0	0	0	0	0	0	0	0	0	0	0	0	0	0	2	1	0	2	1	0	0	0	0	0	0	0	0
gi|6320657|ref|NP_010737.1|	UTP6	0	0	0	0	0	0	0	0	0	0	0	0	0	0	0	0	0	0	0	0	0	0	0	0	0	0	0	0	0	0	0	0	0	0	0	1	0.5	0	1	0.5	0	0	0	0	0	0	0	0
gi|6321442|ref|NP_011519.1|		0	0	0	0	0	0	0	0	0	0	0	0	0	0	0	0	0	0	0	0	0	0	0	0	0	0	0	0	0	0	0	0	0	0	0	1	0.5	0	1	0.5	0	0	0	0	0	0	0	0
gi|6323621|ref|NP_013692.1|		0	0	0	0	0	0	0	0	0	0	0	0	0	0	0	0	0	0	0	0	0	0	0	0	0	0	0	0	0	0	0	0	0	0	0	2	1	0	1	0.5	0	0	0	0	0	0	0	0
gi|6320126|ref|NP_010206.1|	VAM6	0	0	0	0	0	0	0	0	0	0	0	0	0	0	0	0	0	0	0	0	0	0	0	0	0	0	0	0	0	0	0	0	0	0	0	1	0.5	0	1	0.5	0	0	0	0	0	0	0	0
gi|6320433|ref|NP_010513.1|	SIR4	0	0	0	0	0	0	0	0	0	0	0	0	0	0	0	0	0	0	0	0	0	0	0	0	0	0	0	0	0	0	0	0	0	0	0	2	1	0	1	0.5	0	0	0	0	0	0	0	0
gi|6319751|ref|NP_009833.1|	CHK1	0	0	0	0	0	0	0	0	0	0	0	0	0	0	0	0	0	0	0	0	0	0	0	0	0	0	0	0	0	0	0	0	0	0	0	1	0.5	0	0	0	0	0	0	0	0	1	1	0
gi|6324096|ref|NP_014166.1|	BNI4	0	0	0	0	0	0	0	0	0	0	0	0	0	0	0	0	0	0	0	0	0	0	0	0	0	0	0	0	0	0	0	0	0	0	0	1	0.5	0	0	0	0	0	0	0	0	0	0	1
gi|6323637|ref|NP_013708.1|	GIS4	0	0	0	0	0	0	0	0	0	0	0	0	0	0	0	0	0	0	0	0	0	0	0	0	0	0	0	0	0	0	0	0	0	0	0	2	1	0	0	0	0	0	0	0	0	0	0	1
gi|6322191|ref|NP_012266.1|	SGN1	0	0	0	0	0	0	0	0	0	0	0	0	0	0	0	0	0	0	0	0	0	0	0	0	0	0	0	0	0	0	0	0	0	0	0	0	0	0	1	0.5	0	0	0	1	1	0	0	0
gi|46562124|ref|NP_014317.2|		0	0	0	0	0	0	0	0	0	0	0	0	0	0	0	0	0	0	0	0	0	0	0	0	0	0	0	0	0	0	0	0	0	0	0	0	0	0	1	0.5	0	0	0	0	0	1	1	0
gi|37362619|ref|NP_009653.2|	R0T2	0	0	0	0	0	0	0	0	0	0	0	0	0	0	0	0	0	0	0	0	0	0	0	0	0	0	0	0	0	0	0	0	0	0	0	0	0	0	1	0.5	0	0	0	0	0	0	0	1
gi|6321479|ref|NP_011556.1|		1	0	0	0.333333	0	0	0	0	0	0	0	0	0	0	0	0	0	0	0	0	0	0	0	0	0	0	0	0	0	0	0	0	0	0	0	0	0	0	0	0	0	0	0	0	0	0	0	0
gi|6321274|ref|NP_011351.1|	YRB30	1	0	0	0.333333	0	0	0	0	0	0	0	0	0	0	0	0	0	0	0	0	0	0	0	0	0	0	0	0	0	0	0	0	0	0	0	0	0	0	0	0	0	0	0	0	0	0	0	0
gi|6325117|ref|NP_015185.1|	MKK2	1	0	0	0.333333	0	0	0	0	0	0	0	0	0	0	0	0	0	0	0	0	0	0	0	0	0	0	0	0	0	0	0	0	0	0	0	0	0	0	0	0	0	0	0	0	0	0	0	0
gi|6320620|ref|NP_010700.1|		0	1	0	0.333333	0	0	0	0	0	0	0	0	0	0	0	0	0	0	0	0	0	0	0	0	0	0	0	0	0	0	0	0	0	0	0	0	0	0	0	0	0	0	0	0	0	0	0	0
gi|6322636|ref|NP_012709.1|	DOA1	0	1	0	0.333333	0	0	0	0	0	0	0	0	0	0	0	0	0	0	0	0	0	0	0	0	0	0	0	0	0	0	0	0	0	0	0	0	0	0	0	0	0	0	0	0	0	0	0	0
gi|6319507|ref|NP_009589.1|	EDS1	0	1	0	0.333333	0	0	0	0	0	0	0	0	0	0	0	0	0	0	0	0	0	0	0	0	0	0	0	0	0	0	0	0	0	0	0	0	0	0	0	0	0	0	0	0	0	0	0	0
gi|6321247|ref|NP_011324.1|	CO013	0	0	1	0.333333	0	0	0	0	0	0	0	0	0	0	0	0	0	0	0	0	0	0	0	0	0	0	0	0	0	0	0	0	0	0	0	0	0	0	0	0	0	0	0	0	0	0	0	0
gi|33438798|ref|NP_878080.1|		0	0	1	0.333333	0	0	0	0	0	0	0	0	0	0	0	0	0	0	0	0	0	0	0	0	0	0	0	0	0	0	0	0	0	0	0	0	0	0	0	0	0	0	0	0	0	0	0	0
gi|6323530|ref|NP_013601.1|	URA5	0	0	2	0.666667	0	0	0	0	0	0	0	0	0	0	0	0	0	0	0	0	0	0	0	0	0	0	0	0	0	0	0	0	0	0	0	0	0	0	0	0	0	0	0	0	0	0	0	0
gi|6321195|ref|NP_011272.1|		0	0	1	0.333333	0	0	0	0	0	0	0	0	0	0	0	0	0	0	0	0	0	0	0	0	0	0	0	0	0	0	0	0	0	0	0	0	0	0	0	0	0	0	0	0	0	0	0	0
gi|6321646|ref|NP_011723.1|	CIR1	0	0	2	0.666667	0	0	0	0	0	0	0	0	0	0	0	0	0	0	0	0	0	0	0	0	0	0	0	0	0	0	0	0	0	0	0	0	0	0	0	0	0	0	0	0	0	0	0	0
gi|6323717|ref|NP_013788.1|	ABF2	0	0	1	0.333333	0	0	0	0	0	0	0	0	0	0	0	0	0	0	0	0	0	0	0	0	0	0	0	0	0	0	0	0	0	0	0	0	0	0	0	0	0	0	0	0	0	0	0	0
gi|6321011|ref|NP_011090.1|		0	0	1	0.333333	0	0	0	0	0	0	0	0	0	0	0	0	0	0	0	0	0	0	0	0	0	0	0	0	0	0	0	0	0	0	0	0	0	0	0	0	0	0	0	0	0	0	0	0
gi|6325112|ref|NP_015180.1|	KES1	0	0	2	0.666667	0	0	0	0	0	0	0	0	0	0	0	0	0	0	0	0	0	0	0	0	0	0	0	0	0	0	0	0	0	0	0	0	0	0	0	0	0	0	0	0	0	0	0	0
gi|6320838|ref|NP_010917.1|		0	0	1	0.333333	0	0	0	0	0	0	0	0	0	0	0	0	0	0	0	0	0	0	0	0	0	0	0	0	0	0	0	0	0	0	0	0	0	0	0	0	0	0	0	0	0	0	0	0
gi|10383796|ref|NP_009964.2|	RRP43	0	0	1	0.333333	0	0	0	0	0	0	0	0	0	0	0	0	0	0	0	0	0	0	0	0	0	0	0	0	0	0	0	0	0	0	0	0	0	0	0	0	0	0	0	0	0	0	0	0
gi|6323941|ref|NP_014012.1|	NGL2	0	0	1	0.333333	0	0	0	0	0	0	0	0	0	0	0	0	0	0	0	0	0	0	0	0	0	0	0	0	0	0	0	0	0	0	0	0	0	0	0	0	0	0	0	0	0	0	0	0
gi|6320737|ref|NP_010817.1|		0	0	1	0.333333	0	0	0	0	0	0	0	0	0	0	0	0	0	0	0	0	0	0	0	0	0	0	0	0	0	0	0	0	0	0	0	0	0	0	0	0	0	0	0	0	0	0	0	0
gi|6324829|ref|NP_014898.1|		0	0	0	0	1	0	0	0.333333	0	0	0	0	0	0	0	0	0	0	0	0	0	0	0	0	0	0	0	0	0	0	0	0	0	0	0	0	0	0	0	0	0	0	0	0	0	0	0	0
gi|6321519|ref|NP_011596.1|	TOM20	0	0	0	0	1	0	0	0.333333	0	0	0	0	0	0	0	0	0	0	0	0	0	0	0	0	0	0	0	0	0	0	0	0	0	0	0	0	0	0	0	0	0	0	0	0	0	0	0	0
gi|6322357|ref|NP_012431.1|	PAM16	0	0	0	0	1	0	0	0.333333	0	0	0	0	0	0	0	0	0	0	0	0	0	0	0	0	0	0	0	0	0	0	0	0	0	0	0	0	0	0	0	0	0	0	0	0	0	0	0	0
gi|93117370|ref|NP_010081.2|	MGT1	0	0	0	0	1	0	0	0.333333	0	0	0	0	0	0	0	0	0	0	0	0	0	0	0	0	0	0	0	0	0	0	0	0	0	0	0	0	0	0	0	0	0	0	0	0	0	0	0	0
gi|6319713|ref|NP_009795.1|		0	0	0	0	1	0	0	0.333333	0	0	0	0	0	0	0	0	0	0	0	0	0	0	0	0	0	0	0	0	0	0	0	0	0	0	0	0	0	0	0	0	0	0	0	0	0	0	0	0
gi|6321600|ref|NP_011677.1|		0	0	0	0	1	0	0	0.333333	0	0	0	0	0	0	0	0	0	0	0	0	0	0	0	0	0	0	0	0	0	0	0	0	0	0	0	0	0	0	0	0	0	0	0	0	0	0	0	0
gi|6320253|ref|NP_010334.1|	VMS1	0	0	0	0	2	0	0	0.666667	0	0	0	0	0	0	0	0	0	0	0	0	0	0	0	0	0	0	0	0	0	0	0	0	0	0	0	0	0	0	0	0	0	0	0	0	0	0	0	0
gi|6323006|ref|NP_013078.1|	HIF1	0	0	0	0	1	0	0	0.333333	0	0	0	0	0	0	0	0	0	0	0	0	0	0	0	0	0	0	0	0	0	0	0	0	0	0	0	0	0	0	0	0	0	0	0	0	0	0	0	0
gi|6319389|ref|NP_009471.1|	ALG3	0	0	0	0	1	0	0	0.333333	0	0	0	0	0	0	0	0	0	0	0	0	0	0	0	0	0	0	0	0	0	0	0	0	0	0	0	0	0	0	0	0	0	0	0	0	0	0	0	0
gi|6321651|ref|NP_011728.1|		0	0	0	0	1	0	0	0.333333	0	0	0	0	0	0	0	0	0	0	0	0	0	0	0	0	0	0	0	0	0	0	0	0	0	0	0	0	0	0	0	0	0	0	0	0	0	0	0	0
gi|6324361|ref|NP_014431.1|	ABZ1	0	0	0	0	1	0	0	0.333333	0	0	0	0	0	0	0	0	0	0	0	0	0	0	0	0	0	0	0	0	0	0	0	0	0	0	0	0	0	0	0	0	0	0	0	0	0	0	0	0
gi|6323731|ref|NP_013802.1|		0	0	0	0	1	0	0	0.333333	0	0	0	0	0	0	0	0	0	0	0	0	0	0	0	0	0	0	0	0	0	0	0	0	0	0	0	0	0	0	0	0	0	0	0	0	0	0	0	0
gi|6323877|ref|NP_013948.1|		0	0	0	0	1	0	0	0.333333	0	0	0	0	0	0	0	0	0	0	0	0	0	0	0	0	0	0	0	0	0	0	0	0	0	0	0	0	0	0	0	0	0	0	0	0	0	0	0	0
gi|6322354|ref|NP_012428.1|		0	0	0	0	1	0	0	0.333333	0	0	0	0	0	0	0	0	0	0	0	0	0	0	0	0	0	0	0	0	0	0	0	0	0	0	0	0	0	0	0	0	0	0	0	0	0	0	0	0
gi|6325141|ref|NP_015209.1|	HOS3	0	0	0	0	1	0	0	0.333333	0	0	0	0	0	0	0	0	0	0	0	0	0	0	0	0	0	0	0	0	0	0	0	0	0	0	0	0	0	0	0	0	0	0	0	0	0	0	0	0
gi|6322778|ref|NP_012851.1|	STB6	0	0	0	0	1	0	0	0.333333	0	0	0	0	0	0	0	0	0	0	0	0	0	0	0	0	0	0	0	0	0	0	0	0	0	0	0	0	0	0	0	0	0	0	0	0	0	0	0	0
gi|6319269|ref|NP_009352.1|		0	0	0	0	1	0	0	0.333333	0	0	0	0	0	0	0	0	0	0	0	0	0	0	0	0	0	0	0	0	0	0	0	0	0	0	0	0	0	0	0	0	0	0	0	0	0	0	0	0
gi|6324712|ref|NP_014781.1|	RUP1	0	0	0	0	1	0	0	0.333333	0	0	0	0	0	0	0	0	0	0	0	0	0	0	0	0	0	0	0	0	0	0	0	0	0	0	0	0	0	0	0	0	0	0	0	0	0	0	0	0
gi|6325008|ref|NP_015076.1|	GAL4	0	0	0	0	1	0	0	0.333333	0	0	0	0	0	0	0	0	0	0	0	0	0	0	0	0	0	0	0	0	0	0	0	0	0	0	0	0	0	0	0	0	0	0	0	0	0	0	0	0
gi|6322835|ref|NP_012908.1|	HCS1	0	0	0	0	1	0	0	0.333333	0	0	0	0	0	0	0	0	0	0	0	0	0	0	0	0	0	0	0	0	0	0	0	0	0	0	0	0	0	0	0	0	0	0	0	0	0	0	0	0
gi|6321364|ref|NP_011442.1|		0	0	0	0	2	0	0	0.666667	0	0	0	0	0	0	0	0	0	0	0	0	0	0	0	0	0	0	0	0	0	0	0	0	0	0	0	0	0	0	0	0	0	0	0	0	0	0	0	0
gi|6323086|ref|NP_013158.1|	MNL2	0	0	0	0	1	0	0	0.333333	0	0	0	0	0	0	0	0	0	0	0	0	0	0	0	0	0	0	0	0	0	0	0	0	0	0	0	0	0	0	0	0	0	0	0	0	0	0	0	0
gi|6324483|ref|NP_014552.1|	HAL9	0	0	0	0	1	0	0	0.333333	0	0	0	0	0	0	0	0	0	0	0	0	0	0	0	0	0	0	0	0	0	0	0	0	0	0	0	0	0	0	0	0	0	0	0	0	0	0	0	0
gi|6321858|ref|NP_011934.1|	HTD2	0	0	0	0	0	1	0	0.333333	0	0	0	0	0	0	0	0	0	0	0	0	0	0	0	0	0	0	0	0	0	0	0	0	0	0	0	0	0	0	0	0	0	0	0	0	0	0	0	0
gi|6322253|ref|NP_012327.1|	NUC1	0	0	0	0	0	1	0	0.333333	0	0	0	0	0	0	0	0	0	0	0	0	0	0	0	0	0	0	0	0	0	0	0	0	0	0	0	0	0	0	0	0	0	0	0	0	0	0	0	0
gi|6320740|ref|NP_010820.1|		0	0	0	0	0	1	0	0.333333	0	0	0	0	0	0	0	0	0	0	0	0	0	0	0	0	0	0	0	0	0	0	0	0	0	0	0	0	0	0	0	0	0	0	0	0	0	0	0	0
gi|14318556|ref|NP_116689.1|	RRT5	0	0	0	0	0	1	0	0.333333	0	0	0	0	0	0	0	0	0	0	0	0	0	0	0	0	0	0	0	0	0	0	0	0	0	0	0	0	0	0	0	0	0	0	0	0	0	0	0	0
gi|6322555|ref|NP_012629.1|	SFC1	0	0	0	0	0	1	0	0.333333	0	0	0	0	0	0	0	0	0	0	0	0	0	0	0	0	0	0	0	0	0	0	0	0	0	0	0	0	0	0	0	0	0	0	0	0	0	0	0	0
gi|6321805|ref|NP_011881.1|	YSC83	0	0	0	0	0	1	0	0.333333	0	0	0	0	0	0	0	0	0	0	0	0	0	0	0	0	0	0	0	0	0	0	0	0	0	0	0	0	0	0	0	0	0	0	0	0	0	0	0	0
gi|6323945|ref|NP_014016.1|	ABZ2	0	0	0	0	0	1	0	0.333333	0	0	0	0	0	0	0	0	0	0	0	0	0	0	0	0	0	0	0	0	0	0	0	0	0	0	0	0	0	0	0	0	0	0	0	0	0	0	0	0
gi|6226521|ref|NP_009309.1|	AI2	0	0	0	0	0	1	0	0.333333	0	0	0	0	0	0	0	0	0	0	0	0	0	0	0	0	0	0	0	0	0	0	0	0	0	0	0	0	0	0	0	0	0	0	0	0	0	0	0	0
gi|6320601|ref|NP_010681.1|	SHE9	0	0	0	0	0	1	0	0.333333	0	0	0	0	0	0	0	0	0	0	0	0	0	0	0	0	0	0	0	0	0	0	0	0	0	0	0	0	0	0	0	0	0	0	0	0	0	0	0	0
gi|6321233|ref|NP_011310.1|	PO01	0	0	0	0	0	1	0	0.333333	0	0	0	0	0	0	0	0	0	0	0	0	0	0	0	0	0	0	0	0	0	0	0	0	0	0	0	0	0	0	0	0	0	0	0	0	0	0	0	0
gi|6321824|ref|NP_011900.1|		0	0	0	0	0	1	0	0.333333	0	0	0	0	0	0	0	0	0	0	0	0	0	0	0	0	0	0	0	0	0	0	0	0	0	0	0	0	0	0	0	0	0	0	0	0	0	0	0	0
gi|6324832|ref|NP_014901.1|	HNT3	0	0	0	0	0	0	1	0.333333	0	0	0	0	0	0	0	0	0	0	0	0	0	0	0	0	0	0	0	0	0	0	0	0	0	0	0	0	0	0	0	0	0	0	0	0	0	0	0	0
gi|37362630|ref|NP_010214.2|	CBS1	0	0	0	0	0	0	1	0.333333	0	0	0	0	0	0	0	0	0	0	0	0	0	0	0	0	0	0	0	0	0	0	0	0	0	0	0	0	0	0	0	0	0	0	0	0	0	0	0	0
gi|6319535|ref|NP_009617.1|		0	0	0	0	0	0	1	0.333333	0	0	0	0	0	0	0	0	0	0	0	0	0	0	0	0	0	0	0	0	0	0	0	0	0	0	0	0	0	0	0	0	0	0	0	0	0	0	0	0
gi|6320951|ref|NP_011030.1|		0	0	0	0	0	0	1	0.333333	0	0	0	0	0	0	0	0	0	0	0	0	0	0	0	0	0	0	0	0	0	0	0	0	0	0	0	0	0	0	0	0	0	0	0	0	0	0	0	0
gi|6321381|ref|NP_011458.1|	GEP7	0	0	0	0	0	0	1	0.333333	0	0	0	0	0	0	0	0	0	0	0	0	0	0	0	0	0	0	0	0	0	0	0	0	0	0	0	0	0	0	0	0	0	0	0	0	0	0	0	0
gi|6321659|ref|NP_011736.1|	MRPL9	0	0	0	0	0	0	1	0.333333	0	0	0	0	0	0	0	0	0	0	0	0	0	0	0	0	0	0	0	0	0	0	0	0	0	0	0	0	0	0	0	0	0	0	0	0	0	0	0	0
gi|6319992|ref|NP_010072.1|	CWC2	0	0	0	0	0	0	1	0.333333	0	0	0	0	0	0	0	0	0	0	0	0	0	0	0	0	0	0	0	0	0	0	0	0	0	0	0	0	0	0	0	0	0	0	0	0	0	0	0	0
gi|9755327|ref|NP_009745.2|	PCH2	0	0	0	0	0	0	1	0.333333	0	0	0	0	0	0	0	0	0	0	0	0	0	0	0	0	0	0	0	0	0	0	0	0	0	0	0	0	0	0	0	0	0	0	0	0	0	0	0	0
gi|6321610|ref|NP_011687.1|	MSM1	0	0	0	0	0	0	1	0.333333	0	0	0	0	0	0	0	0	0	0	0	0	0	0	0	0	0	0	0	0	0	0	0	0	0	0	0	0	0	0	0	0	0	0	0	0	0	0	0	0
gi|6579192|ref|NP_010904.2|	UBC8	0	0	0	0	0	0	1	0.333333	0	0	0	0	0	0	0	0	0	0	0	0	0	0	0	0	0	0	0	0	0	0	0	0	0	0	0	0	0	0	0	0	0	0	0	0	0	0	0	0
gi|6325282|ref|NP_015350.1|	CCL1	0	0	0	0	0	0	1	0.333333	0	0	0	0	0	0	0	0	0	0	0	0	0	0	0	0	0	0	0	0	0	0	0	0	0	0	0	0	0	0	0	0	0	0	0	0	0	0	0	0
gi|6320483|ref|NP_010563.1|		0	0	0	0	0	0	1	0.333333	0	0	0	0	0	0	0	0	0	0	0	0	0	0	0	0	0	0	0	0	0	0	0	0	0	0	0	0	0	0	0	0	0	0	0	0	0	0	0	0
gi|6323109|ref|NP_013181.1|	EMP46	0	0	0	0	0	0	1	0.333333	0	0	0	0	0	0	0	0	0	0	0	0	0	0	0	0	0	0	0	0	0	0	0	0	0	0	0	0	0	0	0	0	0	0	0	0	0	0	0	0
gi|6319783|ref|NP_009864.1|	VBA3	0	0	0	0	0	0	1	0.333333	0	0	0	0	0	0	0	0	0	0	0	0	0	0	0	0	0	0	0	0	0	0	0	0	0	0	0	0	0	0	0	0	0	0	0	0	0	0	0	0
gi|6322118|ref|NP_012193.1|		0	0	0	0	0	0	1	0.333333	0	0	0	0	0	0	0	0	0	0	0	0	0	0	0	0	0	0	0	0	0	0	0	0	0	0	0	0	0	0	0	0	0	0	0	0	0	0	0	0
gi|6323931|ref|NP_014002.1|	BUL1	0	0	0	0	0	0	1	0.333333	0	0	0	0	0	0	0	0	0	0	0	0	0	0	0	0	0	0	0	0	0	0	0	0	0	0	0	0	0	0	0	0	0	0	0	0	0	0	0	0
gi|6322377|ref|NP_012451.1|	ALY2	0	0	0	0	0	0	1	0.333333	0	0	0	0	0	0	0	0	0	0	0	0	0	0	0	0	0	0	0	0	0	0	0	0	0	0	0	0	0	0	0	0	0	0	0	0	0	0	0	0
gi|6319362|ref|NP_009444.1|		0	0	0	0	0	0	1	0.333333	0	0	0	0	0	0	0	0	0	0	0	0	0	0	0	0	0	0	0	0	0	0	0	0	0	0	0	0	0	0	0	0	0	0	0	0	0	0	0	0
gi|6322728|ref|NP_012801.1|	DGR2	0	0	0	0	0	0	1	0.333333	0	0	0	0	0	0	0	0	0	0	0	0	0	0	0	0	0	0	0	0	0	0	0	0	0	0	0	0	0	0	0	0	0	0	0	0	0	0	0	0
gi|6322159|ref|NP_012234.1|		0	0	0	0	0	0	1	0.333333	0	0	0	0	0	0	0	0	0	0	0	0	0	0	0	0	0	0	0	0	0	0	0	0	0	0	0	0	0	0	0	0	0	0	0	0	0	0	0	0
gi|6321298|ref|NP_011375.1|		0	0	0	0	0	0	1	0.333333	0	0	0	0	0	0	0	0	0	0	0	0	0	0	0	0	0	0	0	0	0	0	0	0	0	0	0	0	0	0	0	0	0	0	0	0	0	0	0	0
gi|6324573|ref|NP_014642.1|	PHO80	0	0	0	0	0	0	0	0	1	0	0.5	0	0	0	0	0	0	0	0	0	0	0	0	0	0	0	0	0	0	0	0	0	0	0	0	0	0	0	0	0	0	0	0	0	0	0	0	0
gi|6320336|ref|NP_010416.1|		0	0	0	0	0	0	0	0	1	0	0.5	0	0	0	0	0	0	0	0	0	0	0	0	0	0	0	0	0	0	0	0	0	0	0	0	0	0	0	0	0	0	0	0	0	0	0	0	0
gi|6324581|ref|NP_014650.1|	SLG1	0	0	0	0	0	0	0	0	1	0	0.5	0	0	0	0	0	0	0	0	0	0	0	0	0	0	0	0	0	0	0	0	0	0	0	0	0	0	0	0	0	0	0	0	0	0	0	0	0
gi|6323401|ref|NP_013473.1|	SSQ1	0	0	0	0	0	0	0	0	1	0	0.5	0	0	0	0	0	0	0	0	0	0	0	0	0	0	0	0	0	0	0	0	0	0	0	0	0	0	0	0	0	0	0	0	0	0	0	0	0
gi|6323913|ref|NP_013984.1|	PET111	0	0	0	0	0	0	0	0	1	0	0.5	0	0	0	0	0	0	0	0	0	0	0	0	0	0	0	0	0	0	0	0	0	0	0	0	0	0	0	0	0	0	0	0	0	0	0	0	0
gi|6322390|ref|NP_012464.1|	ARG2	0	0	0	0	0	0	0	0	1	0	0.5	0	0	0	0	0	0	0	0	0	0	0	0	0	0	0	0	0	0	0	0	0	0	0	0	0	0	0	0	0	0	0	0	0	0	0	0	0
gi|6324912|ref|NP_014981.1|	KRE5	0	0	0	0	0	0	0	0	1	0	0.5	0	0	0	0	0	0	0	0	0	0	0	0	0	0	0	0	0	0	0	0	0	0	0	0	0	0	0	0	0	0	0	0	0	0	0	0	0
gi|6324874|ref|NP_014943.1|	BUD7	0	0	0	0	0	0	0	0	1	0	0.5	0	0	0	0	0	0	0	0	0	0	0	0	0	0	0	0	0	0	0	0	0	0	0	0	0	0	0	0	0	0	0	0	0	0	0	0	0
gi|6319912|ref|NP_009993.1|	SED4	0	0	0	0	0	0	0	0	1	0	0.5	0	0	0	0	0	0	0	0	0	0	0	0	0	0	0	0	0	0	0	0	0	0	0	0	0	0	0	0	0	0	0	0	0	0	0	0	0
gi|6320719|ref|NP_010799.1|		0	0	0	0	0	0	0	0	0	1	0.5	0	0	0	0	0	0	0	0	0	0	0	0	0	0	0	0	0	0	0	0	0	0	0	0	0	0	0	0	0	0	0	0	0	0	0	0	0
gi|6320564|ref|NP_010644.1|	CNL1	0	0	0	0	0	0	0	0	0	1	0.5	0	0	0	0	0	0	0	0	0	0	0	0	0	0	0	0	0	0	0	0	0	0	0	0	0	0	0	0	0	0	0	0	0	0	0	0	0
gi|6325319|ref|NP_015387.1|	FCY1	0	0	0	0	0	0	0	0	0	1	0.5	0	0	0	0	0	0	0	0	0	0	0	0	0	0	0	0	0	0	0	0	0	0	0	0	0	0	0	0	0	0	0	0	0	0	0	0	0
gi|6324288|ref|NP_014358.1|		0	0	0	0	0	0	0	0	0	1	0.5	0	0	0	0	0	0	0	0	0	0	0	0	0	0	0	0	0	0	0	0	0	0	0	0	0	0	0	0	0	0	0	0	0	0	0	0	0
gi|6322919|ref|NP_012992.1|	CCP1	0	0	0	0	0	0	0	0	0	1	0.5	0	0	0	0	0	0	0	0	0	0	0	0	0	0	0	0	0	0	0	0	0	0	0	0	0	0	0	0	0	0	0	0	0	0	0	0	0
gi|6319538|ref|NP_009619.1|		0	0	0	0	0	0	0	0	0	1	0.5	0	0	0	0	0	0	0	0	0	0	0	0	0	0	0	0	0	0	0	0	0	0	0	0	0	0	0	0	0	0	0	0	0	0	0	0	0
gi|6321478|ref|NP_011555.1|		0	0	0	0	0	0	0	0	0	1	0.5	0	0	0	0	0	0	0	0	0	0	0	0	0	0	0	0	0	0	0	0	0	0	0	0	0	0	0	0	0	0	0	0	0	0	0	0	0
gi|6321188|ref|NP_011265.1|	ZIP2	0	0	0	0	0	0	0	0	0	1	0.5	0	0	0	0	0	0	0	0	0	0	0	0	0	0	0	0	0	0	0	0	0	0	0	0	0	0	0	0	0	0	0	0	0	0	0	0	0
gi|6320666|ref|NP_010746.1|	HEH2	0	0	0	0	0	0	0	0	0	1	0.5	0	0	0	0	0	0	0	0	0	0	0	0	0	0	0	0	0	0	0	0	0	0	0	0	0	0	0	0	0	0	0	0	0	0	0	0	0
gi|6324180|ref|NP_014250.1|	PGA2	0	0	0	0	0	0	0	0	0	0	0	1	0	0	0.333333	0	0	0	0	0	0	0	0	0	0	0	0	0	0	0	0	0	0	0	0	0	0	0	0	0	0	0	0	0	0	0	0	0
gi|6323320|ref|NP_013392.1|	GUF1	0	0	0	0	0	0	0	0	0	0	0	2	0	0	0.666667	0	0	0	0	0	0	0	0	0	0	0	0	0	0	0	0	0	0	0	0	0	0	0	0	0	0	0	0	0	0	0	0	0
gi|6323373|ref|NP_013445.1|	SPO77	0	0	0	0	0	0	0	0	0	0	0	1	0	0	0.333333	0	0	0	0	0	0	0	0	0	0	0	0	0	0	0	0	0	0	0	0	0	0	0	0	0	0	0	0	0	0	0	0	0
gi|6319433|ref|NP_009515.1|	MRPL16	0	0	0	0	0	0	0	0	0	0	0	1	0	0	0.333333	0	0	0	0	0	0	0	0	0	0	0	0	0	0	0	0	0	0	0	0	0	0	0	0	0	0	0	0	0	0	0	0	0
gi|6320212|ref|NP_010292.1|	GAL3	0	0	0	0	0	0	0	0	0	0	0	1	0	0	0.333333	0	0	0	0	0	0	0	0	0	0	0	0	0	0	0	0	0	0	0	0	0	0	0	0	0	0	0	0	0	0	0	0	0
gi|6324782|ref|NP_014851.1|		0	0	0	0	0	0	0	0	0	0	0	1	0	0	0.333333	0	0	0	0	0	0	0	0	0	0	0	0	0	0	0	0	0	0	0	0	0	0	0	0	0	0	0	0	0	0	0	0	0
gi|6321032|ref|NP_011111.1|		0	0	0	0	0	0	0	0	0	0	0	1	0	0	0.333333	0	0	0	0	0	0	0	0	0	0	0	0	0	0	0	0	0	0	0	0	0	0	0	0	0	0	0	0	0	0	0	0	0
gi|6322306|ref|NP_012380.1|	FBP26	0	0	0	0	0	0	0	0	0	0	0	1	0	0	0.333333	0	0	0	0	0	0	0	0	0	0	0	0	0	0	0	0	0	0	0	0	0	0	0	0	0	0	0	0	0	0	0	0	0
gi|6325352|ref|NP_015420.1|	SYT1	0	0	0	0	0	0	0	0	0	0	0	1	0	0	0.333333	0	0	0	0	0	0	0	0	0	0	0	0	0	0	0	0	0	0	0	0	0	0	0	0	0	0	0	0	0	0	0	0	0
gi|6325062|ref|NP_015130.1|	DDC1	0	0	0	0	0	0	0	0	0	0	0	0	1	0	0.333333	0	0	0	0	0	0	0	0	0	0	0	0	0	0	0	0	0	0	0	0	0	0	0	0	0	0	0	0	0	0	0	0	0
gi|6323181|ref|NP_013253.1|		0	0	0	0	0	0	0	0	0	0	0	0	1	0	0.333333	0	0	0	0	0	0	0	0	0	0	0	0	0	0	0	0	0	0	0	0	0	0	0	0	0	0	0	0	0	0	0	0	0
gi|6321209|ref|NP_011286.1|	SHE10	0	0	0	0	0	0	0	0	0	0	0	0	1	0	0.333333	0	0	0	0	0	0	0	0	0	0	0	0	0	0	0	0	0	0	0	0	0	0	0	0	0	0	0	0	0	0	0	0	0
gi|6320364|ref|NP_010444.1|	SSY1	0	0	0	0	0	0	0	0	0	0	0	0	1	0	0.333333	0	0	0	0	0	0	0	0	0	0	0	0	0	0	0	0	0	0	0	0	0	0	0	0	0	0	0	0	0	0	0	0	0
gi|6320895|ref|NP_010974.1|	GIP2	0	0	0	0	0	0	0	0	0	0	0	0	1	0	0.333333	0	0	0	0	0	0	0	0	0	0	0	0	0	0	0	0	0	0	0	0	0	0	0	0	0	0	0	0	0	0	0	0	0
gi|6319570|ref|NP_009652.1|		0	0	0	0	0	0	0	0	0	0	0	0	0	1	0.333333	0	0	0	0	0	0	0	0	0	0	0	0	0	0	0	0	0	0	0	0	0	0	0	0	0	0	0	0	0	0	0	0	0
gi|6320149|ref|NP_010229.1|	MCH1	0	0	0	0	0	0	0	0	0	0	0	0	0	1	0.333333	0	0	0	0	0	0	0	0	0	0	0	0	0	0	0	0	0	0	0	0	0	0	0	0	0	0	0	0	0	0	0	0	0
gi|6579194|ref|NP_013844.2|	STO1	0	0	0	0	0	0	0	0	0	0	0	0	0	1	0.333333	0	0	0	0	0	0	0	0	0	0	0	0	0	0	0	0	0	0	0	0	0	0	0	0	0	0	0	0	0	0	0	0	0
gi|6319923|ref|NP_010004.1|	SRB8	0	0	0	0	0	0	0	0	0	0	0	0	0	1	0.333333	0	0	0	0	0	0	0	0	0	0	0	0	0	0	0	0	0	0	0	0	0	0	0	0	0	0	0	0	0	0	0	0	0
gi|6324383|ref|NP_014453.1|		0	0	0	0	0	0	0	0	0	0	0	0	0	2	0.666667	0	0	0	0	0	0	0	0	0	0	0	0	0	0	0	0	0	0	0	0	0	0	0	0	0	0	0	0	0	0	0	0	0
gi|6320491|ref|NP_010571.1|	ZIP1	0	0	0	0	0	0	0	0	0	0	0	0	0	1	0.333333	0	0	0	0	0	0	0	0	0	0	0	0	0	0	0	0	0	0	0	0	0	0	0	0	0	0	0	0	0	0	0	0	0
gi|6324783|ref|NP_014852.1|	NPT1	0	0	0	0	0	0	0	0	0	0	0	0	0	0	0	1	0	0	0	0.25	0	0	0	0	0	0	0	0	0	0	0	0	0	0	0	0	0	0	0	0	0	0	0	0	0	0	0	0
gi|6323815|ref|NP_013886.1|	INP2	0	0	0	0	0	0	0	0	0	0	0	0	0	0	0	1	0	0	0	0.25	0	0	0	0	0	0	0	0	0	0	0	0	0	0	0	0	0	0	0	0	0	0	0	0	0	0	0	0
gi|6323096|ref|NP_013168.1|	PET309	0	0	0	0	0	0	0	0	0	0	0	0	0	0	0	1	0	0	0	0.25	0	0	0	0	0	0	0	0	0	0	0	0	0	0	0	0	0	0	0	0	0	0	0	0	0	0	0	0
gi|6321720|ref|NP_011797.1|		0	0	0	0	0	0	0	0	0	0	0	0	0	0	0	1	0	0	0	0.25	0	0	0	0	0	0	0	0	0	0	0	0	0	0	0	0	0	0	0	0	0	0	0	0	0	0	0	0
gi|6323830|ref|NP_013901.1|	ECM5	0	0	0	0	0	0	0	0	0	0	0	0	0	0	0	1	0	0	0	0.25	0	0	0	0	0	0	0	0	0	0	0	0	0	0	0	0	0	0	0	0	0	0	0	0	0	0	0	0
gi|6323415|ref|NP_013487.1|	SMC6	0	0	0	0	0	0	0	0	0	0	0	0	0	0	0	1	0	0	0	0.25	0	0	0	0	0	0	0	0	0	0	0	0	0	0	0	0	0	0	0	0	0	0	0	0	0	0	0	0
gi|6320083|ref|NP_010163.1|	YFH1	0	0	0	0	0	0	0	0	0	0	0	0	0	0	0	0	1	0	0	0.25	0	0	0	0	0	0	0	0	0	0	0	0	0	0	0	0	0	0	0	0	0	0	0	0	0	0	0	0
gi|6322173|ref|NP_012248.1|	SNL1	0	0	0	0	0	0	0	0	0	0	0	0	0	0	0	0	1	0	0	0.25	0	0	0	0	0	0	0	0	0	0	0	0	0	0	0	0	0	0	0	0	0	0	0	0	0	0	0	0
gi|6319635|ref|NP_009717.1|	IFA38	0	0	0	0	0	0	0	0	0	0	0	0	0	0	0	0	4	0	0	1	0	0	0	0	0	0	0	0	0	0	0	0	0	0	0	0	0	0	0	0	0	0	0	0	0	0	0	0
gi|6320643|ref|NP_010723.1|	PPM1	0	0	0	0	0	0	0	0	0	0	0	0	0	0	0	0	3	0	0	0.75	0	0	0	0	0	0	0	0	0	0	0	0	0	0	0	0	0	0	0	0	0	0	0	0	0	0	0	0
gi|6323100|ref|NP_013172.1|	RGR1	0	0	0	0	0	0	0	0	0	0	0	0	0	0	0	0	11	0	0	2.75	0	0	0	0	0	0	0	0	0	0	0	0	0	0	0	0	0	0	0	0	0	0	0	0	0	0	0	0
gi|6320851|ref|NP_010930.1|	HEM14	0	0	0	0	0	0	0	0	0	0	0	0	0	0	0	0	2	0	0	0.5	0	0	0	0	0	0	0	0	0	0	0	0	0	0	0	0	0	0	0	0	0	0	0	0	0	0	0	0
gi|6325065|ref|NP_015133.1|		0	0	0	0	0	0	0	0	0	0	0	0	0	0	0	0	4	0	0	1	0	0	0	0	0	0	0	0	0	0	0	0	0	0	0	0	0	0	0	0	0	0	0	0	0	0	0	0
gi|6324845|ref|NP_014914.1|	FSF1	0	0	0	0	0	0	0	0	0	0	0	0	0	0	0	0	1	0	0	0.25	0	0	0	0	0	0	0	0	0	0	0	0	0	0	0	0	0	0	0	0	0	0	0	0	0	0	0	0
gi|6321661|ref|NP_011738.1|		0	0	0	0	0	0	0	0	0	0	0	0	0	0	0	0	1	0	0	0.25	0	0	0	0	0	0	0	0	0	0	0	0	0	0	0	0	0	0	0	0	0	0	0	0	0	0	0	0
gi|6319607|ref|NP_009689.1|		0	0	0	0	0	0	0	0	0	0	0	0	0	0	0	0	1	0	0	0.25	0	0	0	0	0	0	0	0	0	0	0	0	0	0	0	0	0	0	0	0	0	0	0	0	0	0	0	0
gi|6324617|ref|NP_014686.1|	WHI2	0	0	0	0	0	0	0	0	0	0	0	0	0	0	0	0	2	0	0	0.5	0	0	0	0	0	0	0	0	0	0	0	0	0	0	0	0	0	0	0	0	0	0	0	0	0	0	0	0
gi|6322654|ref|NP_012727.1|	MST1	0	0	0	0	0	0	0	0	0	0	0	0	0	0	0	0	1	0	0	0.25	0	0	0	0	0	0	0	0	0	0	0	0	0	0	0	0	0	0	0	0	0	0	0	0	0	0	0	0
gi|6323022|ref|NP_013094.1|		0	0	0	0	0	0	0	0	0	0	0	0	0	0	0	0	1	0	0	0.25	0	0	0	0	0	0	0	0	0	0	0	0	0	0	0	0	0	0	0	0	0	0	0	0	0	0	0	0
gi|6320301|ref|NP_010381.1|	GIS1	0	0	0	0	0	0	0	0	0	0	0	0	0	0	0	0	1	0	0	0.25	0	0	0	0	0	0	0	0	0	0	0	0	0	0	0	0	0	0	0	0	0	0	0	0	0	0	0	0
gi|6319736|ref|NP_009818.1|		0	0	0	0	0	0	0	0	0	0	0	0	0	0	0	0	1	0	0	0.25	0	0	0	0	0	0	0	0	0	0	0	0	0	0	0	0	0	0	0	0	0	0	0	0	0	0	0	0
gi|6324828|ref|NP_014897.1|	SEC63	0	0	0	0	0	0	0	0	0	0	0	0	0	0	0	0	4	0	0	1	0	0	0	0	0	0	0	0	0	0	0	0	0	0	0	0	0	0	0	0	0	0	0	0	0	0	0	0
gi|6323917|ref|NP_013988.1|	TPS3	0	0	0	0	0	0	0	0	0	0	0	0	0	0	0	0	1	0	0	0.25	0	0	0	0	0	0	0	0	0	0	0	0	0	0	0	0	0	0	0	0	0	0	0	0	0	0	0	0
gi|6323887|ref|NP_013958.1|	PEP5	0	0	0	0	0	0	0	0	0	0	0	0	0	0	0	0	1	0	0	0.25	0	0	0	0	0	0	0	0	0	0	0	0	0	0	0	0	0	0	0	0	0	0	0	0	0	0	0	0
gi|6325132|ref|NP_015200.1|	KAP120	0	0	0	0	0	0	0	0	0	0	0	0	0	0	0	0	1	0	0	0.25	0	0	0	0	0	0	0	0	0	0	0	0	0	0	0	0	0	0	0	0	0	0	0	0	0	0	0	0
gi|6323451|ref|NP_013523.1|		0	0	0	0	0	0	0	0	0	0	0	0	0	0	0	0	1	0	0	0.25	0	0	0	0	0	0	0	0	0	0	0	0	0	0	0	0	0	0	0	0	0	0	0	0	0	0	0	0
gi|6325089|ref|NP_015157.1|		0	0	0	0	0	0	0	0	0	0	0	0	0	0	0	0	0	1	0	0.25	0	0	0	0	0	0	0	0	0	0	0	0	0	0	0	0	0	0	0	0	0	0	0	0	0	0	0	0
gi|6321983|ref|NP_012059.1|		0	0	0	0	0	0	0	0	0	0	0	0	0	0	0	0	0	0	1	0.25	0	0	0	0	0	0	0	0	0	0	0	0	0	0	0	0	0	0	0	0	0	0	0	0	0	0	0	0
gi|6320502|ref|NP_010582.1|		0	0	0	0	0	0	0	0	0	0	0	0	0	0	0	0	0	0	1	0.25	0	0	0	0	0	0	0	0	0	0	0	0	0	0	0	0	0	0	0	0	0	0	0	0	0	0	0	0
gi|6319728|ref|NP_009810.1|		0	0	0	0	0	0	0	0	0	0	0	0	0	0	0	0	0	0	1	0.25	0	0	0	0	0	0	0	0	0	0	0	0	0	0	0	0	0	0	0	0	0	0	0	0	0	0	0	0
gi|83578101|ref|NP_012489.2|	AIM22	0	0	0	0	0	0	0	0	0	0	0	0	0	0	0	0	0	0	1	0.25	0	0	0	0	0	0	0	0	0	0	0	0	0	0	0	0	0	0	0	0	0	0	0	0	0	0	0	0
gi|6324607|ref|NP_014676.1|	E0O1	0	0	0	0	0	0	0	0	0	0	0	0	0	0	0	0	0	0	1	0.25	0	0	0	0	0	0	0	0	0	0	0	0	0	0	0	0	0	0	0	0	0	0	0	0	0	0	0	0
gi|6319277|ref|NP_009360.1|	CLN3	0	0	0	0	0	0	0	0	0	0	0	0	0	0	0	0	0	0	1	0.25	0	0	0	0	0	0	0	0	0	0	0	0	0	0	0	0	0	0	0	0	0	0	0	0	0	0	0	0
gi|6320539|ref|NP_010619.1|		0	0	0	0	0	0	0	0	0	0	0	0	0	0	0	0	0	0	0	0	1	0	0	0.333333	0	0	0	0	0	0	0	0	0	0	0	0	0	0	0	0	0	0	0	0	0	0	0	0
gi|6319974|ref|NP_010054.1|	HO	0	0	0	0	0	0	0	0	0	0	0	0	0	0	0	0	0	0	0	0	1	0	0	0.333333	0	0	0	0	0	0	0	0	0	0	0	0	0	0	0	0	0	0	0	0	0	0	0	0
gi|6323063|ref|NP_013135.1|	MLH2	0	0	0	0	0	0	0	0	0	0	0	0	0	0	0	0	0	0	0	0	1	0	0	0.333333	0	0	0	0	0	0	0	0	0	0	0	0	0	0	0	0	0	0	0	0	0	0	0	0
gi|6321564|ref|NP_011641.1|		0	0	0	0	0	0	0	0	0	0	0	0	0	0	0	0	0	0	0	0	1	0	0	0.333333	0	0	0	0	0	0	0	0	0	0	0	0	0	0	0	0	0	0	0	0	0	0	0	0
gi|6321297|ref|NP_011374.1|	HUL5	0	0	0	0	0	0	0	0	0	0	0	0	0	0	0	0	0	0	0	0	1	0	0	0.333333	0	0	0	0	0	0	0	0	0	0	0	0	0	0	0	0	0	0	0	0	0	0	0	0
gi|6325358|ref|NP_015426.1|	SNT309	0	0	0	0	0	0	0	0	0	0	0	0	0	0	0	0	0	0	0	0	0	1	0	0.333333	0	0	0	0	0	0	0	0	0	0	0	0	0	0	0	0	0	0	0	0	0	0	0	0
gi|6322008|ref|NP_012084.1|		0	0	0	0	0	0	0	0	0	0	0	0	0	0	0	0	0	0	0	0	0	1	0	0.333333	0	0	0	0	0	0	0	0	0	0	0	0	0	0	0	0	0	0	0	0	0	0	0	0
gi|6324891|ref|NP_014960.1|	SFG1	0	0	0	0	0	0	0	0	0	0	0	0	0	0	0	0	0	0	0	0	0	1	0	0.333333	0	0	0	0	0	0	0	0	0	0	0	0	0	0	0	0	0	0	0	0	0	0	0	0
gi|6325263|ref|NP_015331.1|	ICL2	0	0	0	0	0	0	0	0	0	0	0	0	0	0	0	0	0	0	0	0	0	1	0	0.333333	0	0	0	0	0	0	0	0	0	0	0	0	0	0	0	0	0	0	0	0	0	0	0	0
gi|6323660|ref|NP_013731.1|		0	0	0	0	0	0	0	0	0	0	0	0	0	0	0	0	0	0	0	0	0	1	0	0.333333	0	0	0	0	0	0	0	0	0	0	0	0	0	0	0	0	0	0	0	0	0	0	0	0
gi|6324274|ref|NP_014344.1|		0	0	0	0	0	0	0	0	0	0	0	0	0	0	0	0	0	0	0	0	0	1	0	0.333333	0	0	0	0	0	0	0	0	0	0	0	0	0	0	0	0	0	0	0	0	0	0	0	0
gi|6324037|ref|NP_014107.1|	PUS4	0	0	0	0	0	0	0	0	0	0	0	0	0	0	0	0	0	0	0	0	0	0	6	2	0	0	0	0	0	0	0	0	0	0	0	0	0	0	0	0	0	0	0	0	0	0	0	0
gi|99030931|ref|NP_014197.2|	SPS19	0	0	0	0	0	0	0	0	0	0	0	0	0	0	0	0	0	0	0	0	0	0	1	0.333333	0	0	0	0	0	0	0	0	0	0	0	0	0	0	0	0	0	0	0	0	0	0	0	0
gi|27469362|ref|NP_010782.2|		0	0	0	0	0	0	0	0	0	0	0	0	0	0	0	0	0	0	0	0	0	0	1	0.333333	0	0	0	0	0	0	0	0	0	0	0	0	0	0	0	0	0	0	0	0	0	0	0	0
gi|6320026|ref|NP_010106.1|	AIR2	0	0	0	0	0	0	0	0	0	0	0	0	0	0	0	0	0	0	0	0	0	0	3	1	0	0	0	0	0	0	0	0	0	0	0	0	0	0	0	0	0	0	0	0	0	0	0	0
gi|6320098|ref|NP_010178.1|	NSE4	0	0	0	0	0	0	0	0	0	0	0	0	0	0	0	0	0	0	0	0	0	0	1	0.333333	0	0	0	0	0	0	0	0	0	0	0	0	0	0	0	0	0	0	0	0	0	0	0	0
gi|6324141|ref|NP_014211.1|	KAR1	0	0	0	0	0	0	0	0	0	0	0	0	0	0	0	0	0	0	0	0	0	0	1	0.333333	0	0	0	0	0	0	0	0	0	0	0	0	0	0	0	0	0	0	0	0	0	0	0	0
gi|6323164|ref|NP_013236.1|	SL04	0	0	0	0	0	0	0	0	0	0	0	0	0	0	0	0	0	0	0	0	0	0	1	0.333333	0	0	0	0	0	0	0	0	0	0	0	0	0	0	0	0	0	0	0	0	0	0	0	0
gi|6323556|ref|NP_013627.1|		0	0	0	0	0	0	0	0	0	0	0	0	0	0	0	0	0	0	0	0	0	0	1	0.333333	0	0	0	0	0	0	0	0	0	0	0	0	0	0	0	0	0	0	0	0	0	0	0	0
gi|6321275|ref|NP_011352.1|	RAD54	0	0	0	0	0	0	0	0	0	0	0	0	0	0	0	0	0	0	0	0	0	0	1	0.333333	0	0	0	0	0	0	0	0	0	0	0	0	0	0	0	0	0	0	0	0	0	0	0	0
gi|6325168|ref|NP_015236.1|	RLM1	0	0	0	0	0	0	0	0	0	0	0	0	0	0	0	0	0	0	0	0	0	0	1	0.333333	0	0	0	0	0	0	0	0	0	0	0	0	0	0	0	0	0	0	0	0	0	0	0	0
gi|6324095|ref|NP_014165.1|		0	0	0	0	0	0	0	0	0	0	0	0	0	0	0	0	0	0	0	0	0	0	1	0.333333	0	0	0	0	0	0	0	0	0	0	0	0	0	0	0	0	0	0	0	0	0	0	0	0
gi|6324536|ref|NP_014606.1|		0	0	0	0	0	0	0	0	0	0	0	0	0	0	0	0	0	0	0	0	0	0	1	0.333333	0	0	0	0	0	0	0	0	0	0	0	0	0	0	0	0	0	0	0	0	0	0	0	0
gi|6324769|ref|NP_014838.1|		0	0	0	0	0	0	0	0	0	0	0	0	0	0	0	0	0	0	0	0	0	0	2	0.666667	0	0	0	0	0	0	0	0	0	0	0	0	0	0	0	0	0	0	0	0	0	0	0	0
gi|6325275|ref|NP_015343.1|	RLF2	0	0	0	0	0	0	0	0	0	0	0	0	0	0	0	0	0	0	0	0	0	0	1	0.333333	0	0	0	0	0	0	0	0	0	0	0	0	0	0	0	0	0	0	0	0	0	0	0	0
gi|6324992|ref|NP_015060.1|	KEL3	0	0	0	0	0	0	0	0	0	0	0	0	0	0	0	0	0	0	0	0	0	0	1	0.333333	0	0	0	0	0	0	0	0	0	0	0	0	0	0	0	0	0	0	0	0	0	0	0	0
gi|6321352|ref|NP_011429.1|		0	0	0	0	0	0	0	0	0	0	0	0	0	0	0	0	0	0	0	0	0	0	1	0.333333	0	0	0	0	0	0	0	0	0	0	0	0	0	0	0	0	0	0	0	0	0	0	0	0
gi|6319591|ref|NP_009673.1|	LYS2	0	0	0	0	0	0	0	0	0	0	0	0	0	0	0	0	0	0	0	0	0	0	1	0.333333	0	0	0	0	0	0	0	0	0	0	0	0	0	0	0	0	0	0	0	0	0	0	0	0
gi|6324711|ref|NP_014780.1|		0	0	0	0	0	0	0	0	0	0	0	0	0	0	0	0	0	0	0	0	0	0	1	0.333333	0	0	0	0	0	0	0	0	0	0	0	0	0	0	0	0	0	0	0	0	0	0	0	0
gi|6324612|ref|NP_014681.1|	HIR2	0	0	0	0	0	0	0	0	0	0	0	0	0	0	0	0	0	0	0	0	0	0	2	0.666667	0	0	0	0	0	0	0	0	0	0	0	0	0	0	0	0	0	0	0	0	0	0	0	0
gi|6320724|ref|NP_010804.1|		0	0	0	0	0	0	0	0	0	0	0	0	0	0	0	0	0	0	0	0	0	0	0	0	1	0	0	0.333333	0	0	0	0	0	0	0	0	0	0	0	0	0	0	0	0	0	0	0	0
gi|6324863|ref|NP_014932.1|		0	0	0	0	0	0	0	0	0	0	0	0	0	0	0	0	0	0	0	0	0	0	0	0	1	0	0	0.333333	0	0	0	0	0	0	0	0	0	0	0	0	0	0	0	0	0	0	0	0
gi|6322867|ref|NP_012940.1|		0	0	0	0	0	0	0	0	0	0	0	0	0	0	0	0	0	0	0	0	0	0	0	0	1	0	0	0.333333	0	0	0	0	0	0	0	0	0	0	0	0	0	0	0	0	0	0	0	0
gi|6320629|ref|NP_010709.1|	ARO80	0	0	0	0	0	0	0	0	0	0	0	0	0	0	0	0	0	0	0	0	0	0	0	0	1	0	0	0.333333	0	0	0	0	0	0	0	0	0	0	0	0	0	0	0	0	0	0	0	0
gi|6321518|ref|NP_011595.1|		0	0	0	0	0	0	0	0	0	0	0	0	0	0	0	0	0	0	0	0	0	0	0	0	0	1	0	0.333333	0	0	0	0	0	0	0	0	0	0	0	0	0	0	0	0	0	0	0	0
gi|6321853|ref|NP_011929.1|	RPP1	0	0	0	0	0	0	0	0	0	0	0	0	0	0	0	0	0	0	0	0	0	0	0	0	0	1	0	0.333333	0	0	0	0	0	0	0	0	0	0	0	0	0	0	0	0	0	0	0	0
gi|6323970|ref|NP_014041.1|		0	0	0	0	0	0	0	0	0	0	0	0	0	0	0	0	0	0	0	0	0	0	0	0	0	1	0	0.333333	0	0	0	0	0	0	0	0	0	0	0	0	0	0	0	0	0	0	0	0
gi|6324790|ref|NP_014859.1|		0	0	0	0	0	0	0	0	0	0	0	0	0	0	0	0	0	0	0	0	0	0	0	0	0	1	0	0.333333	0	0	0	0	0	0	0	0	0	0	0	0	0	0	0	0	0	0	0	0
gi|6320042|ref|NP_010122.1|	STE7	0	0	0	0	0	0	0	0	0	0	0	0	0	0	0	0	0	0	0	0	0	0	0	0	0	1	0	0.333333	0	0	0	0	0	0	0	0	0	0	0	0	0	0	0	0	0	0	0	0
gi|10383782|ref|NP_009940.2|	POL4	0	0	0	0	0	0	0	0	0	0	0	0	0	0	0	0	0	0	0	0	0	0	0	0	0	1	0	0.333333	0	0	0	0	0	0	0	0	0	0	0	0	0	0	0	0	0	0	0	0
gi|6320850|ref|NP_010929.1|		0	0	0	0	0	0	0	0	0	0	0	0	0	0	0	0	0	0	0	0	0	0	0	0	0	1	0	0.333333	0	0	0	0	0	0	0	0	0	0	0	0	0	0	0	0	0	0	0	0
gi|83578108|ref|NP_014975.2|	MIP1	0	0	0	0	0	0	0	0	0	0	0	0	0	0	0	0	0	0	0	0	0	0	0	0	0	1	0	0.333333	0	0	0	0	0	0	0	0	0	0	0	0	0	0	0	0	0	0	0	0
gi|6324615|ref|NP_014685.1|	CUE5	0	0	0	0	0	0	0	0	0	0	0	0	0	0	0	0	0	0	0	0	0	0	0	0	0	0	0	0	4	0	0	1.33333	0	0	0	0	0	0	0	0	0	0	0	0	0	0	0	0
gi|6320738|ref|NP_010818.1|	QCR7	0	0	0	0	0	0	0	0	0	0	0	0	0	0	0	0	0	0	0	0	0	0	0	0	0	0	0	0	1	0	0	0.333333	0	0	0	0	0	0	0	0	0	0	0	0	0	0	0	0
gi|42759851|ref|NP_976246.1|		0	0	0	0	0	0	0	0	0	0	0	0	0	0	0	0	0	0	0	0	0	0	0	0	0	0	0	0	1	0	0	0.333333	0	0	0	0	0	0	0	0	0	0	0	0	0	0	0	0
gi|6325409|ref|NP_015477.1|	SUE1	0	0	0	0	0	0	0	0	0	0	0	0	0	0	0	0	0	0	0	0	0	0	0	0	0	0	0	0	1	0	0	0.333333	0	0	0	0	0	0	0	0	0	0	0	0	0	0	0	0
gi|6320031|ref|NP_010111.1|	UGA3	0	0	0	0	0	0	0	0	0	0	0	0	0	0	0	0	0	0	0	0	0	0	0	0	0	0	0	0	1	0	0	0.333333	0	0	0	0	0	0	0	0	0	0	0	0	0	0	0	0
gi|6324282|ref|NP_014352.1|		0	0	0	0	0	0	0	0	0	0	0	0	0	0	0	0	0	0	0	0	0	0	0	0	0	0	0	0	1	0	0	0.333333	0	0	0	0	0	0	0	0	0	0	0	0	0	0	0	0
gi|6321723|ref|NP_011800.1|		0	0	0	0	0	0	0	0	0	0	0	0	0	0	0	0	0	0	0	0	0	0	0	0	0	0	0	0	1	0	0	0.333333	0	0	0	0	0	0	0	0	0	0	0	0	0	0	0	0
gi|6322263|ref|NP_012337.1|	PHO90	0	0	0	0	0	0	0	0	0	0	0	0	0	0	0	0	0	0	0	0	0	0	0	0	0	0	0	0	5	0	0	1.66667	0	0	0	0	0	0	0	0	0	0	0	0	0	0	0	0
gi|6321634|ref|NP_011711.1|		0	0	0	0	0	0	0	0	0	0	0	0	0	0	0	0	0	0	0	0	0	0	0	0	0	0	0	0	1	0	0	0.333333	0	0	0	0	0	0	0	0	0	0	0	0	0	0	0	0
gi|6322663|ref|NP_012736.1|	ASH1	0	0	0	0	0	0	0	0	0	0	0	0	0	0	0	0	0	0	0	0	0	0	0	0	0	0	0	0	1	0	0	0.333333	0	0	0	0	0	0	0	0	0	0	0	0	0	0	0	0
gi|42759863|ref|NP_013026.2|	SKG1	0	0	0	0	0	0	0	0	0	0	0	0	0	0	0	0	0	0	0	0	0	0	0	0	0	0	0	0	1	0	0	0.333333	0	0	0	0	0	0	0	0	0	0	0	0	0	0	0	0
gi|6320104|ref|NP_010184.1|	BUG1	0	0	0	0	0	0	0	0	0	0	0	0	0	0	0	0	0	0	0	0	0	0	0	0	0	0	0	0	1	0	0	0.333333	0	0	0	0	0	0	0	0	0	0	0	0	0	0	0	0
gi|6321880|ref|NP_011956.1|	RPF1	0	0	0	0	0	0	0	0	0	0	0	0	0	0	0	0	0	0	0	0	0	0	0	0	0	0	0	0	1	0	0	0.333333	0	0	0	0	0	0	0	0	0	0	0	0	0	0	0	0
gi|6321521|ref|NP_011598.1|		0	0	0	0	0	0	0	0	0	0	0	0	0	0	0	0	0	0	0	0	0	0	0	0	0	0	0	0	1	0	0	0.333333	0	0	0	0	0	0	0	0	0	0	0	0	0	0	0	0
gi|6325380|ref|NP_015449.1|	CTR1	0	0	0	0	0	0	0	0	0	0	0	0	0	0	0	0	0	0	0	0	0	0	0	0	0	0	0	0	1	0	0	0.333333	0	0	0	0	0	0	0	0	0	0	0	0	0	0	0	0
gi|6320324|ref|NP_010404.1|	VBA4	0	0	0	0	0	0	0	0	0	0	0	0	0	0	0	0	0	0	0	0	0	0	0	0	0	0	0	0	1	0	0	0.333333	0	0	0	0	0	0	0	0	0	0	0	0	0	0	0	0
gi|6324597|ref|NP_014666.1|	AHC1	0	0	0	0	0	0	0	0	0	0	0	0	0	0	0	0	0	0	0	0	0	0	0	0	0	0	0	0	1	0	0	0.333333	0	0	0	0	0	0	0	0	0	0	0	0	0	0	0	0
gi|6325152|ref|NP_015220.1|	SYH1	0	0	0	0	0	0	0	0	0	0	0	0	0	0	0	0	0	0	0	0	0	0	0	0	0	0	0	0	1	0	0	0.333333	0	0	0	0	0	0	0	0	0	0	0	0	0	0	0	0
gi|6321697|ref|NP_011774.1|	RAD2	0	0	0	0	0	0	0	0	0	0	0	0	0	0	0	0	0	0	0	0	0	0	0	0	0	0	0	0	2	0	0	0.666667	0	0	0	0	0	0	0	0	0	0	0	0	0	0	0	0
gi|6325093|ref|NP_015161.1|	MLH3	0	0	0	0	0	0	0	0	0	0	0	0	0	0	0	0	0	0	0	0	0	0	0	0	0	0	0	0	1	0	0	0.333333	0	0	0	0	0	0	0	0	0	0	0	0	0	0	0	0
gi|6323172|ref|NP_013244.1|	DPH6	0	0	0	0	0	0	0	0	0	0	0	0	0	0	0	0	0	0	0	0	0	0	0	0	0	0	0	0	1	0	0	0.333333	0	0	0	0	0	0	0	0	0	0	0	0	0	0	0	0
gi|6321440|ref|NP_011517.1|	CUL3	0	0	0	0	0	0	0	0	0	0	0	0	0	0	0	0	0	0	0	0	0	0	0	0	0	0	0	0	1	0	0	0.333333	0	0	0	0	0	0	0	0	0	0	0	0	0	0	0	0
gi|6320004|ref|NP_010084.1|	ASF2	0	0	0	0	0	0	0	0	0	0	0	0	0	0	0	0	0	0	0	0	0	0	0	0	0	0	0	0	1	0	0	0.333333	0	0	0	0	0	0	0	0	0	0	0	0	0	0	0	0
gi|27469361|ref|NP_010612.2|	YCG1	0	0	0	0	0	0	0	0	0	0	0	0	0	0	0	0	0	0	0	0	0	0	0	0	0	0	0	0	1	0	0	0.333333	0	0	0	0	0	0	0	0	0	0	0	0	0	0	0	0
gi|14318513|ref|NP_116585.1|	CDC4	0	0	0	0	0	0	0	0	0	0	0	0	0	0	0	0	0	0	0	0	0	0	0	0	0	0	0	0	1	0	0	0.333333	0	0	0	0	0	0	0	0	0	0	0	0	0	0	0	0
gi|6325379|ref|NP_015447.1|	A0L1	0	0	0	0	0	0	0	0	0	0	0	0	0	0	0	0	0	0	0	0	0	0	0	0	0	0	0	0	1	0	0	0.333333	0	0	0	0	0	0	0	0	0	0	0	0	0	0	0	0
gi|6323462|ref|NP_013534.1|		0	0	0	0	0	0	0	0	0	0	0	0	0	0	0	0	0	0	0	0	0	0	0	0	0	0	0	0	1	0	0	0.333333	0	0	0	0	0	0	0	0	0	0	0	0	0	0	0	0
gi|6320864|ref|NP_010943.1|		0	0	0	0	0	0	0	0	0	0	0	0	0	0	0	0	0	0	0	0	0	0	0	0	0	0	0	0	0	1	0	0.333333	0	0	0	0	0	0	0	0	0	0	0	0	0	0	0	0
gi|6322741|ref|NP_012814.1|	SLD2	0	0	0	0	0	0	0	0	0	0	0	0	0	0	0	0	0	0	0	0	0	0	0	0	0	0	0	0	0	1	0	0.333333	0	0	0	0	0	0	0	0	0	0	0	0	0	0	0	0
gi|6320729|ref|NP_010808.1|		0	0	0	0	0	0	0	0	0	0	0	0	0	0	0	0	0	0	0	0	0	0	0	0	0	0	0	0	0	1	0	0.333333	0	0	0	0	0	0	0	0	0	0	0	0	0	0	0	0
gi|6324403|ref|NP_014473.1|	COS10	0	0	0	0	0	0	0	0	0	0	0	0	0	0	0	0	0	0	0	0	0	0	0	0	0	0	0	0	0	1	0	0.333333	0	0	0	0	0	0	0	0	0	0	0	0	0	0	0	0
gi|6322393|ref|NP_012467.1|		0	0	0	0	0	0	0	0	0	0	0	0	0	0	0	0	0	0	0	0	0	0	0	0	0	0	0	0	0	1	0	0.333333	0	0	0	0	0	0	0	0	0	0	0	0	0	0	0	0
gi|6322054|ref|NP_012129.1|	TMA108	0	0	0	0	0	0	0	0	0	0	0	0	0	0	0	0	0	0	0	0	0	0	0	0	0	0	0	0	0	1	0	0.333333	0	0	0	0	0	0	0	0	0	0	0	0	0	0	0	0
gi|6320025|ref|NP_010105.1|		0	0	0	0	0	0	0	0	0	0	0	0	0	0	0	0	0	0	0	0	0	0	0	0	0	0	0	0	0	1	0	0.333333	0	0	0	0	0	0	0	0	0	0	0	0	0	0	0	0
gi|6323243|ref|NP_013315.1|	FRE1	0	0	0	0	0	0	0	0	0	0	0	0	0	0	0	0	0	0	0	0	0	0	0	0	0	0	0	0	0	1	0	0.333333	0	0	0	0	0	0	0	0	0	0	0	0	0	0	0	0
gi|6320107|ref|NP_010188.1|	PMT1	0	0	0	0	0	0	0	0	0	0	0	0	0	0	0	0	0	0	0	0	0	0	0	0	0	0	0	0	0	1	0	0.333333	0	0	0	0	0	0	0	0	0	0	0	0	0	0	0	0
gi|6323922|ref|NP_013993.1|	RSN1	0	0	0	0	0	0	0	0	0	0	0	0	0	0	0	0	0	0	0	0	0	0	0	0	0	0	0	0	0	1	0	0.333333	0	0	0	0	0	0	0	0	0	0	0	0	0	0	0	0
gi|6320052|ref|NP_010132.1|	ATG9	0	0	0	0	0	0	0	0	0	0	0	0	0	0	0	0	0	0	0	0	0	0	0	0	0	0	0	0	0	1	0	0.333333	0	0	0	0	0	0	0	0	0	0	0	0	0	0	0	0
gi|6322635|ref|NP_012708.1|	YRA2	0	0	0	0	0	0	0	0	0	0	0	0	0	0	0	0	0	0	0	0	0	0	0	0	0	0	0	0	0	0	3	1	0	0	0	0	0	0	0	0	0	0	0	0	0	0	0	0
gi|6319978|ref|NP_010058.1|	HBT1	0	0	0	0	0	0	0	0	0	0	0	0	0	0	0	0	0	0	0	0	0	0	0	0	0	0	0	0	0	0	10	3.33333	0	0	0	0	0	0	0	0	0	0	0	0	0	0	0	0
gi|6322228|ref|NP_012303.1|	HYR1	0	0	0	0	0	0	0	0	0	0	0	0	0	0	0	0	0	0	0	0	0	0	0	0	0	0	0	0	0	0	1	0.333333	0	0	0	0	0	0	0	0	0	0	0	0	0	0	0	0
[truncated: 130 more rows]
[truncated: 1 more columns]
