# Supplementary material for: Integrative approaches for predicting protein network perturbations through machine learning and structural characterization
Source: J Proteomics. Author manuscript; Available in PMC 2026 May 18. (PMC13181614; doi:10.1016/j.jprot.2025.105439)
Supplement: 3 [file NIHMS2174446-supplement-3.xlsx]

## Sheet: Perturbed networks and outcomes
Supplementary Table 2. Distributed spectral counts of proteins identified with deleted subunits of the INO80 complex from S. cerevisiae
Protein	Gene	Ino80_Ies4D_P1_dS	Ino80_Ies4D_P2_dS	Ino80_Ies4D_P3_dS	Ino80_Ies4D_P4_dS	avg_Ino80_Ies4D	Ino80_Arp8D_P1_dS	Ino80_Arp8D_P2_dS	Ino80_Arp8D_P3_dS	Ino80_Arp8D_P4_dS	avg_Ino80_Arp8D	Ino80_Arp5D_P1_dS	Ino80_Arp5D_P2_dS	Ino80_Arp5D_P3_dS	Ino80_Arp5D_P4_dS	avg_Ino80_Arp5D	Ino80_Ies2D_P1_dS	Ino80_Ies2D_P2_dS	Ino80_Ies2D_P3_dS	avg_Ino80_Ies2D	Ino80_Ies5D_P1_dS	avg_Ino80_Ies5D	Ino80_Nhp10D_P1_dS	avg_Ino80_Nhp10D	Arp8_Arp5D_P1_dS	Arp8_Arp5D_P2_dS	Arp8_Arp5D_P3_dS	Arp8_Arp5D_P4_dS	avg_Arp8_Arp5D	Arp8_Ies2D_P1_dS	avg_Arp8_Ies2D	Ies2_Arp8D_P1_dS	avg_Ies2_Arp8D	Ies2_Ies4D_P1_dS	avg_Ies2_Ies4D	Ies6_Ies4D_P1_dS	avg_Ies6_Ies4D	Outcome_presence_absence	Outcome_affected	Count_both_outcome
gi|6323004|ref|NP_013076.1|	SSA2	57.9205	134.121	167.479	105.591	116.278	54.5333	222.496	97.1481	130.5	126.169	15.2143	117.303	63.1724	85.6717	70.3404	34.5931	85.6667	117.981	79.4136	46	46	63.1768	63.1768	19.8	49.4737	29.8387	27.5	31.6531	0	0	69.8636	69.8636	406.283	406.283	89.8649	89.8649	1	1	2
gi|6320950|ref|NP_011029.1|		4.32576	0	0	0	1.08144	0	0	0	0	0	1	3.17398	0	8.52941	3.17585	1.2	1.5	7.84762	3.51587	0	0	0	0	0.5	1	3.32258	1	1.45565	0	0	1	1	0	0	3.67208	3.67208	1	1	2
gi|6322605|ref|NP_012679.1|		186	42	68	49	86.25	33	99	172	84	97	2	24	36	3	16.25	3	1	9	4.33333	29	29	61	61	10	5	6	4	6.25	0	0	1	1	2	2	7	7	1	1	2
gi|6319396|ref|NP_009478.1|	SSA3	0	2.94595	13.2203	10.5231	6.67234	0	1.84906	15.5556	12	7.35115	1	0	0	0	0.25	0	1.5	0	0.5	0	0	0	0	0.5	1	0	1	0.625	0	0	1	1	0	0	0	0	1	1	2
gi|6325167|ref|NP_015235.1|	RPS6A	321	27	82	111	135.25	112	65	192	117	121.5	34	40	65	17	39	10	15	21	15.3333	164	164	99	99	10	12	11	5	9.5	0	0	13	13	12	12	34	34	1	1	2
gi|6324637|ref|NP_014706.1|	RPL3	483	131	389	240	310.75	143	523	970	400	509	11	147	97	7	65.5	12	9	15	12	121	121	219	219	23	5	0	8	9	0	0	8	8	4	4	12	12	1	1	2
gi|6323104|ref|NP_013176.1|	RPL10	128	78	111	139	114	60	200	298	184	185.5	4	119	98	8	57.25	20	28	83	43.6667	47	47	74	74	12	3	4	18	9.25	0	0	3	3	1	1	7	7	1	1	2
gi|10383781|ref|NP_009938.2|	PGK1	20	3	5	0	7	2	5	2	15	6	1	6	10	3	5	0	4	1	1.66667	44	44	40	40	1	5	2	0	2	0	0	1	1	0	0	0	0	1	1	2
gi|6320963|ref|NP_011042.1|		95	87	87	45	78.5	149	143	92	150	133.5	8	54	90	28	45	7	13	27	15.6667	29	29	44	44	6	1	14	4	6.25	0	0	0	0	2	2	49	49	1	1	2
gi|6321968|ref|NP_012044.1|	ENO2	30.1176	4	5	7.2	11.5794	15	13.75	19	40.8889	22.1597	4.5	12	10	14	10.125	0	2.66667	2.5	1.72222	67.0345	67.0345	152.639	152.639	0	0	0	0	0	0	0	1.5	1.5	0	0	0.5	0.5	1	1	2
gi|6322120|ref|NP_012195.1|	RPS24B	176	114	54	54	99.5	150	140	148	76	128.5	1	37	21	5	16	3	8	8	6.33333	48	48	25	25	4	7	16	3	7.5	0	0	16	16	0	0	13	13	1	1	2
gi|6319559|ref|NP_009641.1|	RPL19A	169	78	160	85	123	91	190	148	84	128.25	56	123	184	50	103.25	28	38	41	35.6667	97	97	79	79	27	13	7	31	19.5	0	0	25	25	27	27	40	40	1	1	2
gi|6324533|ref|NP_014602.1|	RPS15	111	100	108	75	98.5	88	255	224	90	164.25	1	59	31	2	23.25	5	4	13	7.33333	8	8	63	63	21	21	11	33	21.5	0	0	4	4	4	4	4	4	1	1	2
gi|6321315|ref|NP_011392.1|	RPS2	387	38	117	132	168.5	49	257	507	214	256.75	8	51	136	12	51.75	7	18	22	15.6667	64	64	116	116	2	0	0	3	1.25	0	0	0	0	0	0	2	2	1	1	2
gi|6323288|ref|NP_013360.1|	HSP60	9	12	11	17	12.25	0	1	5	9	3.75	0	13	15	30	14.5	9	11	23	14.3333	4	4	1	1	0	11	3	1	3.75	0	0	0	0	0	0	0	0	1	1	2
gi|154200011|ref|NP_014957.2|	RPL20B	82	24	61	29	49	80	116	86	113	98.75	0	11	24	3	9.5	6	4	5	5	10	10	4	4	74	39	32	54	49.75	0	0	9	9	0	0	11	11	1	1	2
gi|6321362|ref|NP_011439.1|	RPL7A	0	24	29	28	20.25	17	101	50	93	65.25	2	8	13.5	2	6.375	4	8	18	10	2	2	7.5	7.5	4	8	4	2.5	4.625	0	0	2	2	1	1	2	2	1	1	2
gi|6323278|ref|NP_013350.1|	YEF3	113	14	16	100	60.75	58	42	22	119	60.25	0	5	40	24	17.25	46	51	25	40.6667	12	12	36	36	5	0	3	0	2	0	0	4	4	4	4	27	27	1	1	2
gi|9755341|ref|NP_013863.2|	RPS16A	34	34	60	34	40.5	31	102	141	102	94	0	9	19	12	10	4	11	11	8.66667	15	15	23	23	1	15	4	16	9	0	0	2	2	0	0	2	2	1	1	2
gi|6324151|ref|NP_014221.1|		176	20	97	90	95.75	42	162	465	108	194.25	2	26	47	8	20.75	12	15	12	13	28	28	59	59	1	3	1	1	1.5	0	0	13	13	1	1	11	11	1	1	2
gi|6321335|ref|NP_011412.1|	RPL28	38	12	25	20	23.75	36	44	18	19	29.25	8	10	29	6	13.25	11	6	7	8	37	37	22	22	11	13	10	5	9.75	0	0	12	12	7	7	11	11	1	1	2
gi|6323615|ref|NP_013686.1|	RPS18B	66	32	59	41	49.5	27	68	106	49	62.5	4	10	37	11	15.5	4	3	19	8.66667	11	11	48	48	0	2	0	0	0.5	0	0	0	0	1	1	6	6	1	1	2
gi|6322984|ref|NP_013055.1|	RPL8B	98	30	45	9	45.5	41	120.471	77	86.1667	81.1593	0.5	20	32	2	13.625	0.5	3	2	1.83333	1	1	29	29	35	66	26	27	38.5	0	0	9	9	1	1	1	1	1	1	2
gi|6323840|ref|NP_013911.1|	HSC82	78	12	11	8	27.25	18	9.5	15	54	24.125	2	19	2.5	11.5	8.75	1	20	12	11	5.66667	5.66667	13	13	0	9	0.5	1	2.625	0	0	1.5	1.5	0	0	1	1	1	1	2
gi|6325058|ref|NP_015126.1|	RPL7B	58	12	0	0	17.5	17	0	0	0	4.25	0	8	13.5	2	5.875	4	8	0	4	2	2	7.5	7.5	0	0	4	2.5	1.625	0	0	0	0	0	0	2	2	1	1	2
gi|6322847|ref|NP_012920.1|	RPL14A	52.2	90	55	0	49.3	7	116	96	59.375	69.5938	5	65	26	0.5	24.125	1	1	9.5	3.83333	11	11	38.5	38.5	131	52.3636	60.6667	197	110.258	0	0	2	2	0	0	0	0	1	1	2
gi|6321786|ref|NP_011862.1|	RPL14B	34.8	0	0	43	19.45	7	0	96	35.625	34.6562	5	0	26	0.5	7.875	1	1	9.5	3.83333	11	11	38.5	38.5	0	19.6364	30.3333	0	12.4924	0	0	0	0	0	0	0	0	1	1	2
gi|6319471|ref|NP_009553.1|;gi|6320430|ref|NP_010510.1|	HTB2	79	18	59	37	48.25	6	61	91	51	52.25	449	578	306	6	334.75	9	3	11	7.66667	9	9	316	316	32	0	0	46	19.5	0	0	1	1	0	0	11	11	1	1	2
gi|6322989|ref|NP_013061.1|	UBI4	16	4	1	15	9	7	8	14	6	8.75	5.33333	17	16	19	14.3333	11	13	46	23.3333	70	70	60	60	0	0	0	0	0	0	0	0	0	0	0	0	0	1	1	2
gi|6320269|ref|NP_010349.1|		58	29	53	14	38.5	42	102	44	30	54.5	6	13	24	15	14.5	5	12	11	9.33333	18	18	23	23	22	20	19	31	23	0	0	3	3	3	3	16	16	1	1	2
gi|6324027|ref|NP_014097.1|;gi|6324451|ref|NP_014520.1|	RPS19B	3	3	8	17	7.75	0	36	109	10	38.75	0	0	1	0	0.25	0	0	0	0	4	4	3	3	2	16	2	6	6.5	0	0	0	0	2	2	3	3	1	1	2
gi|6323209|ref|NP_013281.1|	SAM1	56.093	40	42	58.9024	49.2489	47.0769	68.4	236	193.821	136.325	19	8.5	61	62.4286	37.7321	44	85	153	94	2	2	24	24	7	26	5	1.5	9.875	0	0	74	74	1	1	14	14	1	1	2
gi|6321407|ref|NP_011484.1|	RPL24A	132.24	0	74.9	45.4286	63.1421	29.7561	46.9091	117.647	35.7	57.5031	1.5	0	0	2	0.875	4	0	4	2.66667	5.08333	5.08333	39.8095	39.8095	0.5	0	0	0.5	0.25	0	0	0	0	0.5	0.5	0.5	0.5	1	1	2
gi|6324445|ref|NP_014514.1|	RPL25	121	20	17	16	43.5	82	41	45	16	46	3	7	12	15	9.25	5	7	2	4.66667	55	55	31	31	1	4	5	0	2.5	0	0	11	11	4	4	13	13	1	1	2
gi|6324233|ref|NP_014303.1|		16.5	18	30.9189	10	18.8547	21	47.7714	72.9612	69.1743	52.7267	0	3.9	11.5789	25.4545	10.2334	12.5714	3.25	7.46667	7.7627	5.76923	5.76923	6.66667	6.66667	3.5	14.5455	4.26667	0	5.57803	0	0	18.4615	18.4615	9.625	9.625	0	0	1	1	2
gi|6320611|ref|NP_010691.1|	DIT1	3	6	11	6	6.5	13	1	23	5	10.5	3	6	10	0	4.75	0	0	2	0.666667	11	11	11	11	0	0	0	0	0	0	0	0	0	1	1	0	0	1	1	2
gi|6323365|ref|NP_013437.1|	RPS25B	36.5	5.5	21	14	19.25	2.5	72	88.5	16.5	44.875	0	1.5	2	0.5	1	0	0	2	0.666667	4.5	4.5	10	10	3	1.5	0.5	1.5	1.625	0	0	0.5	0.5	2	2	0.5	0.5	1	1	2
gi|6321464|ref|NP_011541.1|	RPS25A	36.5	5.5	21	14	19.25	2.5	72	88.5	16.5	44.875	0	1.5	2	0.5	1	0	0	2	0.666667	4.5	4.5	10	10	3	1.5	0.5	1.5	1.625	0	0	0.5	0.5	2	2	0.5	0.5	1	1	2
gi|6321587|ref|NP_011664.1|		95.76	73	32.1	7.57143	52.1079	31.2439	39.0909	82.3529	15.3	41.9969	1.5	30	88	4	30.875	0	3	4	2.33333	55.9167	55.9167	36.1905	36.1905	0.5	0	0	0.5	0.25	0	0	0	0	0.5	0.5	0.5	0.5	1	1	2
gi|6324452|ref|NP_014521.1|	RPL18A	67	26	7	30	32.5	78	89	62	110	84.75	4	43	30	10	21.75	27	60	10	32.3333	50	50	27	27	27	4	5	8	11	0	0	28	28	3	3	24	24	1	1	2
gi|6324534|ref|NP_014603.1|	RPP2A	4	0	3	0	1.75	0	2	5	6	3.25	6	0	0	3	2.25	4	0	0	1.33333	5	5	1	1	0	1	0	0	0.25	0	0	0	0	0	0	0	0	1	1	2
gi|6319378|ref|NP_009460.1|	RPL32	127	56	74	29	71.5	54	40	70	63	56.75	1	70	35	0	26.5	0	6	16	7.33333	17	17	15	15	28	5	65	160	64.5	0	0	2	2	2	2	3	3	1	1	2
gi|6324923|ref|NP_014992.1|		0	0	0	0	0	0	0	0	0	0	0	0	0	0	0	0	0	0	0	0	0	1.04478	1.04478	0	0	0	0	0	0	0	0	0	0	0	0	0	1	1	2
gi|6321617|ref|NP_011694.1|		10	10	29	13	15.5	18	50	26	58	38	0	3	9	24	9	8	19	21	16	54	54	10	10	14	32	16	15	19.25	0	0	19	19	27	27	10	10	1	1	2
gi|6323577|ref|NP_013648.1|	RPS1B	130	40.1538	82	66.6	79.6885	48.8571	131.459	183.444	89.4118	113.293	0	16	36	6	14.5	8.5	3	12.4	7.96667	18.3077	18.3077	24.6667	24.6667	2	4	2	10	4.5	0	0	12.5	12.5	7.85714	7.85714	6.66667	6.66667	1	1	2
gi|6325300|ref|NP_015368.1|	RPL43A	35	111	74	67	71.75	17	270	198	376	215.25	1	34	9	10	13.5	1	0	2	1	14	14	6	6	74	19	77	173	85.75	1	1	0	0	3	3	11	11	1	1	2
gi|6324715|ref|NP_014784.1|	ARP8	60	1122	1633	860	918.75	0	0	0	0	0	772	3112	5148	289	2330.25	705	1605	2708	1672.67	5041	5041	6268	6268	3332	1598	2426	4346	2925.5	1204	1204	0	0	247	247	325	325	1	1	2
gi|6323861|ref|NP_013932.1|	PFK2	51	26.88	62	38	44.47	0	3.03502	25.3601	14.1421	10.6343	4	25	58	43	32.5	19	17	39	25	1	1	6	6	7	23	4	0	8.5	0	0	0	0	3	3	18	18	1	1	2
gi|6319370|ref|NP_009453.1|		33	8	38	22	25.25	4	6	4	11	6.25	15	19	49	0	20.75	14	9	12	11.6667	0	0	2	2	14	24	10	3	12.75	0	0	0	0	0	0	1	1	1	1	2
gi|6319546|ref|NP_009628.1|	HSP26	103	5	15	17	35	7	15	15	31	17	78	47	34	37	49	2	14	14	10	37	37	20	20	1	2	1	1	1.25	1	1	2	2	0	0	3	3	1	1	2
gi|6320949|ref|NP_011028.1|	RPS8B	219	48	57	38	90.5	58	90	234	48	107.5	0	34	14	16	16	1	8	5	4.66667	15	15	32	32	0	0	3	5	2	0	0	1	1	0	0	4	4	1	1	2
gi|6323376|ref|NP_013448.1|	RPL26A	8.5	0	10	15	8.375	34	33.4444	11.75	15	23.5486	0	1	0	0	0.25	0	2	0	0.666667	1	1	2.5	2.5	12.1429	10	10.9091	4.33333	9.34632	0	0	2.5	2.5	0	0	3	3	1	1	2
gi|10383770|ref|NP_009909.2|;gi|14318520|ref|NP_116653.1|;gi|20336767|ref|NP_620387.1|;gi|6319468|ref|NP_009549.1|;gi|6320985|ref|NP_011064.1|;gi|6321008|ref|NP_011087.1|;gi|6322010|ref|NP_012086.1|;gi|6322487|ref|NP_012560.1|;gi|6322489|ref|NP_012562.1|;gi|7839162|ref|NP_058150.1|;gi|7839164|ref|NP_058152.1|;gi|7839171|ref|NP_058158.1|;gi|7839173|ref|NP_058160.1|;gi|7839178|ref|NP_058165.1|		6.18232	4.79741	6.55356	4.96255	5.62396	0.154762	1.76946	2.34711	1.16319	1.35863	0	0.125	0.446429	6.76041	1.83296	4.48662	7.59102	10.1308	7.40282	1.21694	1.21694	1.42021	1.42021	0	0.75	0.166667	0.5	0.354167	0	0	0.229167	0.229167	0.0625	0.0625	1.04167	1.04167	1	1	2
gi|10383770|ref|NP_009909.2|;gi|14318520|ref|NP_116653.1|;gi|20336767|ref|NP_620387.1|;gi|6319468|ref|NP_009549.1|;gi|6320985|ref|NP_011064.1|;gi|6321008|ref|NP_011087.1|;gi|6322010|ref|NP_012086.1|;gi|6322487|ref|NP_012560.1|;gi|6322489|ref|NP_012562.1|;gi|7839162|ref|NP_058150.1|;gi|7839164|ref|NP_058152.1|;gi|7839171|ref|NP_058158.1|;gi|7839173|ref|NP_058160.1|;gi|7839178|ref|NP_058165.1|		5.65851	5.13507	4.92369	4.48329	5.05014	0.154762	1.76946	2.3562	1.19176	1.36805	0	0.125	0.446429	6.70197	1.81835	4.10018	7.68292	10.6139	7.46568	1.03512	1.03512	1.42021	1.42021	0	0.75	0.166667	0.5	0.354167	0	0	0.229167	0.229167	0.0625	0.0625	1.18452	1.18452	1	1	2
gi|6319673|ref|NP_009755.1|	PGI1	11	0	0	1	3	0	2	5	11	4.5	0	0	0	1	0.25	1	0	1	0.666667	12	12	9	9	0	0	0	0	0	0	0	0	0	0	0	0	0	1	1	2
gi|6323474|ref|NP_013546.1|	RPS1A	195	46.8462	82	81.4	101.312	46.1429	124.541	70.5556	100.588	85.4568	2	32	45	0	19.75	8.5	2	18.6	9.7	15.6923	15.6923	49.3333	49.3333	2	0	2	6	2.5	0	0	2.5	2.5	3.14286	3.14286	8.33333	8.33333	1	1	2
gi|6320128|ref|NP_010208.1|	RPL31A	20	25	16	15	19	101	30	25	128	71	6	12	25	2	11.25	0	3	0	1	1	1	7	7	4	2	1	4	2.75	0	0	0	0	0	0	35	35	1	1	2
gi|6322666|ref|NP_012739.1|	FAS1	9	2	4	2	4.25	0	8	4	2	3.5	0	0	0	1	0.25	0	0	0	0	1	1	1	1	0	0	0	0	0	0	0	0	0	0	0	5	5	1	1	2
gi|6319470|ref|NP_009552.1|;gi|6320431|ref|NP_010511.1|	HTA2	6	6.42857	12.8333	9.14286	8.60119	1	14	63.5556	12.1579	22.6784	30.9375	35	66.8182	0	33.1889	4	1	2	2.33333	3	3	120	120	11	2	0	9	5.5	0	0	4	4	0	0	0	0	1	1	2
gi|116006491|ref|NP_011548.2|	RPL26B	8.5	6	10	0	6.125	0	9.55556	35.25	15	14.9514	0	1	17	0	4.5	1	2	0	1	1	1	2.5	2.5	4.85714	0	13.0909	8.66667	6.65368	0	0	2.5	2.5	0	0	0	0	1	1	2
gi|6323226|ref|NP_013298.1|	NOP56	105.897	81	111	120.889	104.697	113	212	363.945	276.125	241.267	4	36	100	37	44.25	35	49	98	60.6667	40	40	71	71	7	11	4	7	7.25	0	0	18	18	8	8	26	26	1	1	2
gi|6323357|ref|NP_013429.1|	RPL38	35	27	17	14	23.25	47	55	69	94	66.25	1	6	10	2	4.75	2	3	5	3.33333	9	9	14	14	26	6	12	14	14.5	0	0	2	2	0	0	15	15	1	1	2
gi|20336767|ref|NP_620387.1|;gi|6320985|ref|NP_011064.1|;gi|6321008|ref|NP_011087.1|;gi|6322010|ref|NP_012086.1|;gi|6322487|ref|NP_012560.1|;gi|6323597|ref|NP_013668.1|;gi|7839162|ref|NP_058150.1|;gi|7839173|ref|NP_058160.1|		6.19444	4.87696	4.88765	4.8926	5.21291	0.154762	1.76946	2.32211	1.26319	1.37738	0	0.215909	0.537338	5.92011	1.66834	4.28998	7.8588	9.61199	7.25359	0.610119	0.610119	1.42021	1.42021	0	0.75	0.166667	0.5	0.354167	0	0	0.229167	0.229167	0.0625	0.0625	0.934524	0.934524	1	1	2
gi|6319468|ref|NP_009549.1|;gi|6322489|ref|NP_012562.1|;gi|7839160|ref|NP_058148.1|;gi|7839164|ref|NP_058152.1|;gi|7839171|ref|NP_058158.1|;gi|7839178|ref|NP_058165.1|;gi|7839185|ref|NP_058169.1|;gi|7839187|ref|NP_058171.1|		5.43653	4.48972	4.96895	4.24802	4.7858	0.154762	1.53869	2.11634	0.932423	1.18555	0	0.125	0.446429	4.823	1.34861	4.10329	7.89939	9.40018	7.13429	0.916937	0.916937	1.18944	1.18944	0	0.75	0.166667	0.5	0.354167	0	0	0.229167	0.229167	0.0625	0.0625	1.18452	1.18452	1	1	2
gi|20336767|ref|NP_620387.1|;gi|6320985|ref|NP_011064.1|;gi|6321008|ref|NP_011087.1|;gi|6322010|ref|NP_012086.1|;gi|6322487|ref|NP_012560.1|;gi|6323597|ref|NP_013668.1|;gi|7839162|ref|NP_058150.1|;gi|7839173|ref|NP_058160.1|		7.06111	4.96787	6.36038	5.04513	5.85862	0.154762	1.76946	2.31302	1.16319	1.35011	0	0.215909	0.537338	6.92617	1.91985	4.73283	9.14711	10.9003	8.26008	1.09194	1.09194	1.42021	1.42021	0	0.75	0.166667	0.5	0.354167	0	0	0.229167	0.229167	0.0625	0.0625	0.934524	0.934524	1	1	2
gi|20336767|ref|NP_620387.1|;gi|6320985|ref|NP_011064.1|;gi|6321008|ref|NP_011087.1|;gi|6322010|ref|NP_012086.1|;gi|6322487|ref|NP_012560.1|;gi|6323597|ref|NP_013668.1|;gi|7839162|ref|NP_058150.1|;gi|7839173|ref|NP_058160.1|		6.12301	4.87696	4.88765	4.78149	5.16728	0.154762	1.76946	2.32211	1.26319	1.37738	0	0.215909	0.537338	5.77726	1.63263	4.28998	7.8588	9.61199	7.25359	0.610119	0.610119	1.42021	1.42021	0	0.75	0.166667	0.5	0.354167	0	0	0.229167	0.229167	0.0625	0.0625	0.934524	0.934524	1	1	2
gi|10383770|ref|NP_009909.2|;gi|14318520|ref|NP_116653.1|;gi|20336767|ref|NP_620387.1|;gi|6319468|ref|NP_009549.1|;gi|6320985|ref|NP_011064.1|;gi|6321008|ref|NP_011087.1|;gi|6322010|ref|NP_012086.1|;gi|6322487|ref|NP_012560.1|;gi|6322489|ref|NP_012562.1|;gi|7839162|ref|NP_058150.1|;gi|7839164|ref|NP_058152.1|;gi|7839171|ref|NP_058158.1|;gi|7839173|ref|NP_058160.1|;gi|7839178|ref|NP_058165.1|		6.28968	5.34287	6.53538	5.05346	5.80535	0.154762	1.76946	2.43802	1.16319	1.38136	0	0.215909	0.537338	6.88927	1.91063	4.55783	8.24354	10.1884	7.66326	0.916937	0.916937	1.42021	1.42021	0	0.75	0.166667	0.5	0.354167	0	0	0.229167	0.229167	0.0625	0.0625	1.04167	1.04167	1	1	2
gi|20336767|ref|NP_620387.1|;gi|6320985|ref|NP_011064.1|;gi|6321008|ref|NP_011087.1|;gi|6322010|ref|NP_012086.1|;gi|6322487|ref|NP_012560.1|;gi|6323597|ref|NP_013668.1|;gi|7839162|ref|NP_058150.1|;gi|7839173|ref|NP_058160.1|		5.42041	4.11722	4.12012	3.894	4.38794	0.154762	1.76946	2.08834	1.5251	1.38442	0	0.125	0.446429	5.50554	1.51924	3.99898	6.9865	8.7687	6.58473	0.910119	0.910119	1.42021	1.42021	0	0.75	0.166667	0.5	0.354167	0	0	0.229167	0.229167	0.0625	0.0625	0.934524	0.934524	1	1	2
gi|6319585|ref|NP_009667.1|	CMD1	0	0	5	2	1.75	0	3	3	4	2.5	6	8	0	12	6.5	0	2	1	1	1	1	0	0	0	19	3	1	5.75	0	0	38	38	1	1	1	1	1	1	2
gi|6321408|ref|NP_011485.1|	RPL30	26	11	9	9	13.75	6	15	6	24	12.75	0	0	0	0	0	0	0	0	0	2	2	0	0	0	1	4	3	2	0	0	1	1	0	0	2	2	1	1	2
gi|6321291|ref|NP_011368.1|		10	18	5.5	30	15.875	74	144	238.643	129	146.411	1	9	27	5	10.5	1	2	0.5	1.16667	5	5	7	7	5.5	1.5	0	2.5	2.375	0	0	0	0	0	0	8	8	1	1	2
gi|6320202|ref|NP_010282.1|	NHP10	2132	1815	3009	2393	2337.25	1591	2005	4180	3530	2826.5	454	1480	2755	382	1267.75	222	626	449	432.333	1	1	0	0	4	4	4	5	4.25	3	3	505	505	1551	1551	2075	2075	1	1	2
gi|6325389|ref|NP_015457.1|	RPS23B	94	50	66	66	69	12	67	206	83	92	2	50	60	0	28	7	3	13	7.66667	2	2	30	30	0	0	0	8	2	0	0	0	0	0	0	1	1	1	1	2
gi|6320874|ref|NP_010953.1|	ARB1	68	118	86	103	93.75	110	124	89	203	131.5	3	15	11	30	14.75	40	40	48	42.6667	3	3	7	7	20	10	7	0	9.25	0	0	10	10	2	2	53	53	1	1	2
gi|10383770|ref|NP_009909.2|;gi|14318520|ref|NP_116653.1|;gi|20336767|ref|NP_620387.1|;gi|6319468|ref|NP_009549.1|;gi|6320985|ref|NP_011064.1|;gi|6321008|ref|NP_011087.1|;gi|6322010|ref|NP_012086.1|;gi|6322487|ref|NP_012560.1|;gi|6322489|ref|NP_012562.1|;gi|7839162|ref|NP_058150.1|;gi|7839164|ref|NP_058152.1|;gi|7839171|ref|NP_058158.1|;gi|7839173|ref|NP_058160.1|;gi|7839178|ref|NP_058165.1|		5.01016	4.07555	4.07845	3.74122	4.22635	0.0714286	0.936126	1.29668	1.69176	0.998999	0	0.125	0.196429	6.46387	1.69632	4.04065	7.44483	9.10203	6.8625	0.951786	0.951786	1.26637	1.26637	0	0	0	0	0	0	0	0.0625	0.0625	0.0625	0.0625	1.01786	1.01786	1	1	2
gi|20336767|ref|NP_620387.1|;gi|6320985|ref|NP_011064.1|;gi|6321008|ref|NP_011087.1|;gi|6322010|ref|NP_012086.1|;gi|6322487|ref|NP_012560.1|;gi|6323597|ref|NP_013668.1|;gi|7839162|ref|NP_058150.1|;gi|7839173|ref|NP_058160.1|		6.89877	4.96787	6.36038	5.08755	5.82864	0.154762	1.76946	2.22211	1.16319	1.32738	0	0.215909	0.537338	6.48245	1.80892	4.73283	8.21854	10.4717	7.8077	1.09194	1.09194	1.42021	1.42021	0	0.75	0.166667	0.5	0.354167	0	0	0.229167	0.229167	0.0625	0.0625	0.791667	0.791667	1	1	2
gi|20336767|ref|NP_620387.1|;gi|6320985|ref|NP_011064.1|;gi|6321008|ref|NP_011087.1|;gi|6322010|ref|NP_012086.1|;gi|6322487|ref|NP_012560.1|;gi|6323597|ref|NP_013668.1|;gi|7839162|ref|NP_058150.1|;gi|7839173|ref|NP_058160.1|		5.87496	4.66267	4.30194	3.894	4.68339	0.154762	1.76946	2.08834	1.5251	1.38442	0	0.215909	0.537338	6.49544	1.81217	4.3702	8.23902	9.52627	7.3785	0.910119	0.910119	1.42021	1.42021	0	0.75	0.166667	0.5	0.354167	0	0	0.229167	0.229167	0.0625	0.0625	0.934524	0.934524	1	1	2
gi|20336767|ref|NP_620387.1|;gi|6320985|ref|NP_011064.1|;gi|6321008|ref|NP_011087.1|;gi|6322010|ref|NP_012086.1|;gi|6322487|ref|NP_012560.1|;gi|6323597|ref|NP_013668.1|;gi|7839162|ref|NP_058150.1|;gi|7839173|ref|NP_058160.1|		5.48015	4.75358	5.58965	4.10862	4.983	0.154762	1.51946	1.33683	1.16319	1.04356	0	0.215909	0.537338	5.70583	1.61477	3.91183	8.12427	9.38823	7.14144	0.791937	0.791937	1.42021	1.42021	0	0.583333	0.166667	0.5	0.3125	0	0	0.229167	0.229167	0.0625	0.0625	0.85119	0.85119	1	1	2
gi|14318555|ref|NP_116688.1|		216	49	71	55	97.75	80	65	153	146	111	0	60	28	7	23.75	7	10	23	13.3333	36	36	42	42	2	6	0	5	3.25	0	0	2	2	0	0	5	5	1	1	2
gi|6323567|ref|NP_013638.1|	RPL6A	35.1	14.4	13.3333	31.7647	23.6495	0	32	48.5714	19.8	25.0929	0	20	3	0.5	5.875	0	0.5	0	0.166667	1.33333	1.33333	1.5	1.5	2	0	2	0	1	0	0	0.5	0.5	0	0	1	1	1	1	2
gi|6323481|ref|NP_013553.1|	RPL6B	18.9	9.6	10.6667	4.23529	10.8505	3	28	36.4286	35.2	25.6571	0	0	3	0.5	0.875	0	0.5	0	0.166667	2.66667	2.66667	1.5	1.5	2	6	6	5	4.75	0	0	0.5	0.5	0	0	1	1	1	1	2
gi|6322452|ref|NP_012526.1|	CCT8	19	7	29	15	17.5	38	43	22	70	43.25	0	6	26	39	17.75	19	14	15	16	6	6	18	18	0	0	1	0	0.25	0	0	1	1	0	0	3	3	1	1	2
gi|6319513|ref|NP_009595.1|	ATP3	10	6	18	7	10.25	5	13	5	20	10.75	11	6	15	5	9.25	7	5	1	4.33333	0	0	0	0	13	22	20	11	16.5	0	0	2	2	1	1	3	3	1	1	2
gi|6322769|ref|NP_012842.1|	TEF4	4	10	1	5	5	2	12	4	11	7.25	0	0	2	2	1	2	3	2	2.33333	2	2	0	0	0	1	0	0	0.25	0	0	0	0	0	0	0	0	1	1	2
gi|6321679|ref|NP_011756.1|	PFK1	6	1.12	0	13	5.03	109	256.965	467.64	383.858	304.366	0	5	1	1	1.75	1	1	2	1.33333	3	3	3	3	0	0	0	0	0	0	0	0	0	0	0	3	3	1	1	2
gi|6322331|ref|NP_012405.1|		40	9	23	31	25.75	5	21	266	95	96.75	2	20	30	154	51.5	70	75	135	93.3333	4	4	0	0	0	0	0	0	0	0	0	0	0	0	0	0	0	1	1	2
gi|6325103|ref|NP_015171.1|	PEP4	0	0	0	0	0	0	0	1	2	0.75	1	0	1	1	0.75	0	0	0	0	2	2	0	0	0	3	2	3	2	0	0	0	0	0	0	0	0	1	1	2
gi|6325114|ref|NP_015182.1|	RPL33A	35.28	9.33333	13.1538	4.5	15.5668	57.1268	31.5333	10	11.9048	27.6412	0	6	10.7692	10.9091	6.91958	3	1	1	1.66667	9	9	7	7	9.42857	6	6	5.55556	6.74603	0	0	0	0	0	0	3	3	1	1	2
gi|6322058|ref|NP_012133.1|	RPL16A	24.9565	8.69565	11.8421	4.33333	12.4569	16.2857	14.6667	21.4074	5.95238	14.578	3	4.26667	12.4348	6	6.42536	4	7	1	4	11.7241	11.7241	7.64706	7.64706	5	0	1	0	1.5	0	0	0	0	0	0	2.4	2.4	1	1	2
gi|6323090|ref|NP_013162.1|	RPL22A	2	3	0	0	1.25	0	2	7	6	3.75	1	0	0	0	0.25	0	0	0	0	5	5	2	2	0	0	0	4	1	0	0	0	0	1	1	3	3	1	1	2
gi|6320065|ref|NP_010145.1|	RPL35A	139	71	91	47	87	50	170	211	80	127.75	2	41	50	4	24.25	1	3	2	2	17	17	10	10	11	9	59	69	37	0	0	1	1	5	5	2	2	1	1	2
gi|6324262|ref|NP_014332.1|	RPL9B	0	0	5.5	0	1.375	0	0	18.3571	0	4.58929	0	1	0	0	0.25	1	2	0.5	1.16667	0	0	7	7	5.5	1.5	2	2.5	2.875	0	0	0	0	0	0	0	0	1	1	2
gi|6321430|ref|NP_011507.1|	PMA1	4	3	8	9	6	0	14	32	12	14.5	0	0	0	1	0.25	1	1	2	1.33333	4	4	14	14	0	2	0	0	0.5	0	0	0	0	0	0	1	1	1	1	2
gi|6324562|ref|NP_014631.1|	HTZ1	3	2.57143	9.16667	6.85714	5.39881	0	14	13.4444	8.84211	9.07164	2.0625	35	38.1818	0	18.8111	2	0	1	1	0	0	15	15	3	4	0	0	1.75	0	0	0	0	0	0	0	0	1	1	2
gi|6321522|ref|NP_011599.1|;gi|6325359|ref|NP_015427.1|	RPL11B	10	1	9	4	6	41	13	55	21	32.5	4	10	11	1	6.5	3	3	7	4.33333	2	2	0	0	5	6	7	2	5	0	0	2	2	1	1	6	6	1	1	2
gi|6323081|ref|NP_013153.1|	IES3	1625	763	1474	1057	1229.75	715	1099	2617	1740	1542.75	170	740	1328	115	588.25	96	129	196	140.333	0	0	0	0	3	12	18	5	9.5	8	8	224	224	441	441	718	718	1	1	2
gi|6322745|ref|NP_012818.1|	GFA1	37	3	6	10	14	21	19	32	40	28	0	15	16	63	23.5	23	25	51	33	3	3	5	5	1	2	2	0	1.25	0	0	5	5	0	0	2	2	1	1	2
gi|6324217|ref|NP_014287.1|		2.04444	8.576	5.4902	7.44444	5.88877	4.25806	25.2255	3.07438	51.4682	21.0065	0	0	0	0	0	0	0	1.02273	0.340909	0	0	0	0	2.12245	24.3046	12.9836	6.56604	11.4942	0	0	0	0	0	0	0	0	1	1	2
gi|10383770|ref|NP_009909.2|;gi|14318520|ref|NP_116653.1|;gi|20336767|ref|NP_620387.1|;gi|6319468|ref|NP_009549.1|;gi|6320985|ref|NP_011064.1|;gi|6321008|ref|NP_011087.1|;gi|6322010|ref|NP_012086.1|;gi|6322487|ref|NP_012560.1|;gi|6322489|ref|NP_012562.1|;gi|7839162|ref|NP_058150.1|;gi|7839164|ref|NP_058152.1|;gi|7839171|ref|NP_058158.1|;gi|7839173|ref|NP_058160.1|;gi|7839178|ref|NP_058165.1|		5.12712	2.80932	5.4107	4.09942	4.36164	0	1.04327	1.67287	0.853668	0.892452	0	0.125	0.125	5.69764	1.48691	4.26043	7.35292	7.47606	6.36314	0.919318	0.919318	0.991642	0.991642	0	0.166667	0	0	0.0416667	0	0	0.0625	0.0625	0.0625	0.0625	1.10119	1.10119	1	1	2
gi|6323204|ref|NP_013276.1|	CBF5	2	1	5	6	3.5	2	13	13	19	11.75	0	1	2	12	3.75	6	10	9	8.33333	1	1	0	0	1	4	3	2	2.5	0	0	2	2	0	0	0	0	1	1	2
gi|6325126|ref|NP_015194.1|	RPL5	24	3	15	15	14.25	6	23	19	29	19.25	0	6	11	0	4.25	1	0	4	1.66667	0	0	4	4	3	0	0	0	0.75	0	0	0	0	1	1	0	0	1	1	2
gi|6320938|ref|NP_011017.1|	IES5	1623	1183	1453	1152	1352.75	1389	1062	1522	1623	1399	633	707	1541	400	820.25	154	615	286	351.667	0	0	0	0	2	3	14	7	6.5	3	3	132	132	608	608	756	756	1	1	2
gi|14318508|ref|NP_116641.1|	IES1	3302	3531	3904	2664	3350.25	2804	2747	4697	3835	3520.75	666	2655	3625	383	1832.25	433	1212	1669	1104.67	0	0	0	0	12	14	40	24	22.5	8	8	340	340	1536	1536	2345	2345	1	1	2
gi|6324269|ref|NP_014339.1|	ARP5	4667	2149	4368	3057	3560.25	2298	2857	6814	5012	4245.25	0	0	0	0	0	0	0	2	0.666667	2325	2325	2446	2446	0	0	0	0	0	0	0	157	157	1446	1446	14141	14141	1	1	2
gi|6324763|ref|NP_014832.1|	IES4	0	0	0	0	0	0	7	16	31	13.5	175	189	237	160	190.25	18	288	368	224.667	186	186	194	194	2	5	1	4	3	5	5	4	4	0	0	0	0	1	1	2
gi|6324114|ref|NP_014184.1|	IES2	2381	2005	3191	1822	2349.75	1927	1671	2939	2713	2312.5	1242	970	1907	3	1030.5	0	0	0	0	1959	1959	1306	1306	33	43	78	56	52.5	0	0	1997	1997	3858	3858	2733	2733	1	1	2
gi|6322446|ref|NP_012520.1|	CCT3	4	5	3	7	4.75	3	7	23	36	17.25	0	4	4	46	13.5	10	9	12	10.3333	4	4	0	0	0	1	1	0	0.5	0	0	6	6	0	0	3	3	1	1	2
gi|6320596|ref|NP_010676.1|	RVS167	29	14	7	13	15.75	1	21	20	35	19.25	3	0	1	1	1.25	0	3	13	5.33333	0	0	4	4	6	14	3	2	6.25	0	0	11	11	0	0	1	1	1	1	2
gi|6322426|ref|NP_012500.1|		3	2	5	6.4	4.1	0	10.9091	8	20	9.72727	0	7.66667	11.9091	3	5.64394	0	0	0	0	0.333333	0.333333	3	3	0	1	0	0	0.25	0	0	0	0	0.5	0.5	2	2	1	1	2
gi|6320602|ref|NP_010682.1|		11	1	0	3	3.75	28	18	42	12	25	0	8	2	13	5.75	0	1	10	3.66667	0	0	4	4	0	0	0	0	0	0	0	0	0	0	0	0	0	1	1	2
gi|6325176|ref|NP_015244.1|	RPS9A	18	0	0	12.8571	7.71429	0	0	13.7143	4.2	4.47857	0	0	8	0.5	2.125	0	0	0	0	2.5	2.5	8.5	8.5	3.5	0	0	6	2.375	0	0	0	0	0	0	0	0	1	1	2
gi|6323179|ref|NP_013251.1|	STM1	20	3	27	5	13.75	4	28	48	26	26.5	0	2	0	1	0.75	0	2	1	1	0	0	0	0	5	14	8	6	8.25	0	0	3	3	2	2	4	4	1	1	2
gi|6320228|ref|NP_010308.1|		70	20	49	35	43.5	29	56	120	28	58.25	0	31	16	2	12.25	4	3	1	2.66667	9	9	34	34	1	0	0	0	0.25	0	0	0	0	1	1	4	4	1	1	2
gi|6325006|ref|NP_015074.1|	RPL36B	74.3182	7.5	13.2	11.3333	26.5879	33	32.7857	63.4667	26	38.8131	0	26	7	0	8.25	0.5	1.5	1	1	3	3	1	1	11	20	2.5	42	18.875	0	0	0	0	0.5	0.5	0.5	0.5	1	1	2
gi|6323135|ref|NP_013207.1|	MDN1	11	5	5	10	7.75	1	6	59	32	24.5	0	5	3	20	7	13	30	31	24.6667	2	2	2	2	0	3	1	0	1	0	0	0	0	0	0	0	0	1	1	2
gi|6323613|ref|NP_013684.1|	TSA1	0	0	0	0	0	2	0	0	6	2	0	0	0	0	0	0	0	0	0	3	3	0	0	0	0	0	0	0	0	0	0	0	0	0	0	0	1	1	2
gi|6320197|ref|NP_010277.1|	RPT2	0	2	8	1	2.75	3	13	29	17	15.5	0	2	0	25	6.75	9	10	25	14.6667	0	0	0	0	0	2	0	0	0.5	0	0	0	0	0	0	1	1	1	1	2
gi|6323848|ref|NP_013920.1|	RPL36A	34.6818	7.5	8.8	5.66667	14.1621	33	18.2143	4.53333	13	17.1869	0	0	0	0	0	0.5	1.5	1	1	3	3	0	0	0	0	2.5	0	0.625	0	0	0	0	0.5	0.5	0.5	0.5	1	1	2
gi|6320842|ref|NP_010921.1|	NUG1	24	58	64	33	44.75	25	92	83	159	89.75	0	26	28	24	19.5	20	23	44	29	2	2	0	0	11	16	4	1	8	0	0	8	8	0	0	18	18	1	1	2
gi|6320064|ref|NP_010144.1|	ARF2	1.5	0	0	0	0.375	0	0	1	2.38095	0.845238	0	1.5	0	1	0.625	0	0	0	0	0	0	0	0	1.5	0	0.5	0	0.5	0	0	2	2	0	0	0	0	1	1	2
gi|14318474|ref|NP_116609.1|	SEC53	4	0	0	0	1	4	0	1	2	1.75	0	0	0	6	1.5	9	6	3	6	0	0	0	0	0	0	0	0	0	0	0	0	0	0	0	0	0	1	1	2
gi|20336767|ref|NP_620387.1|;gi|6320985|ref|NP_011064.1|;gi|6321008|ref|NP_011087.1|;gi|6322010|ref|NP_012086.1|;gi|6322487|ref|NP_012560.1|;gi|6323597|ref|NP_013668.1|;gi|7839162|ref|NP_058150.1|;gi|7839173|ref|NP_058160.1|		4.31653	2.50974	2.41018	3.02605	3.06563	0	0.5625	0.583766	0.722899	0.467291	0	0.215909	0.215909	5.17419	1.4015	4.23045	7.29214	6.92096	6.14785	0.6125	0.6125	0.607026	0.607026	0	0	0	0	0	0	0	0.0625	0.0625	0.0625	0.0625	0.767857	0.767857	1	1	2
gi|6320985|ref|NP_011064.1|;gi|6322487|ref|NP_012560.1|;gi|7839185|ref|NP_058169.1|		4.25379	2.97565	3.79908	2.75946	3.447	0	0.5625	0.699675	0.446429	0.427151	0	0.215909	0.215909	5.44643	1.46956	4.19831	8.00545	7.30927	6.50434	0.619318	0.619318	0.430556	0.430556	0	0	0	0	0	0	0	0.0625	0.0625	0.0625	0.0625	1.01786	1.01786	1	1	2
gi|6319468|ref|NP_009549.1|;gi|6320985|ref|NP_011064.1|;gi|6321008|ref|NP_011087.1|;gi|6322010|ref|NP_012086.1|;gi|6322487|ref|NP_012560.1|;gi|6322489|ref|NP_012562.1|;gi|6323597|ref|NP_013668.1|;gi|7839171|ref|NP_058158.1|;gi|7839178|ref|NP_058165.1|;gi|7839187|ref|NP_058171.1|		4.7451	2.97565	4.05791	2.75422	3.63322	0	0.5625	0.699675	0.622899	0.471269	0	0.215909	0.215909	6.14335	1.64379	4.27853	7.4571	7.43785	6.39116	0.919318	0.919318	0.607026	0.607026	0	0	0	0	0	0	0	0.0625	0.0625	0.0625	0.0625	0.875	0.875	1	1	2
gi|6321807|ref|NP_011883.1|	DED81	1	9	7	14	7.75	3	10	16	44	18.25	0	1	0	8	2.25	9	8	8	8.33333	0	0	0	0	0	0	0	0	0	0	0	0	0	0	0	4	4	1	1	2
gi|6324808|ref|NP_014877.1|		13.72	2.66667	5.84615	4.5	6.68321	20.8732	11.4667	5	13.0952	12.6088	0	2	9.23077	1.09091	3.08042	0	0	1	0.333333	0	0	0	0	1.57143	0	0	4.44444	1.50397	0	0	0	0	0	0	1	1	1	1	2
gi|6321025|ref|NP_011104.1|		8	0	0	1.5	2.375	0	0	5	18	5.75	0.5	0.5	2.5	9	3.125	0	0.5	3	1.16667	5	5	3	3	0	0	0	0	0	0	0	2	2	0	0	0	0	1	1	2
gi|6321673|ref|NP_011750.1|	YHB1	1	0	0	0	0.25	2	5	0	4	2.75	0	0	0	2	0.5	0	0	2	0.666667	0	0	0	0	0	0	0	0	0	0	0	0	0	0	0	0	0	1	1	2
gi|10383791|ref|NP_009958.2|	RIM1	13	0	0	2	3.75	0	14	62	6	20.5	391	847	549	0	446.75	2	0	2	1.33333	2	2	5	5	8	0	0	4	3	0	0	1	1	0	0	0	0	1	1	2
gi|10383770|ref|NP_009909.2|;gi|14318520|ref|NP_116653.1|;gi|20336767|ref|NP_620387.1|;gi|6319468|ref|NP_009549.1|;gi|6320985|ref|NP_011064.1|;gi|6321008|ref|NP_011087.1|;gi|6322010|ref|NP_012086.1|;gi|6322487|ref|NP_012560.1|;gi|6322489|ref|NP_012562.1|;gi|7839162|ref|NP_058150.1|;gi|7839164|ref|NP_058152.1|;gi|7839171|ref|NP_058158.1|;gi|7839173|ref|NP_058160.1|;gi|7839178|ref|NP_058165.1|		1.70553	2.58691	4.88202	1.98019	2.78866	0.0714286	0.70696	0.912587	0.373626	0.516151	0	0.0909091	0.162338	3.69138	0.986156	0.814069	3.15152	5.1789	3.04816	0.729437	0.729437	0.659341	0.659341	0	0	0	0	0	0	0	0	0	0	0	0	0	1	1	2
gi|6322167|ref|NP_012242.1|	TIM44	0	48	31	16	23.75	0	25	37	46	27	1	0	0	2	0.75	1	13	2	5.33333	0	0	0	0	1	27	8	26	15.5	0	0	2	2	0	0	0	0	1	1	2
gi|6322532|ref|NP_012606.1|		6	11	17	7	10.25	8	32	26	22	22	0	2	4	5	2.75	2	2	5	3	0	0	0	0	1	4	0	0	1.25	0	0	3	3	0	0	3	3	1	1	2
gi|6322704|ref|NP_012777.1|	RPT1	6	1	6	9	5.5	2	4	13	8	6.75	0	0	4	9	3.25	6	8	8	7.33333	0	0	0	0	0	0	0	0	0	0	0	0	0	0	0	0	0	1	1	2
gi|6323057|ref|NP_013129.1|	RPL15A	46	15	21	21	25.75	16	33	49	42	35	0	29	10	2	10.25	3	3	2	2.66667	0	0	3	3	3	0	9	1	3.25	0	0	0	0	0	0	7	7	1	1	2
gi|6320359|ref|NP_010439.1|	CPR1	0	0	0	0	0	0	0	0	1	0.25	0	0	0	0	0	0	0	0	0	0	0	3	3	0	0	0	0	0	0	0	0	0	0	0	0	0	1	1	2
gi|6322138|ref|NP_012213.1|		0	0	0	0	0	0	0	0	0	0	0	0	0	0	0	0	0	0	0	1	1	0	0	0	0	0	0	0	0	0	0	0	0	0	0	0	1	1	2
gi|6324756|ref|NP_014825.1|		8	4	4	3	4.75	0	21	18	13	13	0	0	2	0	0.5	0	1	1	0.666667	0	0	2	2	5	2	17	7	7.75	0	0	0	0	0	0	0	0	1	1	2
gi|6319553|ref|NP_009635.1|	RPG1	0	0	0	0	0	0	1	5	2	2	0	1	1	0	0.5	0	1	0	0.333333	0	0	0	0	0	0	0	0	0	0	0	1	1	0	0	0	0	1	1	2
gi|6320791|ref|NP_010870.1|	IES6	401	61	493	304	314.75	73	247	795	440	388.75	0	0	0	0	0	0	0	0	0	46	46	371	371	0	0	0	0	0	0	0	8	8	20	20	406	406	1	1	2
gi|6323138|ref|NP_013210.1|	AHP1	0	0	1	0	0.25	0	0	0	0	0	0	0	0	0	0	0	0	0	0	7	7	3	3	0	0	0	0	0	0	0	0	0	0	0	0	0	1	1	2
gi|6321977|ref|NP_012053.1|		1	0	3	0	1	0	0	2	0	0.5	0	0	0	0	0	0	0	0	0	3	3	1	1	0	0	0	0	0	0	0	0	0	0	0	0	0	1	1	2
gi|6320914|ref|NP_010993.1|	RNR1	6	4	1	8	4.75	7	20	40	57	31	0	0	4	3	1.75	6	6	5	5.66667	0	0	0	0	0	0	0	0	0	0	0	2	2	0	0	2	2	1	1	2
gi|6321301|ref|NP_011378.1|	SEC27	3	0	1	4	2	2	11	26	14	13.25	0	1	1	23	6.25	5	13	14	10.6667	1	1	0	0	0	2	1	0	0.75	0	0	0	0	2	2	1	1	1	1	2
gi|6324804|ref|NP_014873.1|		0	0	1	2	0.75	0	0	0	2	0.5	0	0	0	1	0.25	0	0	0	0	2	2	3	3	0	0	0	0	0	0	0	0	0	0	0	0	0	1	1	2
gi|6321203|ref|NP_011280.1|	ADE5,7	1	0	0	1	0.5	0	3	5	10	4.5	0	0	1	1	0.5	0	0	0	0	0	0	0	0	0	0	0	0	0	0	0	0	0	0	0	0	0	1	1	2
gi|6324222|ref|NP_014292.1|		1	0	0	0	0.25	1	2	2	5	2.5	0	0	0	0	0	0	0	0	0	0	0	0	0	0	0	0	0	0	0	0	0	0	0	0	0	0	1	1	2
gi|6322196|ref|NP_012271.1|		0	0	0	3	0.75	0	0	0	0	0	0	8	0	0	2	3	3	8	4.66667	0	0	0	0	2	1	0	0	0.75	0	0	2	2	8	8	0	0	1	1	2
gi|14318578|ref|NP_116711.1|		1	0	0	0	0.25	0	0	0	0	0	0	0	0	0	0	0	0	0	0	1	1	2	2	0	0	0	0	0	0	0	0	0	0	0	0	0	1	1	2
gi|6324902|ref|NP_014971.1|	MYO2	20	13.8462	14	16.8889	16.1838	4	74	146.83	124.901	87.4327	0	21	54	0	18.75	7	13	16	12	10	10	2	2	0	0	0	0	0	0	0	5	5	0	0	1	1	1	1	2
gi|6323974|ref|NP_014045.1|	PRE5	7	0	0	2	2.25	1	0	7	8	4	0	1	0	5	1.5	6	7	4	5.66667	0	0	1	1	0	2	0	0	0.5	0	0	5	5	0	0	0	0	1	1	2
gi|63535562|ref|NP_001018030.1|	CHA1	8	26	16	33	20.75	1	90	49	95	58.75	0	59	40	7	26.5	2	2	4	2.66667	0	0	0	0	0	0	0	0	0	0	0	0	0	0	0	0	0	1	1	2
gi|6320061|ref|NP_010141.1|	RPO21	7	4	11	18	10	0	5	9	9	5.75	0	2	0	58	15	18	17	48	27.6667	1	1	0	0	0	0	0	1	0.25	0	0	0	0	0	0	5	5	1	1	2
gi|6324725|ref|NP_014794.1|		4	3	15	12	8.5	1	13	24	21	14.75	0	0	4	39	10.75	15	28	23	22	2	2	1	1	0	0	0	0	0	0	0	0	0	0	0	0	0	1	1	2
gi|6325164|ref|NP_015232.1|	NOG1	18	20	22	11	17.75	24	51	45	115	58.75	0	7	10	19	9	13	7	10	10	4	4	2	2	2	0	1	0	0.75	0	0	0	0	0	0	1	1	1	1	2
gi|6320255|ref|NP_010335.1|	TPI1	0	0	0	0	0	0	1	0	2	0.75	0	0	0	0	0	0	0	0	0	1	1	3	3	0	0	0	0	0	0	0	0	0	0	0	0	0	1	1	2
gi|6325036|ref|NP_015104.1|	RPL1A	52	0	2	5	14.75	2	5	8	6	5.25	0	0	2	3	1.25	0	2	2	1.33333	4	4	0	0	0	0	0	0	0	0	0	0	0	0	0	1	1	1	1	2
gi|6319806|ref|NP_009887.1|	PDI1	0	0	0	0	0	0	0	0	0	0	0	0	0	1	0.25	0	0	0	0	2	2	0	0	0	0	0	0	0	0	0	1	1	0	0	0	0	1	1	2
gi|6325245|ref|NP_015313.1|	RRP12	7	11	18	25	15.25	2	32	28	65	31.75	0	2	2	0	1	2	0	1	1	0	0	1	1	1	9	1	0	2.75	0	0	1	1	0	0	1	1	1	1	2
gi|6320150|ref|NP_010230.1|	PBP4	3	5	13	9	7.5	0	5	15	14	8.5	0	0	2	3	1.25	0	0	0	0	0	0	0	0	4	5	6	5	5	0	0	6	6	7	7	3	3	1	1	2
gi|6324570|ref|NP_014639.1|	SIN3	2	2	7	15	6.5	1	5	16	20	10.5	0	7	3	27	9.25	33	54	96	61	9	9	1	1	2	0	0	0	0.5	0	0	1	1	0	0	0	0	1	1	2
gi|6320119|ref|NP_010199.1|	SUB2	0	3	0	3	1.5	0	0	7	3	2.5	0	0	0	2	0.5	0	3	0	1	0	0	1	1	0	0	0	0	0	0	0	0	0	2	2	4	4	1	1	2
gi|6325276|ref|NP_015344.1|	MCM4	6	0	4	8	4.5	3	9	16	21	12.25	0	1	2	31	8.5	5	12	19	12	0	0	0	0	0	0	0	0	0	0	0	0	0	0	0	1	1	1	1	2
gi|6320325|ref|NP_010405.1|		0	41	40	50	32.75	0	42	24	67	33.25	0	4	4	0	2	0	0	3	1	0	0	2	2	3	32	14	27	19	0	0	6	6	0	0	0	0	1	1	2
gi|6324893|ref|NP_014962.1|		3	1	2	7	3.25	0	4	6	27	9.25	0	0	0	1	0.25	0	1	0	0.333333	0	0	0	0	0	0	1	0	0.25	0	0	0	0	0	0	0	0	1	1	2
gi|6320374|ref|NP_010454.1|		2	1	1	0	1	0	1	2	2	1.25	0	0	0	1	0.25	0	0	0	0	0	0	2	2	0	0	0	0	0	0	0	0	0	0	0	0	0	1	1	2
gi|6321913|ref|NP_011989.1|	LSM12	9	18	5	6	9.5	0	16	9	37	15.5	0	4	2	9	3.75	0	0	0	0	8	8	7	7	0	0	0	0	0	0	0	0	0	0	0	0	0	1	1	2
gi|6320103|ref|NP_010183.1|	GET3	1	0	0	4	1.25	2	3	1	16	5.5	0	0	0	0	0	0	1	0	0.333333	0	0	0	0	0	0	0	0	0	0	0	0	0	0	0	0	0	1	1	2
gi|6319698|ref|NP_009780.1|	PDB1	0	0	3	0	0.75	0	1	0	3	1	3	1	4	4	3	0	0	2	0.666667	0	0	0	0	0	1	0	0	0.25	0	0	0	0	0	0	1	1	1	1	2
gi|6325367|ref|NP_015435.1|	RPC40	2	3	5	5	3.75	1	10	20	25	14	0	1	2	16	4.75	7	5	9	7	1	1	1	1	0	0	0	0	0	0	0	2	2	0	0	1	1	1	1	2
gi|6324244|ref|NP_014314.1|		4	7	8	9	7	0	14	21	6	10.25	0	1	2	28	7.75	11	15	22	16	1	1	0	0	1	0	1	0	0.5	0	0	2	2	4	4	3	3	1	1	2
gi|6320175|ref|NP_010255.1|	ARP2	7	8	7	9	7.75	9	24	22	20	18.75	3	7	9	28	11.75	7	23	22	17.3333	1	1	0	0	0	2	3	0	1.25	0	0	0	0	0	0	0	0	1	1	2
gi|6323045|ref|NP_013117.1|	MEU1	8	2	1	4	3.75	3	5	13	15	9	0	2	4	23	7.25	6	5	0	3.66667	0	0	1	1	0	0	0	0	0	0	0	1	1	0	0	0	0	1	1	2
gi|7839178|ref|NP_058165.1|;gi|7839199|ref|NP_058183.1|		0.666667	0.714286	0.785714	1.47436	0.910256	0	0	0.242857	0.171429	0.103571	0	0	0	1.50794	0.376984	0.21978	0.330891	2.21905	0.92324	0	0	0	0	0	0	0	0	0	0	0	0	0	0	0	0	0	1	1	2
gi|6321684|ref|NP_011761.1|		30	32	46	34	35.5	20	101	108	114	85.75	0	4	5	0	2.25	3	0	6	3	0	0	0	0	0	7	1	0	2	0	0	0	0	0	0	2	2	1	1	2
gi|6323367|ref|NP_013439.1|	NUP2	0	2	0	4	1.5	0	0	0	1	0.25	0	0	0	0	0	0	0	0	0	0	0	0	0	0	0	0	1	0.25	0	0	2	2	2	2	0	0	1	1	2
gi|6322910|ref|NP_012983.1|		0	0	0	0	0	0	0	0	0	0	0	0	0	3	0.75	0	1	0	0.333333	0	0	0	0	0	0	0	0	0	0	0	0	0	0	0	0	0	1	1	2
gi|6322823|ref|NP_012896.1|	MAE1	10	1	3	11	6.25	5	16	13	36	17.5	0	1	10	0	2.75	1	1	3	1.66667	0	0	0	0	2	0	0	0	0.5	0	0	0	0	0	0	1	1	1	1	2
gi|6324433|ref|NP_014502.1|	CDC33	1	1	0	0	0.5	0	1	0	2	0.75	0	0	0	0	0	0	0	0	0	0	0	0	0	0	0	0	0	0	0	0	0	0	0	0	1	1	1	1	2
gi|6323464|ref|NP_013536.1|		2	0	0	1	0.75	0	0	3	0	0.75	0	0	0	2	0.5	2	1	0	1	0	0	1	1	0	0	0	0	0	0	0	0	0	0	0	1	1	1	1	2
gi|6324791|ref|NP_014860.1|	RFC1	12	19	37	43	27.75	6	49	32	60	36.75	0	5	6	4	3.75	12	17	10	13	0	0	0	0	2	3	0	3	2	0	0	2	2	1	1	7	7	1	1	2
gi|6324911|ref|NP_014980.1|		0	0	0	2	0.5	0	0	0	0	0	0	0	0	0	0	0	2	0	0.666667	0	0	0	0	0	0	0	0	0	0	0	0	0	0	0	0	0	1	1	2
gi|6321376|ref|NP_011453.1|	PYC1	1	0	0	0	0.25	0	1	1.5	2.5	1.25	0	0	0	0	0	0	1	0.5	0.5	0	0	0	0	0	0	0	0	0	0	0	0	0	0	0	0	0	1	1	2
gi|6322115|ref|NP_012190.1|	RPN2	2	6	2	1	2.75	0	2	19	7	7	0	0	0	6	1.5	4	4	2	3.33333	0	0	0	0	0	0	0	0	0	0	0	0	0	0	0	0	0	1	1	2
gi|6322667|ref|NP_012740.1|	PRS1	5	5	2	2	3.5	6	9	15	12	10.5	0	0	5	6	2.75	0	0	3	1	0	0	0	0	2	2	1	1	1.5	0	0	0	0	0	0	0	0	1	1	2
gi|6324720|ref|NP_014788.1|	PNO1	10	3	12	4	7.25	2	28	25	16	17.75	0	3	1	0	1	1	0	0	0.333333	5	5	0	0	5	4	0	0	2.25	0	0	2	2	0	0	0	0	1	1	2
gi|6324197|ref|NP_014267.1|	KRE33	4	6	3	14	6.75	8	9	32	33	20.5	0	3	7	3	3.25	5	1	2	2.66667	0	0	0	0	0	0	0	0	0	0	0	0	0	1	1	0	0	1	1	2
gi|6319766|ref|NP_009848.1|		0	7	9	8	6	0	19	24	35	19.5	0	2	2	13	4.25	7	7	21	11.6667	4	4	0	0	2	10	8	2	5.5	0	0	1	1	0	0	1	1	1	1	2
gi|6320056|ref|NP_010136.1|	COP1	4	3	6	14	6.75	0	12	17	19	12	0	0	1	18	4.75	10	11	9	10	0	0	1	1	0	0	0	0	0	0	0	0	0	0	0	0	0	1	1	2
gi|6323999|ref|NP_014069.1|	RPD3	0	4	3	1	2	0	3	3	3	2.25	0	2	2	12	4	12	20	13	15	3	3	1	1	0	1	0	1	0.5	0	0	0	0	3	3	0	0	1	1	2
gi|6324039|ref|NP_014109.1|	RFC3	26	12	14	23	18.75	12	44	61	74	47.75	0	1	10	19	7.5	2	7	7	5.33333	0	0	0	0	1	0	0	0	0.25	0	0	2	2	0	0	1	1	1	1	2
gi|20336767|ref|NP_620387.1|;gi|6321008|ref|NP_011087.1|;gi|6322010|ref|NP_012086.1|;gi|6322489|ref|NP_012562.1|;gi|6323597|ref|NP_013668.1|;gi|6323694|ref|NP_013765.1|;gi|7839160|ref|NP_058148.1|;gi|7839162|ref|NP_058150.1|;gi|7839178|ref|NP_058165.1|		1.19608	0.214286	0.903361	1.93514	1.06222	0	0	0.242857	0.347899	0.147689	0	0	0	1.85247	0.463119	0.621741	1.37711	1.90089	1.29991	0	0	0.232026	0.232026	0	0	0	0	0	0	0	0	0	0	0	0.142857	0.142857	1	1	2
gi|6324297|ref|NP_014367.1|	HHT2	8	0	0	1	2.25	0	10	22	0	8	2	5	19	0	6.5	1	0	0	0.333333	0	0	59	59	0	0	0	1	0.25	0	0	0	0	0	0	0	0	1	1	2
gi|6319395|ref|NP_009477.1|	ILS1	0	0	1	0	0.25	0	0	1	1	0.5	0	0	0	0	0	0	0	0	0	0	0	0	0	0	0	0	0	0	0	0	0	0	0	0	0	0	1	1	2
gi|6320362|ref|NP_010442.1|		1	1	0	4	1.5	0	0	0	5	1.25	0	0	0	0	0	0	0	0	0	0	0	0	0	0	0	0	0	0	0	0	0	0	0	0	0	0	1	1	2
gi|6322994|ref|NP_013066.1|	RI07	5	0	5	9	4.75	17	36	2	35	22.5	0	0	4	0	1	3	1	7	3.66667	0	0	0	0	0	0	0	0	0	0	0	0	0	0	0	0	0	1	1	2
gi|6321692|ref|NP_011769.1|	PUP2	0	0	0	1	0.25	10	7	9	36	15.5	0	1	0	8	2.25	8	6	8	7.33333	0	0	0	0	0	1	0	0	0.25	0	0	0	0	0	0	0	0	1	1	2
gi|6321614|ref|NP_011691.1|	ERG1	0	1	0	0	0.25	0	0	0	0	0	0	0	0	0	0	0	0	0	0	0	0	0	0	0	0	0	0	0	0	0	0	0	0	0	0	0	1	1	2
gi|6321900|ref|NP_011976.1|	GGA2	2	1	1	0	1	0	0	1	2	0.75	0	0	0	0	0	0	0	1	0.333333	0	0	0	0	0	0	0	0	0	0	0	1	1	0	0	0	0	1	1	2
gi|6322528|ref|NP_012602.1|		20	13	15	17	16.25	8	19	28	61	29	0	5	5	4	3.5	4	5	8	5.66667	0	0	1	1	2	2	2	0	1.5	0	0	2	2	0	0	2	2	1	1	2
gi|6325172|ref|NP_015240.1|	SEC16	1	1	3	3	2	0	0	4	5	2.25	0	0	0	0	0	0	0	2	0.666667	0	0	0	0	0	1	1	0	0.5	0	0	0	0	0	0	0	0	1	1	2
gi|6325273|ref|NP_015341.1|	TIF6	25	4	0	0	7.25	0	10	13	14	9.25	0	1	2	2	1.25	1	0	0	0.333333	0	0	0	0	0	0	0	0	0	0	0	0	0	0	0	2	2	1	1	2
gi|6325267|ref|NP_015335.1|	RPA135	3	5	6	8	5.5	1	46	79	57	45.75	0	1	6	31	9.5	23	26	34	27.6667	0	0	7	7	0	0	0	0	0	0	0	0	0	0	0	1	1	1	1	2
gi|6321232|ref|NP_011309.1|	CHC1	0	0	0	1	0.25	0	0	2	0	0.5	0	0	0	2	0.5	3	4	5	4	0	0	0	0	0	0	0	0	0	0	0	0	0	0	0	0	0	1	1	2
gi|6324381|ref|NP_014451.1|	NOG2	7	14	15	14	12.5	8	35	25	68	34	0	3	10	18	7.75	10	17	16	14.3333	2	2	2	2	0	2	0	0	0.5	0	0	3	3	3	3	4	4	1	1	2
gi|6319420|ref|NP_009502.1|	PIN4	0	0	0	0	0	0	0	0	0	0	0	0	0	0	0	1	2	0	1	0	0	0	0	0	0	0	0	0	0	0	0	0	0	0	0	0	1	1	2
gi|6322564|ref|NP_012638.1|	SOD1	0	0	0	0	0	0	0	0	0	0	0	0	0	0	0	0	0	0	0	3	3	2	2	0	0	0	0	0	0	0	0	0	0	0	0	0	1	1	2
gi|6322978|ref|NP_013050.1|	COF1	0	0	0	0	0	0	0	0	1	0.25	0	0	0	0	0	0	0	0	0	0	0	1	1	0	0	0	0	0	0	0	0	0	0	0	0	0	1	1	2
gi|6321429|ref|NP_011506.1|	LEU1	1	1	0	1	0.75	1	1	5	8	3.75	0	0	0	0	0	0	0	0	0	0	0	0	0	0	0	0	0	0	0	0	0	0	0	0	0	0	1	1	2
gi|6321599|ref|NP_011675.1|	NSR1	0	0	1	1	0.5	0	7	16	17	10	0	0	1	0	0.25	0	0	0	0	1	1	1	1	0	3	0	2	1.25	0	0	0	0	0	0	0	0	1	1	2
gi|6322325|ref|NP_012399.1|	RPS21B	0	0	0	0	0	0	0	2	4	1.5	0	0	0	3	0.75	0	1	0	0.333333	0	0	0	0	0	0	0	0	0	0	0	0	0	0	0	0	0	1	1	2
gi|6325331|ref|NP_015399.1|	TKL1	0	0	0	1	0.25	0	0	0	0	0	0	0	0	0	0	0	0	0	0	0	0	0	0	0	0	0	0	0	0	0	0	0	0	0	0	0	1	1	2
gi|6323885|ref|NP_013956.1|	RRP5	6	0	1	3	2.5	0	1	5	9	3.75	0	0	0	0	0	0	0	0	0	0	0	0	0	0	0	0	0	0	0	0	0	0	0	0	0	0	1	1	2
gi|6322901|ref|NP_012974.1|	NAP1	0	0	0	0	0	0	1	1	0	0.5	0	0	0	0	0	0	0	0	0	0	0	0	0	0	0	0	0	0	0	0	0	0	0	0	0	0	1	1	2
gi|37362611|ref|NP_009391.2|	SWC3	0	0	0	0	0	0	0	0	0	0	0	0	0	0	0	0	0	0	0	1	1	0	0	0	0	0	0	0	0	0	0	0	0	0	0	0	1	1	2
gi|6320347|ref|NP_010427.1|		6	4	3	11	6	1	3	7	9	5	0	1	2	37	10	10	22	12	14.6667	0	0	1	1	0	1	0	0	0.25	0	0	0	0	0	0	0	0	1	1	2
gi|6324697|ref|NP_014766.1|	LEO1	6	3	11	8	7	12	19	23	29	20.75	0	2	11	32	11.25	9	32	25	22	5	5	8	8	0	0	0	0	0	0	0	1	1	1	1	0	0	1	1	2
gi|6321987|ref|NP_012063.1|		0	0	0	0	0	0	0	0	0	0	0	0	0	0	0	0	0	0	0	0	0	0	0	0	0	0	0	0	0	0	0	0	0	0	0	0	1	1	2
gi|6323021|ref|NP_013093.1|	DRS1	9	7	9	8	8.25	5	16	12	58	22.75	0	0	0	2	0.5	0	0	1	0.333333	0	0	0	0	2	3	0	0	1.25	0	0	0	0	0	0	0	0	1	1	2
gi|6319483|ref|NP_009565.1|	IPP1	0	0	0	0	0	0	0	1	0	0.25	0	0	0	0	0	0	0	0	0	1	1	0	0	0	0	0	0	0	0	0	0	0	0	0	0	0	1	1	2
gi|6322385|ref|NP_012459.1|	NET1	0	0	2	1	0.75	0	0	0	1	0.25	0	0	0	0	0	0	0	0	0	1	1	0	0	0	0	0	0	0	0	0	0	0	0	0	0	0	1	1	2
gi|10383811|ref|NP_010017.2|	CDC39	0	0	0	0	0	0	0	0	0	0	0	0	0	1	0.25	0	2	0	0.666667	0	0	0	0	0	0	0	0	0	0	0	0	0	0	0	0	0	1	1	2
gi|6323738|ref|NP_013809.1|	NPL6	2	2	0	0	1	1	1	9	10	5.25	0	2	1	6	2.25	7	14	2	7.66667	0	0	0	0	0	1	0	0	0.25	0	0	2	2	0	0	4	4	1	1	2
gi|6324478|ref|NP_014547.1|	RFC4	9	14	11	10	11	19	36	37	66	39.5	0	0	13	7	5	1	3	8	4	0	0	0	0	0	0	0	0	0	0	0	0	0	0	0	1	1	1	1	2
gi|6322476|ref|NP_012550.1|	ILV3	4	0	2	3	2.25	0	3	9	15	6.75	0	4	0	1	1.25	1	3	2	2	0	0	0	0	0	0	0	0	0	0	0	0	0	0	0	0	0	1	1	2
gi|6325039|ref|NP_015107.1|	BMS1	18	30	26	17	22.75	10	61	54	43	42	0	8	8	4	5	0	5	3	2.66667	2	2	0	0	0	0	0	0	0	0	0	0	0	0	0	6	6	1	1	2
gi|6320859|ref|NP_010938.1|	RPN3	0	1	0	0	0.25	1	0	2	7	2.5	0	0	0	0	0	0	0	0	0	0	0	0	0	0	0	0	0	0	0	0	0	0	0	0	0	0	1	1	2
gi|6321574|ref|NP_011651.1|		4	0	0	4	2	10	6	15	18	12.25	0	0	0	6	1.5	0	0	0	0	0	0	0	0	0	0	0	0	0	0	0	0	0	0	0	0	0	1	1	2
gi|6324085|ref|NP_014155.1|	SUI1	3	2	0	0	1.25	2	2	4	2	2.5	0	0	0	0	0	0	0	0	0	0	0	0	0	0	0	0	0	0	0	0	0	0	0	0	0	0	1	1	2
gi|6319439|ref|NP_009521.1|	HEK2	5	0	0	0	1.25	1	0	1	3	1.25	0	0	0	0	0	0	0	0	0	0	0	0	0	0	1	0	0	0.25	0	0	0	0	0	0	0	0	1	1	2
gi|6320936|ref|NP_011015.1|		1	0	1	0	0.5	0	0	1	0	0.25	0	0	0	0	0	0	0	0	0	0	0	1	1	0	0	0	0	0	0	0	0	0	0	0	0	0	1	1	2
gi|6319722|ref|NP_009804.1|	ISW1	3	1	1	5	2.5	0	1.5	2.5	12.3077	4.07692	0	0	0	0	0	0	0	0	0	0	0	0	0	0	0	0	0	0	0	0	0	0	0	0	0	0	1	1	2
gi|6322065|ref|NP_012140.1|	STH1	5	1	0	4	2.5	1	5	12	15	8.25	0	0	1	5	1.5	9	19	13	13.6667	1	1	4	4	0	0	0	0	0	0	0	0	0	0	0	0	0	1	1	2
gi|6325220|ref|NP_015288.1|	EGD1	0	0	0	0	0	0	0	0	0	0	0	0	0	0	0	0	0	0	0	0	0	3	3	0	0	0	0	0	0	0	0	0	0	0	0	0	1	1	2
gi|6323214|ref|NP_013286.1|	RPL37A	3	2	12	4	5.25	0	16	8	7	7.75	1	1	2	0	1	0	0	0	0	1	1	0	0	6	4	1	4	3.75	0	0	1	1	0	0	4	4	1	1	2
gi|6320801|ref|NP_010880.1|		0	0	0	0	0	0	0	0	0	0	0	2	0	0	0.5	0	0	0	0	0	0	0	0	0	0	0	0	0	0	0	0	0	0	0	0	0	1	1	2
gi|6324245|ref|NP_014315.1|	END3	0	0	0	0	0	0	0	0	0	0	0	0	0	0	0	0	4	0	1.33333	0	0	0	0	0	0	0	0	0	0	0	0	0	0	0	0	0	1	1	2
gi|6321267|ref|NP_011344.1|	ROK1	9	2	2	12	6.25	29	117	111	141	99.5	0	2	4	0	1.5	0	0	1	0.333333	0	0	1	1	0	0	0	0	0	0	0	1	1	0	0	0	0	1	1	2
gi|6320882|ref|NP_010961.1|		0	1	0	0	0.25	0	1	0	1	0.5	0	0	0	0	0	0	0	0	0	0	0	2	2	0	0	0	0	0	0	0	0	0	0	0	0	0	1	1	2
gi|6322491|ref|NP_012565.1|	GEA1	0	1	0	0	0.25	0	2	0	4	1.5	2	0	3	0	1.25	0	0	0	0	0	0	1	1	0	0	0	0	0	0	0	0	0	0	0	2	2	1	1	2
gi|6321804|ref|NP_011880.1|	YSC84	0	3.15789	2.64706	1.33333	1.78457	0	0	0	4	1	0	0	0	0	0	0	0	0	0	0	0	0	0	1	13.8462	10.08	2	6.73154	0	0	1	1	0	0	0	0	1	1	2
gi|6324917|ref|NP_014986.1|		2	0	13	7	5.5	2	4	20	16	10.5	0	1	0	9	2.5	3	10	12	8.33333	0	0	0	0	1	0	0	0	0.25	0	0	0	0	0	0	0	0	1	1	2
gi|14318497|ref|NP_116631.1|	FRS2	0	0	0	1	0.25	11	16	20	28	18.75	0	9	6	2	4.25	0	1	4	1.66667	1	1	0	0	0	0	0	0	0	0	0	0	0	0	0	1	1	1	1	2
gi|37362660|ref|NP_011996.2|	FUR1	0	0	0	3	0.75	0	0	0	0	0	0	0	0	0	0	0	0	0	0	0	0	0	0	0	0	0	0	0	0	0	0	0	0	0	0	0	1	1	2
gi|6321814|ref|NP_011890.1|	THR1	0	2	0	1	0.75	0	0	2	2	1	0	0	0	0	0	0	0	0	0	0	0	0	0	0	0	0	0	0	0	0	0	0	0	0	0	0	1	1	2
gi|6321360|ref|NP_011437.1|		8	0	2	8	4.5	22	60	72	68	55.5	0	3	0	1	1	3	5	3	3.66667	0	0	0	0	1	5	2	0	2	0	0	0	0	0	0	0	0	1	1	2
gi|6321891|ref|NP_011967.1|	TRA1	0	0	0	0	0	0	1	4	0	1.25	0	0	2	1	0.75	0	3	0	1	0	0	0	0	0	0	0	0	0	0	0	0	0	0	0	0	0	1	1	2
gi|6321540|ref|NP_011617.1|	NOP7	17	10	31	20	19.5	24	76	122	82	76	0	1	0	3	1	1	4	2	2.33333	0	0	0	0	0	2	0	0	0.5	0	0	1	1	0	0	5	5	1	1	2
gi|6321823|ref|NP_011899.1|	PIH1	0	2	0	1	0.75	0	0	6	6	3	0	0	0	0	0	0	1	1	0.666667	0	0	0	0	0	0	0	0	0	0	0	0	0	0	0	0	0	1	1	2
gi|6323374|ref|NP_013446.1|	FKS1	0	0	2	2	1	0	3	2	3	2	0	0	0	0	0	0	0	0	0	0	0	0	0	0	1	0	0	0.25	0	0	0	0	0	0	0	0	1	1	2
gi|6321469|ref|NP_011546.1|		0	0	2	0	0.5	0	0	2	3	1.25	0	0	0	0	0	0	0	0	0	0	0	0	0	0	1	0	0	0.25	0	0	0	0	0	0	0	0	1	1	2
gi|6323285|ref|NP_013357.1|	HAP1	1	1	2	8	3	2	6	15	14	9.25	0	3	3	28	8.5	19	17	40	25.3333	16	16	3	3	0	0	0	0	0	0	0	0	0	0	0	1	1	1	1	2
gi|6322870|ref|NP_012943.1|		0	1	1	1	0.75	0	0	0	0	0	0	0	0	0	0	0	0	0	0	0	0	0	0	0	0	0	0	0	0	0	0	0	0	0	0	0	1	1	2
gi|6323416|ref|NP_013488.1|		2	5	9	6	5.5	0	21	56	13	22.5	0	2	1	0	0.75	0	0	1	0.333333	0	0	0	0	0	0	0	0	0	0	0	0	0	0	0	0	0	1	1	2
gi|6325208|ref|NP_015276.1|	DIG1	1	1	2	2	1.5	0	2	2	13	4.25	0	4	2	0	1.5	0	1	0	0.333333	3	3	0	0	2	0	7	2	2.75	0	0	0	0	0	0	2	2	1	1	2
gi|37362657|ref|NP_011791.2|		5	7	4	5	5.25	0	1	3	7	2.75	0	2	5	13	5	7	11	12	10	0	0	2	2	1	10	9	2	5.5	0	0	2	2	0	0	4	4	1	1	2
gi|10383792|ref|NP_009959.2|	SYP1	2	2	5	1	2.5	0	6	15	16	9.25	0	0	0	1	0.25	0	1	0	0.333333	0	0	0	0	4	7	7	1	4.75	0	0	0	0	0	0	0	0	1	1	2
gi|6319300|ref|NP_009383.1|	FUN30	3	3	7	9	5.5	0	7	7	26	10	0	0	0	0	0	0	0	1	0.333333	0	0	0	0	0	1	0	0	0.25	0	0	1	1	0	0	0	0	1	1	2
gi|6320235|ref|NP_010315.1|	PST2	0	0	2	0	0.5	0	0	0	0	0	0	0	0	0	0	0	0	0	0	0	0	0	0	0	0	0	0	0	0	0	0	0	0	0	0	0	1	1	2
gi|6323768|ref|NP_013839.1|	ADE17	0	0	0	0	0	0	0	0	0	0	0	0	0	0	0	0	0	0	0	0	0	0	0	0	0	0	0	0	0	0	0	0	0	0	0	0	1	1	2
gi|6324312|ref|NP_014382.1|	PUB1	1	0	0	0	0.25	0	0	0	1	0.25	0	0	0	0	0	0	0	0	0	0	0	0	0	0	1	0	0	0.25	0	0	0	0	0	0	0	0	1	1	2
gi|6319315|ref|NP_009398.1|	EFB1	0	0	0	0	0	0	0	0	0	0	0	0	0	0	0	0	0	0	0	1	1	2	2	0	0	0	0	0	0	0	0	0	0	0	0	0	1	1	2
gi|6322783|ref|NP_012856.1|	YNK1	2	2	2	1	1.75	0	1	3	5	2.25	0	0	0	0	0	0	0	0	0	0	0	0	0	0	0	0	0	0	0	0	0	0	0	0	0	0	1	1	2
gi|6321643|ref|NP_011720.1|		0	0	0	1	0.25	0	0	2	1	0.75	0	0	0	0	0	0	0	0	0	0	0	0	0	0	0	0	0	0	0	0	0	0	0	0	0	0	1	1	2
gi|6324356|ref|NP_014426.1|		0	0	3	0	0.75	3	0	0	1	1	0	0	0	0	0	0	0	0	0	0	0	0	0	0	0	0	0	0	0	0	0	0	0	0	0	0	1	1	2
gi|6320861|ref|NP_010940.1|		0	0	0	0	0	0	0	0	0	0	0	0	0	0	0	1	0	0	0.333333	0	0	0	0	0	0	0	0	0	0	0	2	2	0	0	1	1	1	1	2
gi|6324132|ref|NP_014202.1|	WHI3	0	5	1	2	2	0	4	2	6	3	0	0	0	0	0	2	1	3	2	0	0	0	0	0	0	0	0	0	0	0	3	3	0	0	0	0	1	1	2
gi|6324058|ref|NP_014128.1|		1	0	1	0	0.5	0	0	0	4	1	0	0	0	0	0	0	0	0	0	0	0	0	0	0	0	0	0	0	0	0	0	0	0	0	0	0	1	1	2
gi|6319630|ref|NP_009712.1|	RPB5	0	1	0	0	0.25	0	3	4	4	2.75	0	0	0	0	0	0	0	0	0	0	0	0	0	0	0	0	0	0	0	0	0	0	0	0	0	0	1	1	2
gi|6319704|ref|NP_009786.1|	MC01	0	0	0	2	0.5	0	1	0	1	0.5	0	0	0	1	0.25	0	0	0	0	0	0	0	0	0	0	0	0	0	0	0	0	0	0	0	0	0	1	1	2
gi|6319562|ref|NP_009644.1|		6	11	6	28	12.75	0	19	48	68	33.75	0	5	3	3	2.75	0	8	6	4.66667	0	0	0	0	0	0	0	0	0	0	0	2	2	0	0	0	0	1	1	2
gi|6321672|ref|NP_011749.1|		2	0	2	2	1.5	0	0	2	5	1.75	0	0	0	0	0	0	0	0	0	0	0	0	0	0	0	0	0	0	0	0	0	0	0	0	0	0	1	1	2
gi|6320917|ref|NP_010996.1|		0	1	0	0	0.25	0	0	1	0	0.25	0	0	0	0	0	0	0	0	0	0	0	0	0	0	0	0	0	0	0	0	0	0	0	0	0	0	1	1	2
gi|6323691|ref|NP_013762.1|	NUP116	0	0	3	1	1	0	0	1	1	0.5	0	0	0	0	0	0	0	0	0	0	0	0	0	1	4	3	0	2	0	0	10	10	0	0	0	0	1	1	2
gi|6322286|ref|NP_012359.1|	SWI3	0	2	6	6	3.5	0	5	2	6	3.25	0	0	1	0	0.25	0	1	0	0.333333	0	0	2	2	1	16	8	6	7.75	0	0	5	5	0	0	0	0	1	1	2
gi|6324241|ref|NP_014311.1|		5	3	2	7	4.25	0	2	10	11	5.75	0	0	0	0	0	0	0	1	0.333333	0	0	0	0	0	0	0	0	0	0	0	0	0	0	0	0	0	1	1	2
gi|6323676|ref|NP_013747.1|	ARP9	0	0	2	2	1	0	1	5	6	3	0	1	1	3	1.25	6	8	5	6.33333	0	0	0	0	0	1	0	0	0.25	0	0	0	0	0	0	0	0	1	1	2
gi|6323386|ref|NP_013458.1|	TAL1	0	0	0	0	0	0	0	0	0	0	0	0	0	0	0	0	0	0	0	0	0	0	0	0	0	0	0	0	0	0	0	0	0	0	0	0	1	1	2
gi|6321389|ref|NP_011466.1|	TIF4632	0	0	0	1.5	0.375	0	4.54545	0	1.95455	1.625	0	0	0	0	0	0	0	0	0	0	0	0	0	0	0	0	0	0	0	0	0	0	0	0	0	0	1	1	2
gi|6319691|ref|NP_009773.1|	SDS24	5	0	0	2	1.75	0	2	0	2	1	0	0	0	0	0	0	0	0	0	0	0	3	3	0	0	0	0	0	0	0	0	0	0	0	0	0	1	1	2
gi|6321339|ref|NP_011416.1|		18	0	0	1	4.75	6	25	28	23	20.5	0	0	1	0	0.25	0	0	0	0	0	0	0	0	0	0	0	0	0	0	0	0	0	0	0	0	0	1	1	2
gi|6323509|ref|NP_013580.1|	ERG13	1	0	0	0	0.25	0	0	0	0	0	0	0	0	0	0	0	0	0	0	0	0	0	0	0	0	0	0	0	0	0	0	0	0	0	0	0	1	1	2
gi|6321724|ref|NP_011801.1|	ZUO1	0	0	0	0	0	1	0	3	0	1	0	0	0	0	0	0	0	0	0	0	0	0	0	0	0	0	0	0	0	0	0	0	0	0	0	0	1	1	2
gi|6320677|ref|NP_010757.1|		8	3	4	5	5	0	0	5	9	3.5	0	4	1	12	4.25	0	5	4	3	1	1	0	0	0	0	0	0	0	0	0	0	0	0	0	0	0	1	1	2
gi|6323975|ref|NP_014046.1|		0	0	0	0	0	0	0	0	1	0.25	0	0	0	0	0	0	0	0	0	0	0	0	0	0	0	0	0	0	0	0	0	0	0	0	0	0	1	1	2
gi|6321557|ref|NP_011634.1|	NUP57	0	0	0	0	0	0	1	1	5	1.75	0	0	4	0	1	2	0	0	0.666667	0	0	0	0	0	4	0	0	1	0	0	2	2	1	1	0	0	1	1	2
gi|6324081|ref|NP_014151.1|	RPA49	1	1	1	4	1.75	0	1	1	5	1.75	0	0	0	0	0	0	0	0	0	0	0	0	0	0	0	0	0	0	0	0	0	0	0	0	0	0	1	1	2
gi|6320973|ref|NP_011052.1|	NSA2	6	1	0	0	1.75	4	9	11	12	9	0	0	4	0	1	0	0	0	0	0	0	2	2	0	0	0	0	0	0	0	0	0	0	0	0	0	1	1	2
gi|6320276|ref|NP_010356.1|	PAA1	2	0	0	0	0.5	0	0	1	0	0.25	0	0	0	0	0	0	0	0	0	0	0	1	1	0	0	0	0	0	0	0	0	0	0	0	0	0	1	1	2
gi|6321709|ref|NP_011786.1|	YTA7	0	0	1	1	0.5	0	3	32	11	11.5	0	2	2	0	1	4	3	2	3	5	5	4	4	4	0	0	1	1.25	0	0	0	0	0	0	0	0	1	1	2
gi|6322151|ref|NP_012226.1|		0	0	0	0	0	0	4	7	7	4.5	0	0	0	0	0	0	0	0	0	0	0	0	0	0	1	0	0	0.25	0	0	2	2	0	0	0	0	1	1	2
gi|6323873|ref|NP_013944.1|	GUA1	0	0	0	0	0	0	0	0	1	0.25	0	0	0	0	0	0	0	0	0	0	0	0	0	0	0	0	0	0	0	0	0	0	0	0	0	0	1	1	2
gi|6320106|ref|NP_010186.1|	RPN6	0	0	0	0	0	0	0	3	0	0.75	0	0	0	0	0	0	0	0	0	0	0	0	0	0	0	0	0	0	0	0	0	0	0	0	0	0	1	1	2
gi|6319441|ref|NP_009523.1|	PET9	0	0	4	0	1	0	2	3	2	1.75	0	0	0	0	0	0	0	0	0	0	0	1	1	0	0	0	0	0	0	0	0	0	0	0	0	0	1	1	2
gi|6319618|ref|NP_009700.1|	MAK5	10	15	26	29	20	13	31	10	36	22.5	0	0	3	1	1	2	0	4	2	0	0	1	1	0	1	0	0	0.25	0	0	4	4	0	0	2	2	1	1	2
gi|6325280|ref|NP_015348.1|	EAF3	0	0	0	5	1.25	0	3	5	8	4	0	0	0	0	0	0	8	7	5	0	0	2	2	2	2	2	1	1.75	0	0	0	0	0	0	0	0	1	1	2
gi|6319905|ref|NP_009986.1|	TAH1	0	0	0	0	0	0	0	0	0	0	0	0	0	1	0.25	0	0	0	0	0	0	0	0	0	0	0	0	0	0	0	0	0	0	0	0	0	1	1	2
gi|6324846|ref|NP_014915.1|		0	1	0	3	1	0	1	5	4	2.5	0	0	0	3	0.75	1	1	0	0.666667	0	0	0	0	0	0	0	0	0	0	0	0	0	0	0	0	0	1	1	2
gi|6322434|ref|NP_012508.1|	RNR2	0	0	0	0	0	0	0	0	0	0	0	0	1	0	0.25	0	0	0	0	1	1	0	0	0	0	0	0	0	0	0	0	0	0	0	0	0	1	1	2
gi|6321372|ref|NP_011449.1|	SGF73	3	0	3	3	2.25	7	30	14	27	19.5	0	0	2	1	0.75	0	0	1	0.333333	2	2	1	1	0	0	0	0	0	0	0	0	0	0	0	0	0	1	1	2
gi|6324781|ref|NP_014850.1|	RET1	0	2	1	3	1.5	0	4	16	23	10.75	0	0	0	6	1.5	5	2	6	4.33333	0	0	0	0	0	0	0	0	0	0	0	0	0	0	0	0	0	1	1	2
gi|6320780|ref|NP_010859.1|	POL5	0	0	0	1	0.25	0	1	3	0	1	0	0	0	0	0	0	0	0	0	0	0	0	0	0	0	0	0	0	0	0	0	0	0	0	0	0	1	1	2
gi|6323826|ref|NP_013897.1|	DDR48	0	0	0	0	0	0	0	0	0	0	0	0	0	0	0	0	0	0	0	0	0	0	0	0	0	0	0	0	0	0	0	0	0	0	0	0	1	1	2
gi|6319526|ref|NP_009608.1|	RFS1	1	0	0	0	0.25	0	0	0	0	0	0	0	0	0	0	0	0	0	0	0	0	0	0	0	0	0	0	0	0	0	0	0	0	0	0	0	1	1	2
gi|6319901|ref|NP_009982.1|	THR4	0	0	0	0	0	0	0	0	0	0	0	0	0	0	0	0	0	0	0	0	0	2	2	0	0	0	0	0	0	0	0	0	0	0	0	0	1	1	2
gi|6321843|ref|NP_011919.1|	CIC1	9	0	1	1	2.75	1	5	6	8	5	0	0	0	0	0	0	0	0	0	0	0	0	0	0	0	0	0	0	0	0	0	0	0	0	0	0	1	1	2
gi|6325326|ref|NP_015394.1|	SPE3	2	0	0	0	0.5	0	1	1	0	0.5	0	1	0	0	0.25	0	0	0	0	1	1	0	0	0	0	0	0	0	0	0	0	0	0	0	0	0	1	1	2
gi|6325229|ref|NP_015297.1|	ERG10	0	0	0	0	0	1	0	0	0	0.25	0	0	0	0	0	0	0	0	0	0	0	1	1	0	0	0	0	0	0	0	0	0	0	0	0	0	1	1	2
gi|6320573|ref|NP_010653.1|	ESF1	0	0	1	1	0.5	0	2	6	12	5	0	1	0	0	0.25	0	0	0	0	0	0	0	0	0	0	0	0	0	0	0	0	0	0	0	0	0	1	1	2
gi|6324989|ref|NP_015057.1|	DIM1	7	3	6	6	5.5	5	7	13	55	20	0	0	0	0	0	0	0	0	0	0	0	0	0	0	3	0	0	0.75	0	0	6	6	0	0	2	2	1	1	2
gi|6319552|ref|NP_009634.1|		0	0	0	0	0	0	0	0	0	0	0	0	2	0	0.5	0	0	0	0	0	0	0	0	0	0	0	0	0	0	0	0	0	0	0	0	0	1	1	2
gi|6319582|ref|NP_009664.1|	PHO88	1	0	0	0	0.25	0	2	0	0	0.5	0	0	0	0	0	0	0	0	0	0	0	0	0	0	0	0	0	0	0	0	0	0	0	0	0	0	1	1	2
gi|6320242|ref|NP_010322.1|	KRS1	0	0	0	1	0.25	0	0	1	1	0.5	0	0	0	0	0	0	0	0	0	0	0	0	0	0	0	0	0	0	0	0	0	0	0	0	0	0	1	1	2
gi|6324350|ref|NP_014420.1|	SNF12	0	0	0	0	0	0	2	8	2	3	0	0	0	1	0.25	0	0	0	0	0	0	1	1	2	5	8	4	4.75	0	0	4	4	0	0	0	0	1	1	2
gi|6321520|ref|NP_011597.1|	GCD2	4	0	1	0	1.25	1	20	11	29	15.25	0	0	0	0	0	0	0	0	0	0	0	0	0	0	0	0	0	0	0	0	0	0	0	0	0	0	1	1	2
gi|6320505|ref|NP_010585.1|		4	1	11	3	4.75	1	12	24	14	12.75	1	1	0	2	1	0	0	2	0.666667	0	0	1	1	0	1	0	0	0.25	0	0	0	0	0	0	2	2	1	1	2
gi|6321876|ref|NP_011952.1|	STE12	0	0	2	1	0.75	0	1	2	1	1	0	0	0	0	0	0	0	0	0	0	0	0	0	0	0	0	0	0	0	0	0	0	0	0	0	0	1	1	2
gi|6325238|ref|NP_015306.1|	VTC3	1	0	0	2	0.75	0	0	0	2	0.5	0	0	0	0	0	0	0	0	0	0	0	0	0	0	0	0	0	0	0	0	1	1	0	0	0	0	1	1	2
gi|6321258|ref|NP_011335.1|	ATG1	0	0	0	0	0	1	2	3	4	2.5	0	0	0	0	0	0	0	0	0	0	0	0	0	0	0	0	0	0	0	0	0	0	0	0	0	0	1	1	2
gi|6321318|ref|NP_011395.1|	PRP43	1	1	1	0	0.75	0	6	11	23	10	0	0	1	1	0.5	0	0	0	0	0	0	0	0	0	0	0	0	0	0	0	0	0	0	0	0	0	1	1	2
gi|14270688|ref|NP_009551.2|	UTP20	0	2	0	3	1.25	0	1	7	1	2.25	0	1	1	0	0.5	0	0	4	1.33333	0	0	1	1	0	0	0	0	0	0	0	0	0	0	0	0	0	1	1	2
gi|6319281|ref|NP_009364.1|	RBG1	5	4	8	5	5.5	2	7	0	33	10.5	0	0	0	0	0	0	0	5	1.66667	0	0	0	0	0	0	0	0	0	0	0	0	0	0	0	0	0	1	1	2
gi|6321916|ref|NP_011992.1|	NDT80	0	0	0	0	0	0	0	0	0	0	0	4	6	0	2.5	0	0	0	0	0	0	3	3	0	0	0	0	0	0	0	0	0	0	0	0	0	1	1	2
gi|6322062|ref|NP_012137.1|		2	1	1	0	1	1	0	2	0	0.75	0	0	0	0	0	0	1	1	0.666667	1	1	1	1	0	0	0	0	0	0	0	0	0	0	0	0	0	1	1	2
gi|6324864|ref|NP_014933.1|		0	1	6	2	2.25	0	9	16	4	7.25	0	0	2	9	2.75	21	22	16	19.6667	1	1	0	0	0	18	3	1	5.5	0	0	1	1	0	0	0	0	1	1	2
gi|6320614|ref|NP_010694.1|	PDR15	0	0	0	0	0	0	0	1	0	0.25	0	0	1.5	0	0.375	0	0	0	0	0	0	0	0	0	0	0	0	0	0	0	0	0	0	0	0	0	1	1	2
gi|6320236|ref|NP_010316.1|	MRH1	0	0	2	6	2	0	1	0	3	1	0	0	0	0	0	0	0	0	0	0	0	1	1	0	0	0	0	0	0	0	0	0	0	0	0	0	1	1	2
gi|6320715|ref|NP_010795.1|		19	27	34	23	25.75	8	12	10	34	16	0	5	1	1	1.75	2	1	0	1	0	0	0	0	0	4	3	0	1.75	0	0	0	0	5	5	14	14	1	1	2
gi|6323322|ref|NP_013394.1|	GCD7	0	0	3	3	1.5	3	11	15	27	14	0	0	2	8	2.5	1	4	3	2.66667	0	0	0	0	0	0	0	0	0	0	0	0	0	0	0	0	0	1	1	2
gi|6319555|ref|NP_009637.1|	SPT7	0	0	0	0	0	0	1	5	3	2.25	0	1	0	4	1.25	2	5	0	2.33333	2	2	1	1	0	2	0	0	0.5	0	0	0	0	0	0	0	0	1	1	2
gi|6324505|ref|NP_014574.1|	RTG1	0	0	0	1	0.25	0	0	0	0	0	0	0	0	0	0	1	0	0	0.333333	0	0	0	0	0	0	0	0	0	0	0	0	0	0	0	0	0	1	1	2
gi|6323762|ref|NP_013833.1|	MGR3	0	0	0	0	0	0	0	0	1	0.25	0	0	0	0	0	0	0	0	0	1	1	1	1	0	0	0	0	0	0	0	0	0	0	0	4	4	1	1	2
gi|46562125|ref|NP_014712.2|	VPS5	0	0	0	0	0	0	0	2	2	1	0	0	0	0	0	0	0	0	0	0	0	0	0	0	0	0	0	0	0	0	0	0	0	0	0	0	1	1	2
gi|6324107|ref|NP_014177.1|	SSU72	0	0	0	0	0	0	1	3	13	4.25	0	1	0	4	1.25	0	0	1	0.333333	0	0	0	0	0	0	0	0	0	0	0	1	1	0	0	0	0	1	1	2
gi|6319975|ref|NP_010055.1|	GCS1	2	0	1	2	1.25	0	0	3	2	1.25	0	2	0	0	0.5	0	4	1	1.66667	2	2	0	0	0	0	0	0	0	0	0	0	0	0	0	0	0	1	1	2
gi|6320454|ref|NP_010534.1|		0	0	0	0	0	0	0	1	0	0.25	0	0	0	0	0	0	0	0	0	0	0	0	0	0	0	0	0	0	0	0	0	0	0	0	0	0	1	1	2
gi|6324122|ref|NP_014192.1|	RIO2	1	2	0	7	2.5	3	3	13	9	7	0	0	0	3	0.75	5	1	5	3.66667	0	0	0	0	0	0	2	0	0.5	0	0	0	0	0	0	0	0	1	1	2
gi|6319796|ref|NP_009877.1|	SPB1	4	2	3	2	2.75	0	9	15	14	9.5	0	0	0	0	0	1	0	0	0.333333	0	0	0	0	0	0	0	0	0	0	0	0	0	0	0	0	0	1	1	2
gi|6324463|ref|NP_014532.1|	ZEO1	0	0	0	0	0	0	0	0	0	0	0	0	0	0	0	0	0	0	0	0	0	0	0	0	0	0	0	0	0	0	0	0	0	0	0	0	1	1	2
gi|6321973|ref|NP_012049.1|	OYE2	0	0	0	0	0	0	0	0	0	0	0	0	0	0	0	0	0	0	0	0	0	0	0	0	0	0	0	0	0	0	0	0	0	0	0	0	1	1	2
gi|6319809|ref|NP_009890.1|	GLK1	0	0	0	0	0	0	0	0	0	0	0	1	0	0	0.25	0	0	0	0	0	0	0	0	0	0	0	0	0	0	0	0	0	0	0	0	0	1	1	2
gi|6323056|ref|NP_013128.1|	ADE16	0	0	0	0	0	0	0	0	0	0	0	0	0	0	0	0	0	0	0	0	0	1	1	0	0	0	0	0	0	0	0	0	0	0	0	0	1	1	2
gi|6320830|ref|NP_010909.1|	MIT1	1	0	0	0	0.25	0	0	0	0	0	0	0	0	0	0	0	1	0	0.333333	0	0	0	0	0	0	0	0	0	0	0	0	0	0	0	0	0	1	1	2
gi|6325390|ref|NP_015458.1|	SPN1	0	0	0	0	0	0	3	4	7	3.5	0	0	0	0	0	0	0	0	0	0	0	0	0	1	15	1	0	4.25	0	0	0	0	0	0	0	0	1	1	2
gi|6325291|ref|NP_015359.1|	ARP7	3	0	1	0	1	0	0	6	3	2.25	0	0	0	0	0	1	3	2	2	1	1	4	4	0	0	0	0	0	0	0	0	0	0	0	0	0	1	1	2
gi|6323196|ref|NP_013268.1|	RPS31	8	2	14	12	9	2	4	11	9	6.5	0	0	2	0	0.5	0	0	0	0	0	0	0	0	0	0	0	0	0	0	0	0	0	0	0	0	0	1	1	2
gi|6324031|ref|NP_014101.1|	CLA4	2	0	0	2	1	0	5	9	13	6.75	0	0	0	0	0	0	0	0	0	0	0	0	0	0	0	0	0	0	0	0	0	0	0	0	0	0	1	1	2
gi|10383775|ref|NP_009914.2|	BUD3	0	0	0	0	0	0	0	2	0	0.5	0	0	0	0	0	0	0	0	0	0	0	0	0	0	0	0	0	0	0	0	1	1	0	0	0	0	1	1	2
gi|6323115|ref|NP_013187.1|	SMC4	0	0	0	1	0.25	0	1	1	4	1.5	0	0	0	0	0	0	0	0	0	0	0	0	0	0	0	0	0	0	0	0	0	0	0	0	0	0	1	1	2
gi|6323958|ref|NP_014029.1|	ADE4	0	0	0	3	0.75	0	0	6	2	2	0	0	0	0	0	0	1	0	0.333333	0	0	0	0	0	0	0	0	0	0	0	0	0	0	0	1	1	1	1	2
gi|6319756|ref|NP_009838.1|	PAF1	0	0	0	0	0	0	0	2	1	0.75	0	0	0	6	1.5	0	1	0	0.333333	0	0	0	0	0	0	0	0	0	0	0	0	0	0	0	0	0	1	1	2
gi|37362673|ref|NP_012931.2|		0	0	0	0	0	0	0	1	0	0.25	0	0	0	0	0	0	0	1	0.333333	0	0	0	0	0	1	0	0	0.25	0	0	0	0	0	0	0	0	1	1	2
gi|6321531|ref|NP_011608.1|	VAS1	0	0	0	0	0	0	6	7	8	5.25	0	0	1	0	0.25	1	1	0	0.666667	0	0	1	1	0	0	0	0	0	0	0	0	0	0	0	0	0	1	1	2
gi|6323429|ref|NP_013501.1|	AFG2	0	0	0	0	0	3	5	2	7	4.25	0	0	0	0	0	0	0	0	0	0	0	0	0	0	0	0	0	0	0	0	0	0	0	0	0	0	1	1	2
gi|6325246|ref|NP_015314.1|	TAF3	0	0	0	0	0	1	2	4	6	3.25	0	0	1	0	0.25	0	2	2	1.33333	0	0	0	0	0	2	0	0	0.5	0	0	0	0	0	0	0	0	1	1	2
gi|6321338|ref|NP_011415.1|	SEH1	6	2	6	4	4.5	0	10	28	19	14.25	0	0	1	10	2.75	2	9	3	4.66667	1	1	0	0	0	0	0	0	0	0	0	0	0	0	0	0	0	1	1	2
gi|10383754|ref|NP_009871.2|	MRC1	3	0	9	2	3.5	2	11	6	27	11.5	0	0	0	13	3.25	1	4	8	4.33333	6	6	13	13	0	0	0	0	0	0	0	0	0	0	0	0	0	1	1	2
gi|6323470|ref|NP_013542.1|	CAR2	0	0	0	0	0	0	0	0	0	0	0	0	0	0	0	0	0	0	0	1	1	0	0	0	0	0	0	0	0	0	0	0	0	0	0	0	1	1	2
gi|6320049|ref|NP_010128.1|	SAS10	0	0	1	0	0.25	0	0	15	8	5.75	0	0	0	3	0.75	0	2	1	1	0	0	0	0	0	0	2	0	0.5	0	0	0	0	0	0	0	0	1	1	2
gi|6323568|ref|NP_013639.1|	TCB3	0	0	0	1	0.25	0	1	1	1	0.75	0	1	0	0	0.25	0	0	0	0	0	0	0	0	0	0	0	2	0.5	0	0	0	0	0	0	0	0	1	1	2
gi|14318495|ref|NP_116629.1|	EPL1	0	0	0	0	0	0	2	5	6	3.25	0	0	0	0	0	0	0	0	0	0	0	0	0	0	0	0	0	0	0	0	0	0	0	0	0	0	1	1	2
gi|6324831|ref|NP_014900.1|		0	0	0	1	0.25	0	0	0	2	0.5	1	1	0	1	0.75	0	0	0	0	0	0	0	0	0	2	0	0	0.5	0	0	0	0	0	0	0	0	1	1	2
gi|6320327|ref|NP_010407.1|	KIN1	1	0	1	1	0.75	0	3	0	2	1.25	0	0	0	0	0	0	0	0	0	0	0	0	0	0	1	0	0	0.25	0	0	0	0	0	0	0	0	1	1	2
gi|6323647|ref|NP_013718.1|	TAF4	1	2	6	6	3.75	1	7	16	20	11	0	0	1	0	0.25	0	0	0	0	0	0	0	0	0	6	2	0	2	0	0	0	0	0	0	0	0	1	1	2
gi|6321683|ref|NP_011760.1|		0	0	0	0	0	0	0	0	0	0	0	2	0	0	0.5	1	0	0	0.333333	0	0	0	0	0	0	0	0	0	0	0	0	0	0	0	0	0	1	1	2
gi|6325142|ref|NP_015210.1|	BEM3	0	0	0	0	0	0	0	0	4	1	0	0	0	0	0	0	0	0	0	0	0	2	2	0	0	0	0	0	0	0	0	0	0	0	0	0	1	1	2
gi|6320173|ref|NP_010253.1|		3	12	17	17	12.25	3	11	11	25	12.5	0	0	1	0	0.25	0	0	0	0	0	0	0	0	0	1	1	0	0.5	0	0	0	0	0	0	3	3	1	1	2
gi|6323566|ref|NP_013637.1|	FPR3	1	0	1	3	1.25	0	2	3	4	2.25	0	1	0	1	0.5	0	0	0	0	0	0	0	0	0	0	0	0	0	0	0	0	0	0	0	0	0	1	1	2
gi|10383771|ref|NP_009910.2|;gi|20336769|ref|NP_620390.1|;gi|7839149|ref|NP_058139.1|;gi|7839157|ref|NP_058147.1|;gi|7839175|ref|NP_058164.1|;gi|7839189|ref|NP_058175.1|;gi|7839200|ref|NP_058186.1|		6	0	0.333333	0.333333	1.66667	0	0.333333	0	0	0.0833333	0	0	0	0	0	0	0.333333	0.333333	0.222222	0.333333	0.333333	0	0	0	0	0	0	0	0	0	0	0	0	0	0	0	1	1	2
gi|6322836|ref|NP_012909.1|		0	2	0	0	0.5	0	4	1	4	2.25	0	0	0	0	0	0	0	0	0	0	0	0	0	4	1	1	3	2.25	0	0	1	1	0	0	0	0	1	1	2
gi|6320400|ref|NP_010480.1|	MSS116	0	0	3	1	1	0	0	3	4	1.75	0	0	1	0	0.25	0	0	0	0	0	0	0	0	0	0	0	0	0	0	0	0	0	0	0	0	0	1	1	2
gi|6320934|ref|NP_011013.1|	PTC2	0	0	2	0	0.5	0	3	0	0	0.75	0	0	0	0	0	0	0	0	0	7	7	2	2	0	0	0	0	0	0	0	0	0	0	0	0	0	1	1	2
gi|14318486|ref|NP_116620.1|	RIM15	0	0	0	0	0	0	0	0	1	0.25	0	0	0	0	0	0	0	0	0	0	0	0	0	0	0	0	0	0	0	0	0	0	0	0	0	0	1	1	2
gi|6681849|ref|NP_014237.2|	RPL42A	15	0	7	5	6.75	6	16	17	5	11	0	2	2	0	1	0	0	0	0	3	3	2	2	4	0	0	1	1.25	0	0	0	0	0	0	1	1	1	1	2
gi|6320958|ref|NP_011037.1|		0	3	1	1	1.25	0	4	1	6	2.75	0	0	0	0	0	0	0	0	0	0	0	0	0	0	0	0	0	0	0	0	0	0	0	0	0	0	1	1	2
gi|6320708|ref|NP_010788.1|	RPL37B	0	1	17	6	6	0	10	11	10	7.75	0	0	0	0	0	0	0	1	0.333333	0	0	0	0	6	4	0	5	3.75	0	0	0	0	0	0	1	1	1	1	2
gi|14318470|ref|NP_116605.1|	SWP82	0	0	0	1	0.25	0	1	1	5	1.75	0	0	0	0	0	0	0	0	0	0	0	0	0	0	3	1	1	1.25	0	0	0	0	0	0	0	0	1	1	2
gi|6325241|ref|NP_015309.1|	SWI1	0	0	0	0	0	0	2	3	12	4.25	0	0	0	0	0	0	0	2	0.666667	0	0	0	0	1	5	0	0	1.5	0	0	1	1	0	0	0	0	1	1	2
gi|6324522|ref|NP_014591.1|	GAL11	0	0	2	0	0.5	0	1	1	0	0.5	0	0	0	0	0	0	1	0	0.333333	1	1	0	0	0	13	4	1	4.5	0	0	0	0	0	0	0	0	1	1	2
gi|6323475|ref|NP_013547.1|		0	0	2	0	0.5	0	2	4	1	1.75	0	0	0	0	0	1	0	0	0.333333	0	0	0	0	0	0	0	0	0	0	0	0	0	0	0	0	0	1	1	2
gi|6320223|ref|NP_010303.1|		0	0	0	0	0	0	1	0	0	0.25	0	0	0	0	0	0	0	0	0	0	0	0	0	0	0	0	0	0	0	0	0	0	0	0	0	0	1	1	2
gi|6321319|ref|NP_011396.1|	COQ8	1	0	0	0	0.25	0	0	0	0	0	0	0	0	0	0	0	0	0	0	0	0	0	0	0	0	0	0	0	0	0	0	0	0	0	0	0	1	1	2
gi|6319410|ref|NP_009492.1|	SKT5	3	0	4	3	2.5	0	1	3	7	2.75	0	0	0	0	0	0	0	0	0	0	0	0	0	0	0	0	0	0	0	0	1	1	1	1	0	0	1	1	2
gi|6324935|ref|NP_015004.1|		0	0	0	0	0	0	0	1	0	0.25	0	0	0	0	0	0	0	0	0	0	0	0	0	0	0	0	0	0	0	0	0	0	0	0	0	0	1	1	2
gi|6319273|ref|NP_009356.1|	PTA1	0	0	0	0	0	0	0	0	2	0.5	0	0	0	1	0.25	5	12	2	6.33333	0	0	0	0	0	0	0	0	0	0	0	1	1	0	0	0	0	1	1	2
gi|6325354|ref|NP_015422.1|		0	0	0	0	0	0	0	0	0	0	0	0	0	0	0	0	0	0	0	0	0	0	0	2	2	0	0	1	0	0	0	0	0	0	0	0	1	1	2
gi|6321446|ref|NP_011523.1|		0	0	0	0	0	1	0	0	0	0.25	0	0	0	0	0	0	0	0	0	0	0	0	0	0	0	0	0	0	0	0	0	0	0	0	0	0	1	1	2
gi|6325402|ref|NP_015470.1|	NOC4	0	1	0	0	0.25	0	12	4	5	5.25	0	0	0	0	0	0	0	0	0	0	0	0	0	0	0	0	0	0	0	0	0	0	0	0	0	0	1	1	2
gi|6320960|ref|NP_011039.1|	BOI2	0	1	4	1	1.5	0	4.8	7	5	4.2	0	0	0	0	0	0	0	0	0	0	0	0	0	0	0	0	0	0	0	0	0	0	0	0	0	0	1	1	2
gi|6321510|ref|NP_011588.1|		0	0	1	0	0.25	0	3	0	2	1.25	0	0	0	0	0	0	0	0	0	0	0	0	0	0	0	0	0	0	0	0	0	0	0	0	0	0	1	1	2
gi|6322788|ref|NP_012861.1|	MSN4	9	1	2	3	3.75	9	10	16	20	13.75	0	3	2	3	2	0	3	7	3.33333	2	2	0	0	1	0	1	0	0.5	0	0	4	4	0	0	1	1	1	1	2
gi|6323037|ref|NP_013109.1|	RLP24	7	0	0	1	2	2	0	3	4	2.25	0	0	0	1	0.25	0	2	0	0.666667	0	0	0	0	0	0	0	0	0	0	0	0	0	0	0	0	0	1	1	2
gi|6323565|ref|NP_013636.1|	HMG1	2	1	1	0	1	2	1	0	3	1.5	0	1	2	0	0.75	0	0	0	0	2	2	0	0	0	0	0	0	0	0	0	0	0	0	0	0	0	1	1	2
gi|6323625|ref|NP_013696.1|	PPZ1	0	0	1	1	0.5	0	4	5	0	2.25	0	0	1	0	0.25	0	0	0	0	4	4	0	0	5	5	1	3	3.5	0	0	0	0	0	0	0	0	1	1	2
gi|6320926|ref|NP_011005.1|	UTP7	0	1	0	2	0.75	0	3	7	9	4.75	0	0	0	0	0	0	0	0	0	0	0	0	0	1	9	0	4	3.5	0	0	0	0	0	0	0	0	1	1	2
gi|6324261|ref|NP_014331.1|		0	0	0	0	0	0	1	1	2	1	0	0	1	0	0.25	0	0	0	0	0	0	0	0	0	1	0	0	0.25	0	0	0	0	0	0	0	0	1	1	2
gi|6321415|ref|NP_011492.1|		3	2	1	4	2.5	0	2	7	6	3.75	0	0	0	1	0.25	0	0	0	0	0	0	0	0	0	4	0	0	1	0	0	2	2	0	0	0	0	1	1	2
gi|6321657|ref|NP_011734.1|		0	0	0	0	0	0	0	0	2	0.5	0	0	0	0	0	0	0	0	0	0	0	0	0	0	0	0	0	0	0	0	0	0	0	0	0	0	1	1	2
gi|10383795|ref|NP_009962.2|	SNT1	0	0	0	0	0	0	0	1	0	0.25	0	0	0	0	0	0	0	0	0	0	0	0	0	0	1	0	0	0.25	0	0	0	0	0	0	0	0	1	1	2
gi|6325111|ref|NP_015179.1|	NOP53	15	8	23	14	15	6	20	16	52	23.5	0	1	1	0	0.5	0	1	0	0.333333	0	0	0	0	0	0	1	0	0.25	0	0	1	1	1	1	3	3	1	1	2
gi|14318514|ref|NP_116647.1|	SMC1	0	0	0	0	0	0	0	0	0	0	0	0	0	0	0	0	1	1	0.666667	0	0	0	0	0	0	0	0	0	0	0	0	0	0	0	0	0	1	1	2
gi|37362617|ref|NP_009629.2|		0	0	1	9	2.5	0	0	1	3	1	0	0	0	0	0	0	1	0	0.333333	0	0	0	0	0	0	0	0	0	0	0	0	0	0	0	0	0	1	1	2
gi|6321231|ref|NP_011308.1|	SPT16	3	0	0	1	1	2	20	66	15	25.75	0	1	0	0	0.25	0	0	0	0	1	1	0	0	0	0	0	0	0	0	0	0	0	1	1	0	0	1	1	2
gi|6323450|ref|NP_013522.1|	CDC73	0	0	0	0	0	0	0	1	1	0.5	0	0	0	0	0	0	0	0	0	0	0	0	0	0	0	0	0	0	0	0	0	0	0	0	0	0	1	1	2
gi|6322860|ref|NP_012933.1|		0	0	0	1	0.25	0	0	1	4	1.25	0	0	0	0	0	0	0	0	0	0	0	0	0	0	0	0	0	0	0	0	0	0	0	0	0	0	1	1	2
gi|6319589|ref|NP_009670.1|		0	0	0	0	0	0	0	1	0	0.25	0	0	0	0	0	0	0	1	0.333333	0	0	0	0	0	0	0	0	0	0	0	0	0	0	0	0	0	1	1	2
gi|42742256|ref|NP_012522.2|	VTC4	0	2	0	4	1.5	0	4	0	3	1.75	0	0	0	0	0	0	0	0	0	0	0	0	0	0	0	0	0	0	0	0	0	0	0	0	0	0	1	1	2
gi|6322876|ref|NP_012949.1|	DBP7	4	3	5	13	6.25	0	14	12	27	13.25	0	0	0	0	0	1	0	0	0.333333	0	0	0	0	0	1	0	0	0.25	0	0	0	0	0	0	0	0	1	1	2
gi|6320070|ref|NP_010150.1|	CDC53	0	0	0	1	0.25	0	0	1	2	0.75	0	0	0	0	0	0	0	1	0.333333	1	1	0	0	0	0	0	0	0	0	0	0	0	0	0	0	0	1	1	2
gi|6325187|ref|NP_015255.1|	MUK1	1	0	0	0	0.25	0	0	0	0	0	0	0	0	0	0	0	0	1	0.333333	0	0	0	0	0	0	0	0	0	0	0	0	0	0	0	0	0	1	1	2
gi|6321327|ref|NP_011404.1|	NSA1	1	0	0	0	0.25	0	0	1	6	1.75	0	0	0	2	0.5	0	0	0	0	0	0	0	0	0	0	0	0	0	0	0	0	0	0	0	0	0	1	1	2
gi|6323724|ref|NP_013795.1|	CTF18	1	2	4	4	2.75	0	5	9	4	4.5	0	0	3	2	1.25	4	0	1	1.66667	1	1	0	0	0	0	0	0	0	0	0	0	0	0	0	0	0	1	1	2
gi|6322461|ref|NP_012535.1|		1	0	3	2	1.5	0	2	3	0	1.25	0	1	2	1	1	2	1	2	1.66667	1	1	0	0	0	0	0	2	0.5	0	0	0	0	0	0	0	0	1	1	2
gi|6321425|ref|NP_011502.1|	PDR1	0	0	0	0	0	0	1	0	0	0.25	0	0	1	0	0.25	0	0	0	0	0	0	0	0	0	0	0	0	0	0	0	0	0	0	0	0	0	1	1	2
gi|6324484|ref|NP_014553.1|	MPD2	0	1	0	0	0.25	0	2	0	2	1	0	0	0	1	0.25	0	0	0	0	0	0	0	0	0	0	0	1	0.25	0	0	0	0	0	0	0	0	1	1	2
gi|6323579|ref|NP_013650.1|	PIF1	8	2	3	7	5	2	10	20	15	11.75	0	0	0	2	0.5	0	0	3	1	0	0	0	0	0	0	0	0	0	0	0	0	0	0	0	1	1	1	1	2
gi|6321244|ref|NP_011321.1|	HOS2	0	0	0	0	0	0	1	0	3	1	0	0	0	2	0.5	0	0	1	0.333333	0	0	0	0	0	0	0	0	0	0	0	0	0	0	0	0	0	1	1	2
gi|6324854|ref|NP_014923.1|	FSH3	2	0	0	0	0.5	0	0	1	0	0.25	0	0	0	0	0	0	0	0	0	0	0	0	0	0	0	0	0	0	0	0	0	0	0	0	0	0	1	1	2
gi|6323084|ref|NP_013156.1|	SPT8	0	0	3	2	1.25	0	2	0	1	0.75	0	0	0	1	0.25	0	0	0	0	0	0	0	0	0	0	0	0	0	0	0	1	1	0	0	0	0	1	1	2
gi|6322765|ref|NP_012838.1|	MDH1	0	0	0	0	0	0	0	0	0	0	0	0	0	0	0	0	0	0	0	0	0	0	0	1	0	0	0	0.25	0	0	0	0	0	0	0	0	1	1	2
gi|42742310|ref|NP_014942.2|		0	1	1	2	1	0	0	0	2	0.5	0	0	0	0	0	0	0	0	0	0	0	0	0	0	1	0	0	0.25	0	0	0	0	0	0	0	0	1	1	2
gi|6324014|ref|NP_014084.1|	ATP11	0	0	0	1	0.25	0	0	0	0	0	0	1	1	0	0.5	0	0	0	0	0	0	0	0	0	0	2	0	0.5	0	0	0	0	0	0	0	0	1	1	2
gi|6324794|ref|NP_014863.1|	RCN2	0	0	0	0	0	0	0	0	1	0.25	0	0	0	0	0	0	0	0	0	0	0	0	0	0	0	0	0	0	0	0	0	0	0	0	0	0	1	1	2
gi|6321569|ref|NP_011646.1|		0	0	0	0	0	0	2	1	3	1.5	0	0	0	0	0	0	0	0	0	0	0	0	0	0	0	0	0	0	0	0	0	0	0	0	0	0	1	1	2
gi|6325045|ref|NP_015113.1|	NIP7	0	0	0	0	0	0	0	0	0	0	0	0	2	0	0.5	0	0	0	0	0	0	0	0	0	0	0	0	0	0	0	0	0	0	0	0	0	1	1	2
gi|6320535|ref|NP_010615.1|		0	0	0	1	0.25	0	0	1	0	0.25	0	0	0	0	0	0	0	0	0	0	0	0	0	0	0	0	0	0	0	0	0	0	0	0	0	0	1	1	2
gi|14627173|ref|NP_012514.2|	BBC1	0	0	0	0	0	1	1	0	0	0.5	0	0	0	0	0	0	0	0	0	0	0	0	0	0	0	0	0	0	0	0	0	0	0	0	0	0	1	1	2
gi|6323089|ref|NP_013161.1|	FRS1	2	0	0	0	0.5	0	0	0	1	0.25	0	0	0	0	0	0	0	0	0	0	0	1	1	0	0	0	0	0	0	0	0	0	0	0	0	0	1	1	2
gi|6320822|ref|NP_010901.1|	EDC3	0	1	1	0	0.5	0	1	1	3	1.25	0	0	0	0	0	0	0	0	0	0	0	0	0	0	0	0	0	0	0	0	0	0	0	0	0	0	1	1	2
gi|6323967|ref|NP_014038.1|	GAS1	0	0	0	0	0	0	0	0	0	0	0	0	6	0	1.5	0	0	0	0	0	0	0	0	5	0	0	0	1.25	0	0	1	1	0	0	0	0	1	1	2
gi|6322526|ref|NP_012600.1|	TOR1	0	0	1	0	0.25	0	1	0	0	0.25	1	0	0	0	0.25	0	0	0	0	0	0	0	0	0	0	0	0	0	0	0	0	0	0	0	1	1	1	1	2
gi|6320438|ref|NP_010518.1|	HEM1	0	0	0	0	0	0	0	1	0	0.25	0	0	0	0	0	0	0	0	0	0	0	0	0	0	0	0	0	0	0	0	0	0	0	0	0	0	1	1	2
gi|6320565|ref|NP_010645.1|	GGA1	0	0	0	0	0	0	0	0	0	0	0	0	1	0	0.25	0	0	0	0	0	0	0	0	0	0	0	0	0	0	0	0	0	0	0	0	0	1	1	2
gi|6319890|ref|NP_009971.1|	TAF2	1	1	0	0	0.5	0	4	2	1	1.75	0	0	0	1	0.25	1	4	3	2.66667	0	0	1	1	0	0	0	0	0	0	0	0	0	0	0	0	0	1	1	2
gi|6325147|ref|NP_015215.1|	GDE1	0	0	0	1	0.25	0	0	0	1	0.25	0	0	0	0	0	0	0	0	0	0	0	0	0	0	0	0	0	0	0	0	0	0	0	0	1	1	1	1	2
gi|41629685|ref|NP_011923.2|	RSC30	0	0	0	0	0	0	0	0	0	0	0	0	0	0	0	0	0	0	0	0	0	0	0	0	0	0	0	0	0	0	0	0	0	0	0	0	1	1	2
gi|6321005|ref|NP_011084.1|	COG3	0	0	0	0	0	0	0	0	0	0	0	0	1	0	0.25	0	0	0	0	0	0	0	0	0	0	0	0	0	0	0	0	0	0	0	0	0	1	1	2
gi|6324227|ref|NP_014297.1|		0	1	1	2	1	0	1	4	5	2.5	0	0	1	0	0.25	1	2	4	2.33333	0	0	1	1	0	0	0	0	0	0	0	0	0	0	0	0	0	1	1	2
gi|6324287|ref|NP_014357.1|	COG6	0	0	0	0	0	0	0	0	0	0	0	0	0	0	0	0	0	0	0	0	0	0	0	0	0	0	0	0	0	0	0	0	0	0	0	0	1	1	2
gi|6325183|ref|NP_015251.1|	YTA6	0	0	2	1	0.75	0	3	0	4.88889	1.97222	0	0	0	0	0	0	0	0	0	0	0	0	0	0	0	0	0	0	0	0	0	0	0	0	0	0	1	1	2
gi|14318521|ref|NP_116654.1|	SPB4	0	5	1	2	2	0	3	0	10	3.25	0	0	0	0	0	0	0	2	0.666667	1	1	1	1	0	0	0	0	0	0	0	0	0	0	0	1	1	1	1	2
gi|6324879|ref|NP_014948.1|	ISW2	0	0	0	0	0	0	1.5	2.5	3.69231	1.92308	0	0	0	0	0	0	1	0	0.333333	0	0	0	0	0	0	0	0	0	0	0	0	0	0	0	0	0	1	1	2
gi|6325072|ref|NP_015140.1|	MRN1	0	0	0	0	0	0	0	0	0	0	0	0	0	0	0	1	0	1	0.666667	0	0	0	0	0	0	0	0	0	0	0	0	0	0	0	0	0	1	1	2
gi|6323060|ref|NP_013132.1|	RAD5	1	0	4	2	1.75	0	3	4	6	3.25	0	0	1	11	3	1	14	23	12.6667	0	0	0	0	0	0	0	0	0	0	0	0	0	0	0	0	0	1	1	2
gi|6324255|ref|NP_014325.1|		0	1	1	0	0.5	0	0	0	0	0	0	0	0	1	0.25	0	8	4	4	0	0	0	0	1	0	0	0	0.25	0	0	1	1	0	0	0	0	1	1	2
gi|6323670|ref|NP_013741.1|	TAP42	0	0	0	1	0.25	0	0	0	0	0	0	0	0	0	0	0	0	0	0	0	0	0	0	0	0	0	0	0	0	0	0	0	0	0	0	0	1	1	2
gi|6324306|ref|NP_014376.1|		13	23	39	20	23.75	0	17	19	60	24	1	3	4	4	3	6	8	7	7	2	2	0	0	0	0	0	0	0	0	0	0	0	1	1	5	5	1	1	2
gi|6322087|ref|NP_012162.1|		0	0	0	0	0	0	0	0	0	0	0	0	0	2	0.5	2	1	1	1.33333	0	0	0	0	0	0	0	0	0	0	0	0	0	0	0	0	0	1	1	2
gi|6325418|ref|NP_015486.1|	GPH1	3	0	0	0	0.75	0	0	2	2	1	0	2	0	4	1.5	0	0	0	0	0	0	1	1	0	0	0	0	0	0	0	0	0	0	0	0	0	1	1	2
gi|6321937|ref|NP_012013.1|	RPC10	1	3	0	1	1.25	0	0	0	0	0	0	0	1	2	0.75	0	2	2	1.33333	0	0	0	0	0	0	0	0	0	0	0	0	0	0	0	0	0	1	1	2
gi|6320549|ref|NP_010629.1|;gi|6320550|ref|NP_010630.1|		3	0	0	0	0.75	2	2	0	1	1.25	0	0	0	0	0	0	0	0	0	4	4	4	4	0	0	0	0	0	0	0	0	0	0	0	0	0	1	1	2
gi|6325225|ref|NP_015293.1|	SVL3	0	0	0	0	0	0	0	2	0	0.5	0	0	0	0	0	0	0	0	0	0	0	0	0	0	0	0	0	0	0	0	0	0	0	0	0	0	1	1	2
gi|6324807|ref|NP_014876.1|	KIN4	2	0	0	4	1.5	0	4	7	8	4.75	0	0	0	0	0	0	0	0	0	0	0	0	0	0	0	0	0	0	0	0	0	0	0	0	0	0	1	1	2
gi|6324765|ref|NP_014834.1|	ULS1	0	2	7	4	3.25	0	2	9	9	5	0	0	0	1	0.25	2	4	2	2.66667	0	0	0	0	0	0	0	0	0	0	0	0	0	0	0	0	0	1	1	2
gi|6321963|ref|NP_012039.1|	DBP8	0	2	1	7	2.5	0	7	5	18	7.5	0	0	0	0	0	0	2	0	0.666667	0	0	0	0	0	0	0	0	0	0	0	0	0	0	0	0	0	1	1	2
gi|6322748|ref|NP_012821.1|		2	2	1	4	2.25	0	1	4	19	6	0	0	0	0	0	0	0	0	0	0	0	0	0	0	0	0	0	0	0	0	0	0	0	0	0	0	1	1	2
gi|6321713|ref|NP_011790.1|	TAF1	0	0	4	2	1.5	1	9	16	21	11.75	0	0	0	0	0	1	5	4	3.33333	0	0	0	0	0	0	1	1	0.5	0	0	0	0	1	1	0	0	1	1	2
gi|154199602|ref|NP_009774.2|		0	0	0	0	0	0	0	1	0	0.25	0	0	0	1	0.25	0	3	0	1	1	1	0	0	0	0	0	0	0	0	0	0	0	0	0	0	0	1	1	2
gi|6320673|ref|NP_010753.1|	RMT2	0	0	0	0	0	1	1	0	5	1.75	0	0	0	1	0.25	1	4	4	3	0	0	0	0	0	0	0	0	0	0	0	0	0	0	0	0	0	1	1	2
gi|6322336|ref|NP_012410.1|	GCD14	19	11	7	2	9.75	2	0	6	4	3	1	9	3	6	4.75	0	0	6	2	4	4	0	0	0	0	0	0	0	0	0	0	0	0	0	13	13	1	1	2
gi|6321433|ref|NP_011510.1|	COG7	0	0	0	0	0	0	0	0	1	0.25	0	0	0	0	0	0	0	0	0	0	0	0	0	0	0	0	0	0	0	0	0	0	0	0	0	0	1	1	2
gi|6323859|ref|NP_013930.1|	TOM40	0	0	3	0	0.75	0	0	0	0	0	0	0	0	0	0	0	0	0	0	0	0	0	0	0	0	0	0	0	0	0	0	0	0	0	0	0	1	1	2
gi|6322304|ref|NP_012378.1|	FAR1	8	0	0	5	3.25	0	0	0	0	0	0	0	0	9	2.25	0	5	6	3.66667	1	1	0	0	0	0	0	0	0	0	0	0	0	0	0	0	0	1	1	2
gi|6324211|ref|NP_014281.1|	DCP2	0	0	0	0	0	0	0	1	0	0.25	0	0	0	0	0	0	0	1	0.333333	0	0	0	0	0	0	0	0	0	0	0	0	0	0	0	0	0	1	1	2
gi|6324770|ref|NP_014839.1|	LIP5	1	0	0	1	0.5	0	0	3	0	0.75	0	0	0	0	0	0	1	0	0.333333	0	0	0	0	0	0	0	0	0	0	0	0	0	0	0	0	0	1	1	2
gi|6322633|ref|NP_012706.1|	URA1	0	0	0	0	0	0	0	0	0	0	0	0	0	0	0	0	0	0	0	0	0	0	0	0	0	0	0	0	0	0	0	0	0	0	0	0	1	1	2
gi|6320899|ref|NP_010978.1|		0	0	0	0	0	0	0	0	1	0.25	0	0	0	0	0	0	0	0	0	0	0	0	0	0	0	0	0	0	0	0	0	0	0	0	0	0	1	1	2
gi|6323292|ref|NP_013364.1|	TMA7	0	0	0	1	0.25	0	0	0	0	0	0	0	0	0	0	0	0	0	0	1	1	0	0	0	0	1	2	0.75	0	0	0	0	0	0	0	0	1	1	2
gi|6323229|ref|NP_013301.1|	YKE2	0	0	0	0	0	0	0	0	0	0	0	0	0	1	0.25	0	0	0	0	0	0	0	0	0	0	0	0	0	0	0	0	0	0	0	0	0	1	1	2
gi|6323053|ref|NP_013125.1|	SNF7	0	0	0	0	0	0	0	0	1	0.25	0	0	0	0	0	0	0	0	0	0	0	0	0	0	0	0	0	0	0	0	0	0	0	0	0	0	1	1	2
gi|6320798|ref|NP_010877.1|		1	0	0	1	0.5	0	0	0	0	0	0	0	0	0	0	0	0	0	0	0	0	0	0	0	0	0	0	0	0	0	0	0	0	0	0	0	1	1	2
gi|6320496|ref|NP_010575.1|	RTT103	0	0	0	0	0	0	0	0	0	0	0	0	0	0	0	0	0	0	0	0	0	0	0	0	2	0	0	0.5	0	0	0	0	0	0	0	0	1	1	2
gi|6321571|ref|NP_011648.1|		0	0	0	0	0	0	6	0	15	5.25	1	0	0	0	0.25	0	0	0	0	0	0	0	0	0	0	0	0	0	0	0	0	0	0	0	0	0	1	1	2
gi|6324899|ref|NP_014968.1|	PRO2	0	0	0	0	0	0	1	0	1	0.5	0	1	0	0	0.25	0	0	0	0	0	0	0	0	0	0	0	0	0	0	0	0	0	0	0	0	0	1	1	2
gi|14318483|ref|NP_116618.1|	MOB2	2	0	0	0	0.5	0	1	0	3	1	0	0	0	0	0	0	0	0	0	0	0	0	0	0	0	0	0	0	0	0	0	0	0	0	0	0	1	1	2
gi|6322227|ref|NP_012302.1|		1	0	0	0	0.25	0	0	0	0	0	0	0	0	0	0	0	0	0	0	0	0	0	0	0	0	0	0	0	0	0	0	0	0	0	0	0	1	1	2
gi|6321625|ref|NP_011702.1|	TFG1	0	3	2	6	2.75	0	0	5	8	3.25	0	0	0	0	0	0	2	0	0.666667	0	0	0	0	0	1	0	0	0.25	0	0	0	0	0	0	0	0	1	1	2
gi|6322990|ref|NP_013062.1|	ENT4	2	0	0	0	0.5	0	0	0	0	0	0	0	0	0	0	0	0	0	0	0	0	0	0	0	0	0	0	0	0	0	0	0	0	0	0	0	1	1	2
gi|6324219|ref|NP_014289.1|	NOP15	2	0	0	1	0.75	0	0	0	1	0.25	0	0	0	0	0	0	0	0	0	0	0	0	0	0	0	0	0	0	0	0	0	0	0	0	0	0	1	1	2
gi|6321980|ref|NP_012056.1|	KOG1	0	0	0	0	0	0	0	0	0	0	0	0	0	0	0	0	0	0	0	0	0	0	0	0	0	0	0	0	0	0	1	1	0	0	0	0	1	1	2
gi|6323789|ref|NP_013860.1|	SIP5	0	2	0	5	1.75	0	3	2	7	3	0	0	0	0	0	0	0	0	0	1	1	0	0	0	0	0	0	0	0	0	0	0	0	0	0	0	1	1	2
gi|6324230|ref|NP_014300.1|		0	0	0	5	1.25	0	0	0	0	0	0	0	1	0	0.25	0	0	0	0	0	0	0	0	0	0	0	0	0	0	0	0	0	0	0	0	0	1	1	2
gi|6324836|ref|NP_014905.1|	GPN2	0	0	0	0	0	0	0	0	0	0	0	0	0	1	0.25	0	0	0	0	0	0	0	0	0	0	0	0	0	0	0	0	0	0	0	0	0	1	1	2
gi|6322337|ref|NP_012411.1|	LSM1	0	0	0	0	0	0	0	1	0	0.25	0	0	0	0	0	0	0	0	0	0	0	0	0	0	0	0	0	0	0	0	0	0	0	0	0	0	1	1	2
gi|6323583|ref|NP_013655.1|	CMP2	0	0	0	0	0	0	0	2	0	0.5	0	1	0	0	0.25	0	0	0	0	0	0	0	0	2	0	1	6	2.25	0	0	2	2	0	0	0	0	1	1	2
gi|6323776|ref|NP_013847.1|	ECM16	0	3	6	9	4.5	0	11	16	18	11.25	0	0	0	0	0	0	0	0	0	0	0	0	0	0	0	0	0	0	0	0	0	0	0	0	0	0	1	1	2
gi|6324696|ref|NP_014765.1|		0	0	0	0	0	0	0	0	0	0	0	0	0	0	0	0	0	0	0	0	0	0	0	0	0	0	0	0	0	0	0	0	0	0	0	0	1	1	2
gi|6321676|ref|NP_011753.1|		0	0	0	0	0	0	0	4	3	1.75	0	0	0	0	0	0	0	0	0	0	0	0	0	0	0	0	0	0	0	0	0	0	0	0	0	0	1	1	2
gi|6324327|ref|NP_014397.1|	DOM34	0	0	0	0	0	0	1	1	7	2.25	0	0	0	0	0	0	0	0	0	0	0	0	0	0	0	0	0	0	0	0	0	0	0	0	0	0	1	1	2
gi|6324801|ref|NP_014870.1|	HER1	0	0	0	0	0	0	0	0	0	0	0	1	0	0	0.25	0	0	0	0	0	0	0	0	0	1	0	0	0.25	0	0	0	0	0	0	0	0	1	1	2
gi|93117371|ref|NP_010218.2|	PE019	0	0	0	0	0	0	0	0	0	0	0	0	0	2	0.5	1	2	0	1	0	0	0	0	0	0	0	0	0	0	0	0	0	0	0	0	0	1	1	2
gi|6320419|ref|NP_010499.1|	UPC2	0	0	0	0	0	1	1	3	2	1.75	0	0	0	0	0	0	0	0	0	0	0	2	2	0	0	0	0	0	0	0	0	0	0	0	0	0	1	1	2
gi|6323257|ref|NP_013329.1|	ECM22	0	0	0	0	0	0	0	1	0	0.25	0	0	0	0	0	0	0	0	0	0	0	0	0	0	0	0	0	0	0	0	0	0	0	0	0	0	1	1	2
gi|85666115|ref|NP_010368.3|		4	2	4	5	3.75	1	19	5	39	16	0	1	7	0	2	0	0	3	1	0	0	0	0	0	0	0	0	0	0	0	0	0	0	0	0	0	1	1	2
gi|6320526|ref|NP_010606.1|	SWA2	0	0	0	0	0	0	0	0	1	0.25	0	0	0	0	0	0	0	0	0	0	0	0	0	0	0	0	0	0	0	0	0	0	0	0	0	0	1	1	2
gi|6319417|ref|NP_009499.1|	TOD6	0	0	7.77778	12	4.94444	0	5	5.33333	14.5185	6.21296	0	0	0	0	0	3	1	0	1.33333	0	0	0	0	0	0	0	0	0	0	0	0	0	0	0	0	0	1	1	2
gi|6320308|ref|NP_010388.1|	STE5	0	0	0	4	1	0	0	0	0	0	0	0	0	0	0	1	2	3	2	0	0	0	0	0	0	0	0	0	0	0	0	0	0	0	0	0	1	1	2
gi|6324718|ref|NP_014787.1|		0	0	2	0	0.5	0	3	7	8	4.5	0	0	0	0	0	0	1	0	0.333333	0	0	0	0	0	0	0	0	0	0	0	0	0	0	0	0	0	1	1	2
gi|6324434|ref|NP_014503.1|		0	0	0	0	0	0	0	0	0	0	0	0	0	0	0	0	0	0	0	0	0	0	0	0	7	0	0	1.75	0	0	0	0	0	0	0	0	1	1	2
gi|6324564|ref|NP_014633.1|	RCL1	0	4	0	5	2.25	1	6	5	30	10.5	0	0	3	0	0.75	0	1	0	0.333333	0	0	0	0	0	0	0	0	0	0	0	0	0	0	0	1	1	1	1	2
gi|6322431|ref|NP_012505.1|	VPS53	0	0	0	0	0	0	0	1	0	0.25	0	1	0	0	0.25	0	0	0	0	0	0	0	0	0	0	0	0	0	0	0	0	0	0	0	0	0	1	1	2
gi|6322137|ref|NP_012212.1|;gi|9755331|ref|NP_010977.2|	RPL34B	1	0	7	2	2.5	0	1	0	3	1	0	0	2	0	0.5	0	0	0	0	0	0	2	2	1	0	0	0	0.25	0	0	0	0	0	0	0	0	1	1	2
gi|6325362|ref|NP_015430.1|	COG4	0	0	0	0	0	0	0	1	0	0.25	0	0	0	0	0	0	0	0	0	0	0	0	0	0	0	0	0	0	0	0	0	0	0	0	0	0	1	1	2
gi|6320735|ref|NP_010816.1|		0	0	0	0	0	0	2	2	0	1	0	0	0	0	0	0	1	0	0.333333	0	0	0	0	0	8	2	0	2.5	0	0	12	12	0	0	0	0	1	1	2
gi|6325209|ref|NP_015277.1|	CAM1	0	0	0	0	0	0	0	0	0	0	0	0	0	0	0	0	0	0	0	0	0	0	0	0	0	0	0	0	0	0	0	0	0	0	0	0	1	1	2
gi|6321534|ref|NP_011611.1|	ASK10	0	1	0	1	0.5	0	7	9	14	7.5	0	0	0	0	0	0	0	0	0	0	0	0	0	0	0	1	0	0.25	0	0	0	0	0	0	0	0	1	1	2
gi|6322634|ref|NP_012707.1|	O0P1	0	0	0	1	0.25	0	0	2	1	0.75	0	0	0	3	0.75	1	1	5	2.33333	0	0	0	0	0	0	0	0	0	0	0	0	0	0	0	0	0	1	1	2
gi|6324128|ref|NP_014198.1|	PSY2	0	0	1	0	0.25	0	1	1	0	0.5	0	0	0	1	0.25	0	2	1	1	0	0	0	0	0	0	0	0	0	0	0	0	0	0	0	0	0	1	1	2
gi|6319926|ref|NP_010007.1|	TUP1	0	0	0	0	0	0	0	0	0	0	0	0	0	1	0.25	0	0	2	0.666667	1	1	0	0	0	0	0	0	0	0	0	0	0	0	0	0	0	1	1	2
gi|6321910|ref|NP_011986.1|	ORC6	0	0	0	0	0	0	0	2	0	0.5	0	0	0	0	0	1	0	0	0.333333	0	0	0	0	0	0	0	0	0	0	0	0	0	0	0	0	0	1	1	2
gi|6319426|ref|NP_009508.1|	COR1	0	0	0	0	0	3	1	7	5	4	3	0	2	0	1.25	0	0	0	0	0	0	2	2	0	0	0	0	0	0	0	0	0	0	0	0	0	1	1	2
gi|6323144|ref|NP_013216.1|	CFT2	0	0	0	1	0.25	0	0	0	1	0.25	0	0	0	0	0	0	0	0	0	1	1	0	0	0	0	0	0	0	0	0	0	0	0	0	0	0	1	1	2
gi|6320656|ref|NP_010736.1|		0	0	0	0	0	0	0	0	3	0.75	0	0	0	0	0	0	0	0	0	0	0	0	0	0	0	0	0	0	0	0	0	0	0	0	0	0	1	1	2
gi|6323740|ref|NP_013811.1|	UTP15	1	2	2	3	2	0	4	12	21	9.25	0	0	0	0	0	0	0	0	0	0	0	0	0	0	0	0	0	0	0	0	0	0	0	0	0	0	1	1	2
gi|6322296|ref|NP_012370.1|	HAL5	1	1	4	7	3.25	2	4	5	12	5.75	0	0	0	1	0.25	0	1	2	1	0	0	0	0	0	0	0	0	0	0	0	0	0	0	0	0	0	1	1	2
gi|6323413|ref|NP_013485.1|	CTF3	0	0	0	0	0	0	0	0	0	0	0	0	1	0	0.25	0	0	0	0	0	0	2	2	0	0	0	0	0	0	0	0	0	0	0	0	0	1	1	2
gi|6320286|ref|NP_010366.1|	PDC2	0	0	0	0	0	0	0	0	2	0.5	0	0	0	0	0	0	2	4	2	0	0	0	0	0	0	0	0	0	0	0	0	0	0	0	0	0	1	1	2
gi|6322830|ref|NP_012903.1|	CDC16	0	0	0	0	0	0	0	0	1	0.25	0	1	0	0	0.25	4	1	4	3	0	0	0	0	0	0	0	0	0	0	0	0	0	0	0	0	0	1	1	2
gi|6323289|ref|NP_013361.1|	LCB5	3	0	6	7	4	0	4	13	6	5.75	0	0	1	0	0.25	0	0	0	0	0	0	0	0	0	0	0	0	0	0	0	0	0	0	0	1	1	1	1	2
gi|37362622|ref|NP_009822.2|		0	0	0	1	0.25	0	0	0	0	0	0	0	0	0	0	0	0	1	0.333333	0	0	0	0	0	0	0	0	0	0	0	0	0	0	0	0	0	1	1	2
gi|6325368|ref|NP_015436.1|	DBF20	0	0	0	1	0.25	0	0	0	0	0	0	0	0	0	0	0	0	0	0	0	0	0	0	1	0	0	0	0.25	0	0	0	0	0	0	0	0	1	1	2
gi|6320230|ref|NP_010310.1|	VPS54	0	0	0	0	0	0	0	0	1	0.25	0	0	0	0	0	0	0	0	0	0	0	0	0	0	0	0	0	0	0	0	0	0	0	0	0	0	1	1	2
gi|6322503|ref|NP_012577.1|	POL32	0	0	0	0	0	0	1	1	0	0.5	0	0	0	0	0	0	0	0	0	0	0	0	0	0	0	0	0	0	0	0	0	0	0	0	0	0	1	1	2
gi|6321964|ref|NP_012040.1|	NMD3	0	3	0	2	1.25	2	2	12	2	4.5	0	0	0	0	0	0	0	0	0	0	0	0	0	0	0	0	0	0	0	0	0	0	0	0	0	0	1	1	2
gi|6325137|ref|NP_015205.1|	VPS30	0	0	0	0	0	0	0	0	0	0	0	1	0	0	0.25	0	0	0	0	0	0	0	0	0	0	0	0	0	0	0	0	0	0	0	0	0	1	1	2
gi|6324577|ref|NP_014646.1|	UTP23	0	3	9	5	4.25	0	4	0	9	3.25	0	0	1	0	0.25	0	0	0	0	0	0	0	0	0	0	0	0	0	0	0	0	0	0	0	3	3	1	1	2
gi|6324868|ref|NP_014937.1|	RRS1	1	1	0	0	0.5	0	6	3	7	4	0	0	0	0	0	0	0	0	0	0	0	0	0	0	0	1	0	0.25	0	0	0	0	0	0	0	0	1	1	2
gi|6319502|ref|NP_009584.1|	YPK3	1	0	2	0	0.75	0	0	0	4	1	0	0	0	0	0	0	0	0	0	1	1	0	0	0	0	0	0	0	0	0	0	0	0	0	0	0	1	1	2
gi|6325426|ref|NP_015494.1|	NUT2	0	0	0	1	0.25	0	0	0	0	0	0	0	0	0	0	0	0	0	0	0	0	0	0	0	0	0	0	0	0	0	0	0	0	0	0	0	1	1	2
gi|6324174|ref|NP_014244.1|		0	0	1	1	0.5	0	0	0	0	0	0	0	0	0	0	0	0	1	0.333333	0	0	0	0	0	0	0	0	0	0	0	0	0	0	0	0	0	1	1	2
gi|6320498|ref|NP_010578.1|		0	0	0	0	0	0	0	0	2	0.5	0	0	0	0	0	0	0	0	0	0	0	0	0	0	0	0	0	0	0	0	0	0	0	0	0	0	1	1	2
gi|6320979|ref|NP_011058.1|		0	0	0	0	0	0	0	0	0	0	0	0	0	0	0	0	0	0	0	0	0	0	0	0	1	0	0	0.25	0	0	0	0	0	0	0	0	1	1	2
gi|6320224|ref|NP_010304.1|		0	0	0	0	0	0	1	1	1	0.75	0	0	0	0	0	0	0	0	0	0	0	0	0	0	0	0	0	0	0	0	0	0	0	0	0	0	1	1	2
gi|6322739|ref|NP_012812.1|	KTI12	0	0	0	0	0	0	2	1	4	1.75	0	0	0	0	0	0	0	1	0.333333	0	0	0	0	0	0	0	0	0	0	0	0	0	0	0	0	0	1	1	2
gi|6322536|ref|NP_012610.1|	CDC11	2	0	0	0	0.5	0	0	1	3	1	0	0	0	0	0	0	0	0	0	0	0	1	1	0	0	0	0	0	0	0	0	0	0	0	0	0	1	1	2
gi|6322217|ref|NP_012292.1|		0	0	0	0	0	0	0	0	0	0	0	0	0	0	0	0	0	0	0	0	0	0	0	0	0	0	0	0	0	0	0	0	0	0	0	0	1	1	2
gi|6325243|ref|NP_015311.1|		1	0	0	0	0.25	0	0	0	2	0.5	0	0	0	1	0.25	0	1	0	0.333333	0	0	0	0	0	0	0	0	0	0	0	0	0	0	0	0	0	1	1	2
gi|6322254|ref|NP_012328.1|	LAA1	0	0	0	0	0	0	0	0	0	0	0	0	0	0	0	0	0	0	0	0	0	0	0	0	0	0	0	0	0	0	0	0	0	0	1	1	1	1	2
gi|6321899|ref|NP_011975.1|	CDC12	1	0	0	0	0.25	0	0	0	0	0	0	0	0	0	0	0	0	0	0	0	0	1	1	0	0	0	0	0	0	0	0	0	0	0	0	0	1	1	2
gi|6324512|ref|NP_014581.1|	MAM3	1	1	2	1	1.25	0	2	7	1	2.5	0	0	1	0	0.25	0	0	0	0	0	0	0	0	0	0	0	0	0	0	0	0	0	0	0	0	0	1	1	2
gi|6323143|ref|NP_013215.1|	AVL9	0	0	0	0	0	0	0	0	0	0	0	0	0	0	0	0	0	0	0	0	0	0	0	0	0	0	0	0	0	0	0	0	0	0	0	0	1	1	2
gi|6321579|ref|NP_011656.1|		0	0	0	0	0	0	0	4	3	1.75	0	0	0	0	0	0	1	0	0.333333	0	0	0	0	0	0	0	0	0	0	0	0	0	0	0	0	0	1	1	2
gi|6324767|ref|NP_014836.1|		0	1	0	0	0.25	0	0	0	0	0	0	0	0	0	0	0	0	0	0	0	0	0	0	0	0	0	0	0	0	0	0	0	0	0	1	1	1	1	2
gi|6323459|ref|NP_013531.1|		12	2	3	1	4.5	1	4	7	6	4.5	0	1	0	0	0.25	0	0	0	0	0	0	0	0	0	0	0	0	0	0	0	0	0	0	0	0	0	1	1	2
gi|41629667|ref|NP_009389.2|		0	0	0	0	0	0	0	0	1	0.25	0	0	0	3	0.75	1	4	3	2.66667	0	0	0	0	0	0	0	0	0	0	0	0	0	0	0	0	0	1	1	2
gi|6320804|ref|NP_010883.1|		0	0	1	0	0.25	0	0	0	1	0.25	0	0	0	0	0	0	0	0	0	0	0	1	1	0	0	0	0	0	0	0	0	0	0	0	0	0	1	1	2
gi|6322604|ref|NP_012678.1|	MGM101	7	0	2	3	3	0	0	11	2	3.25	7	70	30	0	26.75	0	0	0	0	0	0	0	0	1	0	0	0	0.25	0	0	0	0	0	0	0	0	1	1	2
gi|6324905|ref|NP_014974.1|		0	0	0	0	0	0	0	0	3	0.75	0	0	0	0	0	0	0	0	0	0	0	0	0	0	0	0	0	0	0	0	0	0	0	0	0	0	1	1	2
gi|6321536|ref|NP_011613.1|		0	0	0	0	0	0	0	2	2	1	0	0	0	0	0	0	0	0	0	0	0	0	0	0	0	0	0	0	0	0	0	0	0	0	0	0	1	1	2
gi|6321287|ref|NP_011364.1|	NUT1	0	0	0	0	0	0	0	1	0	0.25	0	0	1	0	0.25	0	0	0	0	0	0	0	0	0	5	0	0	1.25	0	0	0	0	0	0	0	0	1	1	2
gi|6323025|ref|NP_013097.1|	ORC3	0	0	0	2	0.5	0	4	0	5	2.25	0	0	0	0	0	0	0	0	0	0	0	0	0	0	0	0	0	0	0	0	0	0	1	1	0	0	1	1	2
gi|6322939|ref|NP_013012.1|		0	0	0	0	0	0	1	7	2	2.5	0	0	0	0	0	0	0	0	0	0	0	0	0	0	0	0	0	0	0	0	0	0	0	0	0	0	1	1	2
gi|6321819|ref|NP_011895.1|	SLT2	0	0	0	0	0	0	0	0	1	0.25	0	0	0	0	0	0	0	0	0	0	0	0	0	0	0	0	0	0	0	0	0	0	0	0	0	0	1	1	2
gi|6324431|ref|NP_014500.1|		2	0	0	0	0.5	0	2	1	2	1.25	0	0	0	0	0	0	0	0	0	0	0	0	0	0	0	0	0	0	0	0	0	0	0	0	0	0	1	1	2
gi|6323168|ref|NP_013240.1|	SLS1	0	0	0	0	0	0	0	4	15	4.75	0	0	0	0	0	0	0	0	0	0	0	0	0	0	0	0	0	0	0	0	0	0	0	0	0	0	1	1	2
gi|6322417|ref|NP_012491.1|		0	0	0	0	0	0	0	1	1	0.5	1	0	0	0	0.25	0	0	0	0	0	0	0	0	0	0	0	0	0	0	0	0	0	0	0	0	0	1	1	2
gi|6325399|ref|NP_015467.1|	KAR3	0	0	1	0	0.25	0	0	2	0	0.5	0	0	0	0	0	0	0	0	0	0	0	0	0	0	0	0	0	0	0	0	0	0	0	0	0	0	1	1	2
gi|6321422|ref|NP_011499.1|	KAP122	0	0	0	0	0	0	2	1	1	1	0	0	0	0	0	0	0	0	0	0	0	0	0	0	0	0	0	0	0	0	0	0	0	0	0	0	1	1	2
gi|6320540|ref|NP_010620.1|		0	0	0	2	0.5	0	1	0	4	1.25	0	0	0	0	0	0	0	0	0	0	0	0	0	0	0	0	0	0	0	0	0	0	0	0	0	0	1	1	2
gi|6323216|ref|NP_013288.1|	SKG3	0	0	0	0	0	0	2	1	1	1	0	0	0	0	0	0	0	0	0	1	1	0	0	0	0	0	0	0	0	0	0	0	0	0	0	0	1	1	2
gi|6320497|ref|NP_010577.1|		0	0	0	1	0.25	0	1	3	0	1	0	0	0	0	0	0	2	3	1.66667	0	0	0	0	0	0	0	0	0	0	0	0	0	0	0	0	0	1	1	2
gi|6320919|ref|NP_010998.1|		0	0	0	1	0.25	0	0	0	0	0	0	0	0	0	0	0	0	0	0	0	0	0	0	0	0	0	0	0	0	0	0	0	0	0	0	0	1	1	2
gi|14318524|ref|NP_116657.1|	NIC96	0	0	0	0	0	0	1	1	1	0.75	0	0	3	0	0.75	0	0	0	0	0	0	0	0	0	6	1	0	1.75	0	0	0	0	0	0	0	0	1	1	2
gi|6323687|ref|NP_013758.1|	IOC4	0	0	0	0	0	0	6	2	1	2.25	0	0	0	0	0	0	0	0	0	0	0	0	0	0	0	0	0	0	0	0	0	0	0	0	0	0	1	1	2
gi|6320342|ref|NP_010422.1|	HPR1	0	0	0	0	0	0	0	1	3	1	0	0	0	1	0.25	0	3	1	1.33333	0	0	0	0	0	0	0	0	0	0	0	0	0	0	0	0	0	1	1	2
gi|6319616|ref|NP_009698.1|		0	1	0	0	0.25	0	0	0	1	0.25	0	0	0	0	0	0	1	0	0.333333	0	0	0	0	0	0	0	0	0	0	0	0	0	0	0	0	0	1	1	2
gi|6324667|ref|NP_014736.1|		1	0	0	0	0.25	0	0	0	0	0	0	0	0	0	0	0	0	0	0	1	1	0	0	0	0	0	0	0	0	0	0	0	0	0	0	0	1	1	2
gi|6320302|ref|NP_010382.1|		0	0	0	0	0	0	0	1	2	0.75	0	0	0	0	0	0	0	1	0.333333	0	0	0	0	0	0	0	0	0	0	0	0	0	0	0	0	0	1	1	2
gi|37362646|ref|NP_116648.2|	BLM10	0	0	0	0	0	0	0	0	0	0	0	0	0	3	0.75	0	1	2	1	0	0	0	0	0	0	0	0	0	0	0	0	0	0	0	0	0	1	1	2
gi|6325180|ref|NP_015248.1|		0	0	0	2	0.5	0	0	0	2	0.5	0	0	0	0	0	0	0	0	0	0	0	0	0	0	0	0	0	0	0	0	1	1	0	0	0	0	1	1	2
gi|6322942|ref|NP_013015.1|	TGL4	0	0	0	1	0.25	0	0	3	3	1.5	0	0	0	0	0	0	0	0	0	0	0	0	0	0	0	0	0	0	0	0	0	0	0	0	0	0	1	1	2
gi|41629672|ref|NP_009455.2|		0	0	0	0	0	0	0	1	0	0.25	0	0	0	0	0	0	0	0	0	0	0	1	1	0	0	0	0	0	0	0	0	0	0	0	0	0	1	1	2
gi|6321959|ref|NP_012035.1|	PRP8	0	0	0	0	0	0	0	3	0	0.75	0	0	0	0	0	0	0	0	0	1	1	0	0	0	0	0	0	0	0	0	0	0	0	0	0	0	1	1	2
gi|6319425|ref|NP_009507.1|	PSY4	0	1	0	0	0.25	0	0	0	0	0	0	0	1	3	1	1	1	5	2.33333	0	0	0	0	0	0	0	0	0	0	0	0	0	0	0	0	0	1	1	2
gi|6324660|ref|NP_014729.1|	TCB1	1	0	0	0	0.25	0	0	0	2	0.5	0	0	0	0	0	0	0	0	0	0	0	1	1	0	0	0	0	0	0	0	0	0	0	0	0	0	1	1	2
gi|6321641|ref|NP_011718.1|	PCT1	2	2	5	2	2.75	0	6	3	12	5.25	0	0	0	0	0	0	0	0	0	0	0	0	0	0	1	0	0	0.25	0	0	0	0	0	0	0	0	1	1	2
gi|6321861|ref|NP_011937.1|	TRM5	0	0	0	2	0.5	0	2	1	7	2.5	0	0	0	0	0	0	0	1	0.333333	0	0	0	0	0	0	0	0	0	0	0	0	0	0	0	0	0	1	1	2
gi|6323131|ref|NP_013203.1|	APC9	1	0	0	0	0.25	0	0	0	0	0	0	1	0	0	0.25	0	0	0	0	1	1	0	0	0	0	0	0	0	0	0	0	0	0	0	0	0	1	1	2
gi|6324931|ref|NP_015000.1|		0	0	0	0	0	0	0	0	0	0	0	0	0	0	0	0	0	0	0	1	1	0	0	0	0	0	0	0	0	0	0	0	0	0	0	0	1	1	2
gi|6321623|ref|NP_011700.1|	UBR1	0	0	0	0	0	0	0	7	2	2.25	0	0	0	0	0	1	2	2	1.66667	1	1	0	0	0	0	0	0	0	0	0	0	0	0	0	0	0	1	1	2
gi|6321417|ref|NP_011494.1|	ALK1	2	2	2	8	3.5	0	5	3	12	5	0	0	0	0	0	0	1	0	0.333333	2	2	0	0	0	0	0	0	0	0	0	0	0	0	0	0	0	1	1	2
gi|6320824|ref|NP_010903.1|		0	0	0	0	0	0	0	0	0	0	0	0	3	0	0.75	0	0	0	0	0	0	0	0	1	0	0	0	0.25	0	0	0	0	0	0	0	0	1	1	2
gi|6323575|ref|NP_013646.1|	ORC1	0	0	0	0	0	0	0	2	0	0.5	0	0	0	1	0.25	2	0	2	1.33333	0	0	0	0	0	0	0	0	0	0	0	0	0	0	0	0	0	1	1	2
gi|6320292|ref|NP_010372.1|		1	0	0	3	1	0	0	4	3	1.75	0	0	0	0	0	0	0	0	0	0	0	0	0	0	1	0	0	0.25	0	0	0	0	0	0	0	0	1	1	2
gi|6321685|ref|NP_011762.1|	BRF1	5	0	8	10	5.75	4	22	26	27	19.75	0	1	2	4	1.75	7	9	11	9	0	0	3	3	1	0	0	0	0.25	0	0	2	2	0	0	0	0	1	1	2
gi|6319294|ref|NP_009377.1|		1	0	0	0	0.25	0	0	2	2	1	0	0	0	0	0	0	0	0	0	0	0	0	0	0	0	0	0	0	0	0	0	0	0	0	0	0	1	1	2
gi|6324750|ref|NP_014819.1|		0	1	0	2	0.75	0	1	1	10	3	0	0	0	0	0	0	0	0	0	0	0	0	0	0	3	0	0	0.75	0	0	0	0	0	0	0	0	1	1	2
gi|6320137|ref|NP_010217.1|;gi|6323203|ref|NP_013275.1|;gi|6324319|ref|NP_014389.1|	IDP1	0	0	0	1	0.25	0	0	0	1	0.25	0	0	0	0	0	0	0	0	0	0	0	0	0	0	0	0	0	0	0	0	0	0	0	0	0	0	1	1	2
gi|6320554|ref|NP_010634.1|		0	0	0	0	0	0	0	0	0	0	0	1	0	0	0.25	0	0	0	0	0	0	0	0	0	0	0	0	0	0	0	0	0	0	0	0	0	1	1	2
gi|6323896|ref|NP_013967.1|	CUS1	0	0	1	0	0.25	1	1	2	0	1	0	0	0	0	0	0	0	0	0	0	0	0	0	0	0	0	0	0	0	0	0	0	0	0	0	0	1	1	2
gi|6320413|ref|NP_010493.1|	UME6	0	0	2	2	1	0	0	4	2	1.5	0	0	0	2	0.5	1	3	3	2.33333	0	0	0	0	0	1	0	0	0.25	0	0	0	0	0	0	0	0	1	1	2
gi|6322366|ref|NP_012440.1|	BCK1	1	0	4	11	4	0	0	0	5	1.25	0	0	0	0	0	0	0	0	0	0	0	0	0	0	0	0	0	0	0	0	0	0	0	0	0	0	1	1	2
gi|6321632|ref|NP_011709.1|	PD01	0	0	0	0	0	0	0	0	0	0	0	0	0	0	0	0	0	0	0	0	0	0	0	0	1	0	0	0.25	0	0	0	0	0	0	0	0	1	1	2
gi|6320698|ref|NP_010778.1|		0	1	0	0	0.25	0	0	0	0	0	0	0	0	0	0	0	0	0	0	0	0	0	0	0	0	0	0	0	0	0	0	0	0	0	0	0	1	1	2
gi|7839181|ref|NP_058135.1|	NOP10	0	0	0	0	0	0	0	0	1	0.25	0	0	0	0	0	0	0	0	0	0	0	0	0	0	0	0	0	0	0	0	0	0	0	0	0	0	1	1	2
gi|6324798|ref|NP_014867.1|	RPB8	0	0	0	1	0.25	0	0	4	1	1.25	0	0	0	0	0	0	0	0	0	0	0	0	0	0	0	0	0	0	0	0	0	0	0	0	0	0	1	1	2
gi|6320372|ref|NP_010452.1|	CDC37	0	0	0	0	0	0	0	0	0	0	0	0	0	0	0	0	0	0	0	0	0	0	0	1	0	0	0	0.25	0	0	0	0	0	0	0	0	1	1	2
gi|6321248|ref|NP_011325.1|	CDC55	0	0	0	0	0	0	0	2	7	2.25	0	0	0	0	0	0	0	0	0	0	0	0	0	0	0	0	0	0	0	0	0	0	0	0	0	0	1	1	2
gi|6324569|ref|NP_014638.1|	RPB11	0	0	0	0	0	0	0	0	1	0.25	0	0	1	2	0.75	0	0	0	0	0	0	0	0	0	0	0	0	0	0	0	0	0	0	0	0	0	1	1	2
gi|6321356|ref|NP_011433.1|		0	0	0	0	0	0	0	1	2	0.75	0	0	0	0	0	0	0	0	0	0	0	0	0	0	0	0	0	0	0	0	0	0	0	0	0	0	1	1	2
gi|6324253|ref|NP_014323.1|	MKS1	0	0	2	0	0.5	1	0	7	0	2	0	0	0	0	0	0	0	0	0	0	0	0	0	0	2	0	0	0.5	0	0	0	0	0	0	0	0	1	1	2
gi|6324449|ref|NP_014518.1|	HRP1	0	0	0	3	0.75	0	0	2	4	1.5	0	0	0	0	0	0	0	0	0	0	0	0	0	0	0	0	1	0.25	0	0	0	0	0	0	0	0	1	1	2
gi|6324502|ref|NP_014571.1|	NBA1	0	0	0	1	0.25	0	0	0	1	0.25	0	0	0	0	0	0	0	0	0	0	0	0	0	0	0	0	1	0.25	0	0	0	0	0	0	0	0	1	1	2
gi|6324036|ref|NP_014106.1|	MSB3	0	0	0	1	0.25	0	0	0	0	0	0	0	0	0	0	0	0	0	0	0	0	0	0	0	0	0	0	0	0	0	0	0	0	0	0	0	1	1	2
gi|6321768|ref|NP_011844.1|	APM2	0	0	0	0	0	0	0	0	0	0	0	0	0	0	0	0	1	0	0.333333	0	0	0	0	0	0	0	0	0	0	0	0	0	0	0	0	0	1	1	2
gi|126182981|ref|NP_061495.2|		0	0	1	0	0.25	0	0	2	0	0.5	0	0	0.5	0	0.125	0.333333	0	0	0.111111	1	1	0	0	0	0	0	0	0	0	0	0	0	0	0	0	0	1	1	2
gi|6322600|ref|NP_012674.1|	HIR3	0	0	1	0	0.25	0	0	1	0	0.25	0	0	0	0	0	4	6	0	3.33333	0	0	0	0	0	0	0	0	0	0	0	0	0	0	0	0	0	1	1	2
gi|6324184|ref|NP_014254.1|	MFA2	0	0	0	0	0	0	0	0	0	0	0	0	0	0	0	0	0	0	0	0	0	0	0	0	0	0	0	0	0	0	0	0	0	0	0	0	1	1	2
gi|6325014|ref|NP_015082.1|	IQG1	0	0	0	0	0	0	0	0	0	0	0	0	0	0	0	0	0	0	0	0	0	1	1	0	0	0	0	0	0	0	0	0	0	0	0	0	1	1	2
gi|6321948|ref|NP_012024.1|	RTT107	2	1	0	0	0.75	0	0	0	0	0	0	0	0	0	0	0	0	0	0	0	0	0	0	0	0	0	0	0	0	0	0	0	0	0	0	0	1	1	2
gi|6323646|ref|NP_013717.1|	MVP1	0	0	0	0	0	0	0	0	0	0	0	0	0	0	0	1	0	0	0.333333	1	1	0	0	0	0	0	0	0	0	0	0	0	0	0	0	0	1	1	2
gi|6325028|ref|NP_015096.1|	CET1	0	0	0	0	0	0	0	0	0	0	0	0	0	0	0	0	0	0	0	0	0	0	0	0	0	0	0	0	0	0	0	0	0	0	0	0	1	1	2
gi|6322522|ref|NP_012596.1|		1	0	0	0	0.25	0	1	0	0	0.25	0	0	0	0	0	0	0	0	0	0	0	0	0	0	0	0	0	0	0	0	0	0	0	0	0	0	1	1	2
gi|6324688|ref|NP_014757.1|		0	0	1	0	0.25	0	0	0	0	0	0	0	0	0	0	0	0	0	0	0	0	0	0	0	0	0	0	0	0	0	0	0	0	0	0	0	1	1	2
gi|10383801|ref|NP_009991.2|	HCM1	0	3	4	1	2	0	0	0	0	0	0	0	0	0	0	0	0	1	0.333333	0	0	0	0	0	0	0	0	0	0	0	0	0	0	0	0	0	1	1	2
gi|37362647|ref|NP_116698.2|		0	0	0	0	0	0	0	0	0	0	0	0	0	0	0	0	0	0	0	0	0	0	0	0	1	0	0	0.25	0	0	0	0	0	0	0	0	1	1	2
gi|6323394|ref|NP_013466.1|	STE11	0	0	0	1	0.25	0	0	0	1	0.25	0	0	0	0	0	0	0	0	0	0	0	0	0	0	0	0	0	0	0	0	0	0	0	0	0	0	1	1	2
gi|6323794|ref|NP_013865.1|	NDE1	0	0	0	0	0	0	8	5	4	4.25	0	0	1	0	0.25	0	0	0	0	0	0	0	0	0	0	0	0	0	0	0	0	0	0	0	0	0	1	1	2
gi|6324437|ref|NP_014506.1|	MED7	0	0	0	0	0	0	0	0	1	0.25	0	0	0	0	0	0	0	0	0	0	0	0	0	0	0	0	0	0	0	0	0	0	0	0	0	0	1	1	2
gi|6321305|ref|NP_011382.1|	ITC1	0	0	0	0	0	0	0	3	0	0.75	0	0	1	0	0.25	0	0	0	0	0	0	0	0	0	0	0	0	0	0	0	0	0	0	0	0	0	1	1	2
gi|6324177|ref|NP_014247.1|	INN1	0	0	0	0	0	0	0	1	2	0.75	0	0	0	0	0	0	0	0	0	0	0	0	0	0	0	0	0	0	0	0	0	0	0	0	0	0	1	1	2
gi|6322772|ref|NP_012845.1|	DHR2	3	2	2	4	2.75	2	15	55	34	26.5	0	0	1	0	0.25	0	0	0	0	0	0	0	0	0	0	0	0	0	0	0	0	0	0	0	0	0	1	1	2
gi|6320370|ref|NP_010450.1|		0	0	0	0	0	0	1	0	3	1	0	0	0	0	0	0	0	0	0	0	0	0	0	0	0	0	0	0	0	0	0	0	0	0	0	0	1	1	2
gi|6324824|ref|NP_014893.1|	CLP1	0	0	0	1	0.25	0	0	0	0	0	0	0	0	0	0	0	0	0	0	0	0	0	0	0	0	0	0	0	0	0	0	0	0	0	0	0	1	1	2
gi|6322158|ref|NP_012233.1|	ULP2	0	0	0	0	0	0	0	0	1	0.25	0	0	0	0	0	0	0	0	0	1	1	0	0	0	0	0	0	0	0	0	0	0	0	0	0	0	1	1	2
gi|6322935|ref|NP_013008.1|		0	0	0	0	0	0	0	0	0	0	0	0	0	0	0	0	0	0	0	1	1	0	0	0	0	0	0	0	0	0	0	0	0	0	0	0	1	1	2
gi|6322369|ref|NP_012443.1|	SRS2	6	1	4	7	4.5	0	5	2	3	2.5	0	0	1	2	0.75	0	5	8	4.33333	0	0	0	0	0	0	0	0	0	0	0	0	0	0	0	0	0	1	1	2
gi|6323510|ref|NP_013581.1|	PGA3	0	0	0	0	0	0	0	1	2	0.75	0	0	0	0	0	0	0	0	0	0	0	0	0	0	0	0	0	0	0	0	0	0	0	0	0	0	1	1	2
gi|50593217|ref|NP_011747.2|	PHB2	0	0	0	1	0.25	0	3	0	4	1.75	0	0	0	0	0	0	0	0	0	0	0	0	0	0	0	0	0	0	0	0	0	0	0	0	0	0	1	1	2
gi|6322829|ref|NP_012902.1|		7	0	0	0	1.75	0	2	1	0	0.75	0	0	0	0	0	0	0	0	0	0	0	0	0	0	0	0	0	0	0	0	0	0	0	0	0	0	1	1	2
gi|6323869|ref|NP_013940.1|	CEF1	0	0	0	0	0	0	0	0	3	0.75	0	0	0	0	0	0	0	0	0	0	0	0	0	0	0	0	0	0	0	0	0	0	0	0	0	0	1	1	2
gi|6324168|ref|NP_014238.1|		0	0	0	1	0.25	0	0	0	1	0.25	0	0	0	0	0	0	0	0	0	1	1	0	0	0	0	0	0	0	0	0	0	0	0	0	0	0	1	1	2
gi|6323576|ref|NP_013647.1|	TEM1	1	0	1	0	0.5	0	0	0	0	0	0	0	0	0	0	0	0	0	0	0	0	0	0	0	0	0	0	0	0	0	0	0	0	0	0	0	1	1	2
gi|6321198|ref|NP_011276.1|	CSE1	0	0	0	0	0	0	1	3	4	2	0	0	0	0	0	0	0	0	0	0	0	0	0	0	0	0	0	0	0	0	0	0	0	0	0	0	1	1	2
gi|41629677|ref|NP_878049.2|	SUS1	0	0	0	1	0.25	4	1	4	5	3.5	0	1	0	1	0.5	0	0	0	0	0	0	0	0	0	0	0	0	0	0	0	0	0	0	0	0	0	1	1	2
gi|6325192|ref|NP_015260.1|	VPS28	0	0	0	1	0.25	0	0	0	0	0	0	0	0	0	0	0	0	0	0	0	0	0	0	0	0	0	0	0	0	0	0	0	0	0	0	0	1	1	2
gi|6322098|ref|NP_012173.1|		0	0	0	4	1	0	0	2	3	1.25	0	0	0	0	0	0	0	0	0	0	0	0	0	1	10	2	0	3.25	0	0	2	2	0	0	0	0	1	1	2
gi|6319539|ref|NP_009621.1|		0	0	0	3	0.75	0	1	4	2	1.75	0	0	0	0	0	0	0	0	0	0	0	0	0	0	0	0	0	0	0	0	0	0	0	0	0	0	1	1	2
gi|6323812|ref|NP_013883.1|		0	0	0	0	0	0	0	0	0	0	0	0	0	0	0	0	0	0	0	0	0	0	0	0	4	0	0	1	0	0	0	0	0	0	0	0	1	1	2
gi|6320713|ref|NP_010793.1|		0	0	0	0	0	0	1	0	0	0.25	0	0	0	0	0	0	0	0	0	0	0	0	0	0	0	0	0	0	0	0	0	0	0	0	0	0	1	1	2
gi|6324510|ref|NP_014579.1|	APM4	0	0	0	0	0	0	0	0	6	1.5	0	0	0	0	0	0	0	0	0	0	0	0	0	0	0	0	0	0	0	0	0	0	0	0	0	0	1	1	2
gi|6321894|ref|NP_011970.1|	KIC1	0	0	0	0	0	0	0	0	0	0	0	0	0	0	0	0	1	0	0.333333	0	0	0	0	0	0	0	0	0	0	0	0	0	0	0	0	0	1	1	2
gi|6321909|ref|NP_011985.1|	TOM71	0	0	0	0	0	0	0	0	1	0.25	0	0	0	0	0	0	0	0	0	0	0	0	0	0	0	0	0	0	0	0	0	0	0	0	0	0	1	1	2
gi|6324332|ref|NP_014403.1|		0	0	1	0	0.25	0	0	0	0	0	0	0	0	0	0	0	0	0	0	0	0	0	0	0	0	0	0	0	0	0	0	0	0	0	0	0	1	1	2
gi|6324745|ref|NP_014814.1|	LCB4	1	0	0	0	0.25	0	0	0	2	0.5	0	0	0	0	0	0	0	0	0	0	0	0	0	0	0	0	0	0	0	0	0	0	0	0	0	0	1	1	2
gi|6323403|ref|NP_013475.1|	ROM2	0	0	0	1	0.25	0	0	0	0	0	0	0	0	0	0	0	0	0	0	1	1	0	0	0	0	0	0	0	0	0	0	0	0	0	0	0	1	1	2
gi|6322427|ref|NP_012501.1|	HCA4	0	0	1	2	0.75	0	1	5	5	2.75	0	0	0	0	0	0	0	0	0	0	0	0	0	0	1	0	0	0.25	0	0	0	0	0	0	0	0	1	1	2
gi|6324457|ref|NP_014526.1|	PAP2	0	0	0	0	0	0	1	2	1	1	0	0	0	2	0.5	0	0	0	0	0	0	0	0	0	0	0	0	0	0	0	0	0	0	0	0	0	1	1	2
gi|6322082|ref|NP_012157.1|		0	0	0	0	0	0	0	0	0	0	0	0	0	1	0.25	0	0	0	0	0	0	0	0	0	0	0	0	0	0	0	0	0	0	0	0	0	1	1	2
gi|6319600|ref|NP_009681.1|		1	0	0	1	0.5	0	0	1	1	0.5	0	2	0	0	0.5	0	0	0	0	0	0	0	0	0	0	0	0	0	1	1	0	0	0	0	0	0	1	1	2
gi|6320501|ref|NP_010581.1|		1	0	0	0	0.25	0	0	4	2	1.5	0	0	0	0	0	0	0	0	0	0	0	0	0	0	0	0	0	0	0	0	0	0	0	0	0	0	1	1	2
gi|6324948|ref|NP_015017.1|	NDD1	0	0	0	2	0.5	0	0	1	0	0.25	0	0	0	1	0.25	0	0	0	0	0	0	0	0	0	0	0	0	0	0	0	0	0	0	0	0	0	1	1	2
gi|6325265|ref|NP_015333.1|	HAA1	0	0	0	2	0.5	0	0	1	4	1.25	0	0	0	0	0	0	0	1	0.333333	0	0	0	0	0	0	0	0	0	0	0	0	0	0	0	0	0	1	1	2
gi|6325386|ref|NP_015454.1|	SCD6	0	1	0	0	0.25	0	1	5	5	2.75	0	0	0	0	0	0	0	0	0	0	0	0	0	0	0	0	1	0.25	0	0	0	0	0	0	0	0	1	1	2
gi|6320555|ref|NP_010635.1|	PAL1	0	0	3	1	1	0	0	2	3	1.25	0	0	0	0	0	0	0	0	0	0	0	0	0	0	0	2	2	1	0	0	0	0	0	0	0	0	1	1	2
gi|6324323|ref|NP_014393.1|	MRP7	1	0	1	0	0.5	0	1	2	9	3	0	0	1	0	0.25	0	0	0	0	0	0	0	0	0	0	0	0	0	0	0	0	0	0	0	0	0	1	1	2
gi|6321719|ref|NP_011796.1|	P0R1	1	0	0	0	0.25	0	2	3	2	1.75	0	0	0	0	0	1	1	0	0.666667	0	0	0	0	0	0	0	0	0	0	0	0	0	0	0	0	0	1	1	2
gi|6321820|ref|NP_011896.1|	RRM3	1	2	1	5	2.25	0	5	2	7	3.5	0	0	0	1	0.25	4	2	2	2.66667	2	2	2	2	0	0	0	0	0	0	0	0	0	0	0	1	1	1	1	2
gi|6323905|ref|NP_013976.1|	GAD1	3	0	0	0	0.75	0	0	1	0	0.25	0	0	0	1	0.25	0	0	0	0	0	0	0	0	0	0	0	0	0	0	0	0	0	0	0	0	0	1	1	2
gi|6322598|ref|NP_012672.1|	IML1	0	0	1	1	0.5	0	0	0	0	0	0	0	0	0	0	0	0	0	0	1	1	1	1	0	0	0	1	0.25	0	0	0	0	0	0	0	0	1	1	2
gi|6325292|ref|NP_015360.1|		0	0	1	0	0.25	0	0	0	1	0.25	0	0	0	0	0	0	0	0	0	0	0	0	0	0	0	0	0	0	0	0	0	0	0	0	0	0	1	1	2
gi|14318537|ref|NP_116670.1|	GSY1	0	0	0	0	0	0	0	0	4	1	0	0	0.5	1	0.375	0	0	3	1	0	0	0	0	0	0	0.5	0	0.125	0	0	0	0	0	0	0	0	1	1	2
gi|6321024|ref|NP_011103.1|	ECM32	0	0	0	0	0	1	0	1	0	0.5	0	0	0	0	0	0	0	1	0.333333	0	0	0	0	0	0	0	0	0	0	0	0	0	0	0	0	0	1	1	2
gi|42759860|ref|NP_012719.2|	TOR2	0	0	0	1	0.25	0	0	0	0	0	0	0	0	0	0	0	0	0	0	0	0	0	0	0	0	0	0	0	0	0	0	0	0	0	0	0	1	1	2
gi|6323808|ref|NP_013879.1|	MRPS8	0	0	0	2	0.5	0	2	0	0	0.5	0	0	0	0	0	0	0	0	0	0	0	0	0	0	0	0	0	0	0	0	0	0	0	0	0	0	1	1	2
gi|6323030|ref|NP_013102.1|	NOC3	0	0	0	1	0.25	0	2	9	1	3	0	0	0	0	0	0	0	1	0.333333	0	0	0	0	0	0	0	0	0	0	0	0	0	0	0	0	0	1	1	2
gi|6320704|ref|NP_010784.1|	PUF6	1	0	0	0	0.25	0	0	0	0	0	0	0	0	0	0	0	0	0	0	0	0	0	0	0	0	0	0	0	0	0	0	0	0	0	0	0	1	1	2
gi|6320528|ref|NP_010608.1|	MRPL35	5	2	3	3	3.25	2	6	17	15	10	0	6	14	0	5	0	0	0	0	0	0	0	0	0	0	0	0	0	0	0	0	0	0	0	0	0	1	1	2
gi|6323793|ref|NP_013864.1|		0	0	1	0	0.25	0	0	0	1	0.25	0	0	0	0	0	0	0	0	0	0	0	0	0	0	1	0	0	0.25	0	0	0	0	0	0	0	0	1	1	2
gi|6319791|ref|NP_009872.1|	KRR1	0	2	1	1	1	0	0	2	15	4.25	0	0	0	0	0	0	0	0	0	0	0	0	0	0	6	1	0	1.75	0	0	0	0	0	0	0	0	1	1	2
gi|6324146|ref|NP_014216.1|	NPR1	0	0	1	0	0.25	0	0	0	2	0.5	0	0	0	0	0	0	0	0	0	0	0	0	0	0	0	0	0	0	0	0	0	0	0	0	0	0	1	1	2
gi|41629678|ref|NP_009715.2|		1	0	1	3	1.25	0	0	0	0	0	0	0	0	2	0.5	0	0	0	0	0	0	0	0	0	0	0	0	0	0	0	0	0	0	0	0	0	1	1	2
gi|6324077|ref|NP_014147.1|	MRPL17	0	4	0	6	2.5	2	7	18	20	11.75	0	1	3	0	1	0	0	0	0	0	0	0	0	0	0	0	0	0	0	0	0	0	0	0	0	0	1	1	2
gi|6325011|ref|NP_015079.1|		0	0	0	2	0.5	1	4	3	10	4.5	0	0	0	0	0	0	0	0	0	0	0	0	0	0	0	0	0	0	0	0	0	0	0	0	0	0	1	1	2
gi|6322339|ref|NP_012413.1|	ALB1	0	0	0	2	0.5	1	0	8	5	3.5	0	0	0	0	0	0	0	0	0	0	0	0	0	0	0	0	0	0	0	0	1	1	0	0	0	0	1	1	2
gi|6319999|ref|NP_010079.1|	MRPL11	0	0	0	0	0	0	0	0	3	0.75	0	3	0	0	0.75	0	0	0	0	0	0	0	0	0	0	0	0	0	0	0	0	0	0	0	0	0	1	1	2
gi|6324640|ref|NP_014709.1|	MSA1	1	0	0	5	1.5	0	1	0	0	0.25	0	0	0	0	0	0	0	0	0	1	1	0	0	0	0	0	0	0	0	0	0	0	0	0	0	0	1	1	2
gi|6323883|ref|NP_013954.1|	TAF7	0	1	0	0	0.25	0	0	0	0	0	0	0	0	0	0	0	0	0	0	0	0	0	0	0	0	0	0	0	0	0	0	0	0	0	0	0	1	1	2
gi|6320871|ref|NP_010950.1|	ZRG8	0	0	0	2	0.5	0	0	3	3	1.5	0	0	0	1	0.25	0	0	0	0	0	0	0	0	0	0	0	0	0	0	0	0	0	0	0	0	0	1	1	2
gi|6325074|ref|NP_015142.1|	RTT10	0	0	0	0	0	0	0	0	0	0	0	0	0	0	0	1	0	1	0.666667	0	0	0	0	0	0	0	0	0	0	0	0	0	0	0	0	0	1	1	2
gi|6325313|ref|NP_015381.1|	TFB4	0	0	0	1	0.25	0	0	0	0	0	0	0	0	1	0.25	0	0	0	0	0	0	0	0	0	0	0	0	0	0	0	0	0	0	0	0	0	1	1	2
gi|6324655|ref|NP_014724.1|	TGL5	1	0	0	0	0.25	0	0	8	3	2.75	0	0	0	0	0	0	0	0	0	0	0	0	0	0	0	0	0	0	0	0	0	0	0	0	0	0	1	1	2
gi|6324944|ref|NP_015013.1|	RAD17	0	0	0	0	0	0	0	0	0	0	0	0	0	1	0.25	0	0	1	0.333333	0	0	0	0	0	0	0	0	0	0	0	0	0	0	0	0	0	1	1	2
gi|6320701|ref|NP_010781.1|	MZM1	0	0	0	0	0	0	1	0	2	0.75	0	0	0	1	0.25	0	0	0	0	0	0	0	0	0	0	2	3	1.25	0	0	0	0	0	0	0	0	1	1	2
gi|14318536|ref|NP_116669.1|	CMK1	0	0	0	0	0	0	0	0	1	0.25	0	0	0	0	0	0	0	0	0	0	0	4	4	0	0	0	0	0	0	0	0	0	0	0	0	0	1	1	2
gi|6321031|ref|NP_011110.1|	FAU1	0	0	0	1	0.25	0	0	0	0	0	0	0	0	0	0	0	0	0	0	0	0	0	0	0	0	0	0	0	0	0	0	0	0	0	0	0	1	1	2
gi|6324190|ref|NP_014260.1|		0	0	0	0	0	0	0	0	1	0.25	0	0	0	0	0	0	1	1	0.666667	0	0	0	0	0	0	0	0	0	0	0	0	0	0	0	0	0	1	1	2
gi|6320142|ref|NP_010222.1|	RPS29B	0	0	3	3	1.5	0	2	1	6	2.25	0	0	0	0	0	0	0	0	0	0	0	0	0	0	0	0	0	0	0	0	0	0	0	0	0	0	1	1	2
gi|6323832|ref|NP_013903.1|		0	0	0	0	0	0	0	0	0	0	0	0	0	0	0	0	1	0	0.333333	0	0	0	0	0	0	0	0	0	0	0	0	0	0	0	0	0	1	1	2
gi|6320401|ref|NP_010481.1|		0	0	0	0	0	0	1	0	0	0.25	0	0	0	0	0	0	0	0	0	0	0	0	0	0	0	0	0	0	0	0	0	0	0	0	0	0	1	1	2
gi|6323736|ref|NP_013807.1|	YTA12	0	0	0	0	0	0	0	0	0	0	0	1	0	0	0.25	0	0	0	0	0	0	0	0	0	0	0	0	0	0	0	0	0	0	0	0	0	1	1	2
gi|6324281|ref|NP_014351.1|		0	0	0	0	0	0	0	0	0	0	0	0	0	0	0	0	0	0	0	0	0	0	0	0	0	0	0	0	0	0	0	0	0	0	0	0	1	1	2
gi|6325049|ref|NP_015117.1|	TYW1	0	0	1	0	0.25	0	0	1	0	0.25	0	0	0	0	0	0	0	0	0	0	0	0	0	0	0	0	0	0	0	0	0	0	0	0	0	0	1	1	2
gi|6324568|ref|NP_014637.1|	TOP1	0	0	0	0	0	0	0	0	0	0	0	1	0	0	0.25	0	0	0	0	0	0	0	0	0	0	0	0	0	0	0	0	0	0	0	0	0	1	1	2
gi|6322801|ref|NP_012874.1|		0	1	0	0	0.25	0	0	0	0	0	0	0	0	0	0	0	0	0	0	0	0	0	0	0	0	0	0	0	0	0	0	0	0	0	0	0	1	1	2
gi|33438817|ref|NP_878099.1|		0	0	1	0	0.25	1	0	0	0	0.25	0	0	0	0	0	0	0	0	0	0	0	1	1	0	0	0	0	0	0	0	0	0	0	0	1	1	1	1	2
gi|157285914|ref|NP_012930.2|		0	0	0	0	0	0	0	1	0	0.25	0	0	0	0	0	0	0	0	0	1	1	0	0	0	0	0	0	0	0	0	0	0	0	0	0	0	1	1	2
gi|6325110|ref|NP_015178.1|	P0A1	0	0	0	0	0	0	0	0	0	0	0	1	0	0	0.25	0	0	0	0	0	0	0	0	0	0	0	0	0	0	0	0	0	0	0	0	0	1	1	2
gi|6324364|ref|NP_014434.1|	MRPS12	0	0	0	1	0.25	0	0	0	1	0.25	0	0	0	0	0	0	0	0	0	0	0	0	0	0	0	0	0	0	0	0	0	0	0	0	0	0	1	1	2
gi|6325153|ref|NP_015221.1|	MSD1	0	0	0	1	0.25	0	0	0	0	0	0	0	1	0	0.25	0	0	0	0	0	0	0	0	0	0	0	0	0	0	0	0	0	0	0	0	0	1	1	2
gi|6323711|ref|NP_013782.1|	SOV1	0	0	2	0	0.5	0	0	5	3	2	0	0	1	0	0.25	0	0	0	0	0	0	0	0	0	0	0	0	0	0	0	0	0	0	0	0	0	1	1	2
gi|6320617|ref|NP_010697.1|		0	0	1	0	0.25	0	0	0	0	0	0	0	0	0	0	0	0	0	0	0	0	0	0	0	0	0	0	0	0	0	0	0	0	0	0	0	1	1	2
gi|6325432|ref|NP_015500.1|		0	1	0	2	0.75	0	1	6	8	3.75	0	0	0	0	0	0	0	0	0	0	0	0	0	0	0	0	0	0	0	0	0	0	0	0	0	0	1	1	2
gi|6322095|ref|NP_012170.1|		0	0	0	0	0	0	0	0	0	0	0	0	0	0	0	0	0	0	0	1	1	0	0	0	0	3	0	0.75	0	0	0	0	0	0	0	0	1	1	2
gi|6319287|ref|NP_009370.1|	PRP45	0	0	0	1	0.25	0	0	0	0	0	0	0	0	0	0	0	0	0	0	0	0	0	0	0	0	0	0	0	0	0	0	0	0	0	0	0	1	1	2
gi|6324105|ref|NP_014175.1|	SQS1	0	0	0	0	0	0	1	4	1	1.5	0	0	0	1	0.25	0	2	0	0.666667	0	0	0	0	0	0	0	0	0	0	0	1	1	0	0	0	0	1	1	2
gi|6320363|ref|NP_010443.1|		1	0	0	0	0.25	0	0	0	0	0	0	0	0	0	0	0	0	0	0	0	0	0	0	0	0	0	0	0	0	0	0	0	0	0	1	1	1	1	2
gi|6319479|ref|NP_009561.1|		0	0	2	4	1.5	0	0	1	3	1	0	0	0	0	0	0	0	0	0	0	0	0	0	0	2	0	0	0.5	0	0	0	0	0	0	0	0	1	1	2
gi|6324018|ref|NP_014088.1|	SKP2	0	0	0	0	0	0	0	1	0	0.25	0	0	0	0	0	0	0	0	0	0	0	0	0	0	0	0	0	0	0	0	0	0	0	0	0	0	1	1	2
gi|6320792|ref|NP_010871.1|		0	0	0	0	0	0	0	0	0	0	0	0	0	0	0	0	0	0	0	0	0	1	1	0	0	0	0	0	0	0	0	0	0	0	0	0	1	1	2
gi|6322501|ref|NP_012575.1|		0	0	0	0	0	0	0	0	1	0.25	0	0	0	0	0	0	0	0	0	1	1	0	0	0	0	0	0	0	0	0	0	0	0	0	0	0	1	1	2
gi|6324870|ref|NP_014939.1|		0	0	0	1	0.25	0	0	0	0	0	0	0	0	0	0	0	0	0	0	1	1	0	0	0	0	0	0	0	0	0	0	0	0	0	0	0	1	1	2
gi|6320125|ref|NP_010205.1|	MDH3	0	0	0	0	0	0	0	0	1	0.25	0	0	0	0	0	0	0	0	0	0	0	0	0	0	0	0	0	0	0	0	0	0	0	0	0	0	1	1	2
gi|6320272|ref|NP_010352.1|	OCA6	0	0	0	1	0.25	0	2	0	1	0.75	0	0	0	0	0	0	0	0	0	0	0	0	0	0	0	0	0	0	0	0	0	0	0	0	0	0	1	1	2
gi|6324375|ref|NP_014445.1|	FPK1	0	0	0	0	0	0	0	0	2	0.5	0	0	0	0	0	0	0	0	0	0	0	0	0	1	0	0	0	0.25	0	0	0	0	0	0	0	0	1	1	2
gi|6320115|ref|NP_010195.1|	ASM4	0	0	0	0	0	0	0	0	2	0.5	0	0	0	0	0	0	0	0	0	0	0	0	0	0	0	0	0	0	0	0	0	0	0	0	0	0	1	1	2
gi|6323705|ref|NP_013776.1|	SAM37	0	0	0	0	0	0	0	1	0	0.25	0	0	0	0	0	0	0	0	0	0	0	0	0	0	0	0	0	0	0	0	0	0	0	0	0	0	1	1	2
gi|6322992|ref|NP_013064.1|	PRP19	1	0	0	0	0.25	0	0	2	1	0.75	0	0	0	0	0	0	0	0	0	0	0	0	0	0	0	0	0	0	0	0	0	0	0	0	0	0	1	1	2
gi|6324599|ref|NP_014668.1|	HST3	0	0	0	1	0.25	0	0	1	0	0.25	0	0	0	0	0	0	0	0	0	0	0	0	0	0	0	0	0	0	0	0	0	0	0	0	0	0	1	1	2
gi|6320962|ref|NP_011041.1|		0	0	0	0	0	0	0	3	0	0.75	0	0	0	2	0.5	0	2	0	0.666667	0	0	0	0	0	0	0	0	0	0	0	0	0	0	0	0	0	1	1	2
gi|6321309|ref|NP_011386.1|		0	0	0	1	0.25	0	0	4	4	2	0	0	0	0	0	0	0	0	0	0	0	0	0	0	0	0	0	0	0	0	0	0	0	0	0	0	1	1	2
gi|6325075|ref|NP_015144.1|	CTI6	0	0	0	0	0	0	0	0	0	0	0	0	0	1	0.25	0	0	0	0	0	0	0	0	0	0	0	0	0	0	0	0	0	0	0	0	0	1	1	2
gi|6320423|ref|NP_010503.1|	RAD9	0	0	0	1	0.25	0	0	0	0	0	0	0	0	0	0	0	1	0	0.333333	1	1	0	0	0	0	0	0	0	0	0	0	0	0	0	0	0	1	1	2
gi|6323248|ref|NP_013320.1|	MSC3	0	0	3	12	3.75	0	2	0	7	2.25	0	0	0	0	0	0	0	0	0	0	0	0	0	1	0	0	0	0.25	0	0	0	0	0	0	0	0	1	1	2
gi|6325298|ref|NP_015366.1|	TIF5	0	0	0	0	0	0	0	0	0	0	0	0	0	0	0	0	1	0	0.333333	0	0	0	0	0	0	0	0	0	0	0	0	0	0	0	0	0	1	1	2
gi|6321002|ref|NP_011081.1|	O0A1	1	0	0	0	0.25	0	0	0	0	0	0	0	0	0	0	0	0	0	0	0	0	0	0	0	0	0	0	0	0	0	0	0	0	0	1	1	1	1	2
gi|6322773|ref|NP_012846.1|		0	0	0	0	0	0	0	0	1	0.25	0	0	0	0	0	0	0	0	0	0	0	0	0	0	0	0	0	0	0	0	0	0	0	0	0	0	1	1	2
gi|6321484|ref|NP_011561.1|		0	0	1	0	0.25	0	4	14	3	5.25	0	0	0	0	0	0	0	0	0	0	0	0	0	0	0	0	0	0	0	0	0	0	0	0	0	0	1	1	2
gi|6321491|ref|NP_011568.1|		0	0	0	2	0.5	0	0	1	1	0.5	0	0	0	0	0	0	0	0	0	0	0	1	1	0	0	0	0	0	0	0	0	0	0	0	0	0	1	1	2
gi|6321952|ref|NP_012028.1|	KEL1	0	0	1	0	0.25	0	0	0	0	0	0	0	0	0	0	0	0	0	0	0	0	0	0	0	0	0	0	0	0	0	0	0	0	0	0	0	1	1	2
gi|6324539|ref|NP_014608.1|	SMC5	1	0	0	0	0.25	0	2	0	0	0.5	0	0	0	0	0	0	0	0	0	1	1	0	0	0	0	0	0	0	0	0	0	0	0	0	1	1	1	1	2
gi|6319651|ref|NP_009734.1|	SWD3	0	0	0	1	0.25	0	1	0	2	0.75	0	0	0	1	0.25	0	0	0	0	0	0	0	0	0	0	0	0	0	0	0	0	0	0	0	0	0	1	1	2
gi|6323879|ref|NP_013950.1|	UBP8	0	0	0	1	0.25	0	0	18	20	9.5	0	0	0	0	0	0	0	0	0	1	1	0	0	0	0	0	0	0	0	0	0	0	0	0	0	0	1	1	2
gi|6319590|ref|NP_009672.1|	RAD16	0	0	0	1	0.25	0	8	2	3	3.25	0	0	0	0	0	0	1	0	0.333333	0	0	0	0	0	0	0	0	0	0	0	0	0	0	0	0	0	1	1	2
gi|6323468|ref|NP_013540.1|	ECM30	1	0	0	0	0.25	0	0	2	2	1	0	0	0	0	0	0	0	0	0	0	0	0	0	0	0	0	0	0	0	0	0	0	0	0	0	0	1	1	2
gi|6321829|ref|NP_011905.1|	VMA10	0	1	0	0	0.25	0	0	0	0	0	0	0	0	0	0	0	0	0	0	0	0	0	0	0	0	0	0	0	0	0	0	0	0	0	0	0	1	1	2
gi|6322841|ref|NP_012914.1|	CCE1	4	1	0	3	2	0	2	0	2	1	0	0	0	0	0	0	0	0	0	0	0	0	0	0	0	0	0	0	0	0	0	0	0	0	0	0	1	1	2
gi|6325179|ref|NP_015247.1|	ATP4	0	0	0	0	0	0	0	0	0	0	0	0	0	0	0	0	4	0	1.33333	1	1	0	0	0	0	0	0	0	0	0	0	0	0	0	0	0	1	1	2
gi|6322020|ref|NP_012095.1|;gi|6322239|ref|NP_012313.1|	VTH1	0	0	0	0	0	0	0	0	0	0	0	1	0	0	0.25	0	0	0	0	0	0	0	0	0	0	0	0	0	0	0	0	0	0	0	0	0	1	1	2
gi|6323779|ref|NP_013850.1|	RRB1	0	0	1	0	0.25	0	0	2	2	1	0	0	0	0	0	0	0	0	0	0	0	0	0	0	0	0	0	0	0	0	0	0	0	0	0	0	1	1	2
gi|6325171|ref|NP_015239.1|	ELP3	1	1	0	2	1	2	2	9	5	4.5	0	0	0	0	0	0	0	0	0	0	0	0	0	0	0	0	0	0	0	0	0	0	0	0	0	0	1	1	2
gi|6321859|ref|NP_011935.1|	DYS1	0	0	0	0	0	0	0	0	1	0.25	0	0	0	1	0.25	0	0	0	0	0	0	0	0	0	0	0	0	0	0	0	0	0	0	0	0	0	1	1	2
gi|6319512|ref|NP_009594.1|	CHS2	1	0	1	1	0.75	0	0	0	0	0	0	0	0	0	0	0	0	0	0	0	0	0	0	0	0	0	0	0	0	0	0	0	0	0	0	0	1	1	2
gi|37362669|ref|NP_012551.2|	ESS1	0	0	0	0	0	0	0	0	0	0	0	1	0	0	0.25	0	0	0	0	0	0	0	0	0	0	0	0	0	0	0	0	0	0	0	0	0	1	1	2
gi|6323852|ref|NP_013923.1|		0	0	0	0	0	0	0	0	0	0	0	0	0	1	0.25	0	0	0	0	1	1	0	0	0	0	0	0	0	0	0	0	0	0	0	0	0	1	1	2
gi|6323047|ref|NP_013119.1|	PSR2	1	0	0	0	0.25	0	0	0	0	0	0	0	0	1	0.25	0	0	0	0	0	0	0	0	0	0	0	0	0	0	0	0	0	0	0	0	0	1	1	2
gi|6323460|ref|NP_013533.1|	CRN1	1	0	1	0	0.5	0	0	1	1	0.5	0	0	0	0	0	0	0	0	0	0	0	0	0	0	0	0	0	0	0	0	0	0	0	0	0	0	1	1	2
gi|6322509|ref|NP_012583.1|	UTR1	0	0	0	1	0.25	0	0	0	0	0	0	0	0	0	0	0	0	0	0	0	0	0	0	0	0	0	0	0	0	0	0	0	0	0	0	0	1	1	2
gi|6321210|ref|NP_011287.1|	VID30	0	0	0	0	0	0	1	9	7	4.25	0	0	0	6	1.5	1	6	0	2.33333	0	0	0	0	0	0	0	0	0	0	0	0	0	0	0	0	0	1	1	2
gi|6320422|ref|NP_010502.1|		0	0	0	0	0	1	10	14	9	8.5	0	2	8	0	2.5	0	5	0	1.66667	5	5	0	0	0	1	1	0	0.5	0	0	0	0	0	0	1	1	1	1	2
gi|6320670|ref|NP_010750.1|	MRPL28	0	2	2	1	1.25	1	2	6	3	3	0	0	0	0	0	0	0	0	0	0	0	0	0	0	0	0	0	0	0	0	0	0	0	0	0	0	1	1	2
gi|37362620|ref|NP_009680.2|	MRPL36	0	3	4	3	2.5	0	10	10	10	7.5	0	3	1	0	1	0	0	0	0	0	0	0	0	0	0	0	0	0	0	0	0	0	0	0	0	0	1	1	2
gi|6325107|ref|NP_015175.1|		11	1	12	6	7.5	1	11	19	14	11.25	0	1	0	0	0.25	0	1	0	0.333333	1	1	0	0	0	0	0	0	0	0	0	1	1	0	0	0	0	1	1	2
gi|6322768|ref|NP_012841.1|	RRP14	0	0	0	0	0	0	0	0	0	0	0	0	0	1	0.25	0	0	0	0	0	0	1	1	0	0	0	1	0.25	0	0	0	0	0	0	0	0	1	1	2
gi|6324884|ref|NP_014953.1|		0	0	0	0	0	0	0	2	2	1	0	0	1	0	0.25	0	0	0	0	0	0	0	0	0	0	0	0	0	0	0	0	0	0	0	0	0	1	1	2
gi|44829555|ref|NP_013996.2|	TMA23	0	1	0	2	0.75	0	0	0	1	0.25	0	0	0	0	0	0	0	0	0	0	0	0	0	2	0	0	0	0.5	0	0	1	1	0	0	0	0	1	1	2
gi|6321314|ref|NP_011391.1|		0	0	0	1	0.25	0	1	0	3	1	0	0	0	0	0	0	0	0	0	0	0	0	0	0	0	0	0	0	0	0	0	0	0	0	0	0	1	1	2
gi|6321015|ref|NP_011094.1|		0	0	0	0	0	0	0	1	2	0.75	0	0	0	0	0	0	0	0	0	0	0	0	0	0	0	0	0	0	0	0	1	1	0	0	0	0	1	1	2
gi|6324566|ref|NP_014635.1|	COQ10	0	0	0	1	0.25	0	1	0	0	0.25	0	0	0	0	0	0	0	0	0	0	0	0	0	0	0	0	0	0	0	0	0	0	0	0	0	0	1	1	2
gi|6320309|ref|NP_010389.1|		0	0	0	0	0	0	0	0	0	0	0	0	0	0	0	0	0	0	0	1	1	0	0	0	0	0	0	0	0	0	0	0	0	0	0	0	1	1	2
gi|6323471|ref|NP_013543.1|		0	0	0	0	0	0	0	0	0	0	0	0	0	1	0.25	0	0	0	0	0	0	0	0	0	0	0	0	0	0	0	0	0	0	0	0	0	1	1	2
gi|6325210|ref|NP_015278.1|	SGF11	0	1	0	0	0.25	0	0	0	0	0	0	0	0	0	0	0	0	1	0.333333	0	0	0	0	0	0	0	0	0	0	0	0	0	0	0	0	0	1	1	2
gi|6319534|ref|NP_009616.1|	ORC2	0	0	0	1	0.25	0	1	4	17	5.5	0	0	0	0	0	0	0	0	0	0	0	0	0	0	0	0	0	0	0	0	0	0	0	0	0	0	1	1	2
gi|6321442|ref|NP_011519.1|		0	0	0	2	0.5	2	2	1	2	1.75	0	0	0	0	0	0	0	0	0	0	0	0	0	0	0	0	0	0	0	0	0	0	0	0	0	0	1	1	2
gi|6319751|ref|NP_009833.1|	CHK1	0	0	0	1	0.25	0	0	0	0	0	0	0	0	2	0.5	2	3	0	1.66667	1	1	0	0	0	0	0	0	0	0	0	0	0	0	0	0	0	1	1	2
gi|6322191|ref|NP_012266.1|	SGN1	0	1	0	2	0.75	0	0	1	2	0.75	0	0	0	0	0	0	0	0	0	0	0	0	0	0	0	0	0	0	0	0	0	0	0	0	0	0	1	1	2
gi|46562124|ref|NP_014317.2|		1	0	0	0	0.25	0	0	1	0	0.25	0	0	0	0	0	0	0	0	0	0	0	0	0	0	0	0	0	0	0	0	0	0	0	0	0	0	1	1	2
gi|37362619|ref|NP_009653.2|	R0T2	0	0	1	0	0.25	0	0	3	0	0.75	0	0	0	8	2	2	5	7	4.66667	0	0	0	0	0	0	0	0	0	0	0	0	0	0	0	0	0	1	1	2
gi|6321479|ref|NP_011556.1|		1	0	0	1	0.5	0	0	0	0	0	0	0	0	0	0	0	0	0	0	0	0	0	0	0	0	0	0	0	0	0	0	0	0	0	0	0	1	1	2
gi|6322636|ref|NP_012709.1|	DOA1	0	1	0	1	0.5	0	0	0	0	0	0	0	0	0	0	0	0	0	0	0	0	0	0	0	0	0	0	0	0	0	0	0	0	0	0	0	1	1	2
gi|6319507|ref|NP_009589.1|	EDS1	0	0	0	0	0	0	0	0	0	0	0	0	0	0	0	0	0	0	0	1	1	0	0	0	0	0	0	0	0	0	0	0	0	0	0	0	1	1	2
gi|6323717|ref|NP_013788.1|	ABF2	0	0	0	1	0.25	0	0	0	2	0.5	0	0	0	0	0	0	0	0	0	0	0	0	0	1	0	0	1	0.5	0	0	0	0	0	0	0	0	1	1	2
gi|6321011|ref|NP_011090.1|		0	0	0	0	0	0	0	0	0	0	0	0	0	0	0	0	1	0	0.333333	0	0	0	0	0	0	0	0	0	0	0	0	0	0	0	0	0	1	1	2
gi|6321600|ref|NP_011677.1|		0	0	0	0	0	0	0	0	0	0	0	0	0	0	0	0	0	0	0	1	1	0	0	0	0	0	0	0	0	0	0	0	0	0	0	0	1	1	2
gi|6323086|ref|NP_013158.1|	MNL2	2	0	2	0	1	0	0	0	0	0	1	0	0	0	0.25	0	0	0	0	0	0	0	0	0	0	0	0	0	0	0	0	0	0	0	0	0	1	1	2
gi|6579192|ref|NP_010904.2|	UBC8	0	0	4	0	1	0	0	0	1	0.25	0	0	0	0	0	0	0	0	0	0	0	0	0	0	0	0	0	0	0	0	0	0	0	0	1	1	1	1	2
gi|6323913|ref|NP_013984.1|	PET111	0	0	0	0	0	0	0	0	0	0	1	0	0	0	0.25	0	0	0	0	0	0	0	0	0	0	0	0	0	0	0	0	0	0	0	0	0	1	1	2
gi|6320564|ref|NP_010644.1|	CNL1	0	0	0	0	0	0	0	0	0	0	0	1	0	0	0.25	0	0	0	0	0	0	0	0	0	0	0	0	0	0	0	0	0	0	0	0	0	1	1	2
gi|6325352|ref|NP_015420.1|	SYT1	0	1	0	0	0.25	0	0	0	0	0	0	0	0	0	0	0	0	0	0	0	0	0	0	0	0	0	0	0	0	0	0	0	0	0	0	0	1	1	2
gi|6579194|ref|NP_013844.2|	STO1	1	0	0	0	0.25	0	0	0	0	0	0	0	0	0	0	0	0	0	0	0	0	0	0	0	0	0	0	0	0	0	0	0	0	0	0	0	1	1	2
gi|6320083|ref|NP_010163.1|	YFH1	0	0	0	0	0	0	0	0	0	0	0	0	0	0	0	0	0	0	0	0	0	0	0	0	3	0	0	0.75	0	0	0	0	0	0	0	0	1	1	2
gi|6319635|ref|NP_009717.1|	IFA38	0	0	1	1	0.5	0	0	2	12	3.5	0	0	0	0	0	0	0	0	0	0	0	0	0	0	0	0	0	0	0	0	0	0	0	0	0	0	1	1	2
gi|6324845|ref|NP_014914.1|	FSF1	0	0	0	0	0	0	0	4	2	1.5	0	0	0	0	0	0	0	0	0	0	0	0	0	0	0	0	0	0	0	0	0	0	0	0	0	0	1	1	2
gi|6320301|ref|NP_010381.1|	GIS1	0	1	0	0	0.25	0	0	0	0	0	0	0	0	0	0	0	0	0	0	0	0	0	0	0	0	0	0	0	0	0	0	0	0	0	0	0	1	1	2
gi|6319736|ref|NP_009818.1|		0	0	1	0	0.25	0	0	0	0	0	0	0	0	0	0	0	0	0	0	0	0	0	0	0	0	0	0	0	0	0	0	0	0	0	0	0	1	1	2
gi|6324828|ref|NP_014897.1|	SEC63	0	0	0	0	0	0	2	0	0	0.5	0	0	0	0	0	0	0	0	0	0	0	0	0	0	0	0	0	0	0	0	0	0	0	0	0	0	1	1	2
gi|6325132|ref|NP_015200.1|	KAP120	0	0	0	0	0	0	0	0	0	0	0	0	0	0	0	0	0	0	0	1	1	0	0	0	0	0	0	0	0	0	0	0	0	0	0	0	1	1	2
gi|6321983|ref|NP_012059.1|		0	0	0	0	0	0	1	0	0	0.25	0	0	0	0	0	0	0	0	0	0	0	0	0	0	0	0	0	0	0	0	0	0	0	0	0	0	1	1	2
gi|6320502|ref|NP_010582.1|		0	0	0	0	0	0	0	3	2	1.25	0	1	0	0	0.25	0	0	0	0	0	0	0	0	0	0	0	0	0	0	0	0	0	0	0	0	0	1	1	2
gi|83578101|ref|NP_012489.2|	AIM22	0	0	1	0	0.25	1	0	0	0	0.25	0	0	0	0	0	0	0	0	0	0	0	0	0	0	0	0	0	0	0	0	0	0	0	0	0	0	1	1	2
gi|6320539|ref|NP_010619.1|		0	0	0	0	0	0	0	0	0	0	0	0	1	0	0.25	0	0	0	0	0	0	0	0	0	0	0	0	0	0	0	0	0	0	0	0	0	1	1	2
gi|6323063|ref|NP_013135.1|	MLH2	1	0	0	0	0.25	0	0	0	0	0	0	0	0	0	0	0	0	0	0	0	0	0	0	0	0	0	0	0	0	0	0	0	0	0	0	0	1	1	2
gi|6324891|ref|NP_014960.1|	SFG1	0	0	0	0	0	0	0	1	0	0.25	0	0	0	0	0	0	0	1	0.333333	0	0	0	0	0	0	0	0	0	0	0	0	0	0	0	0	0	1	1	2
gi|6324037|ref|NP_014107.1|	PUS4	0	0	0	0	0	0	0	0	0	0	0	0	0	0	0	0	0	1	0.333333	0	0	0	0	0	0	0	0	0	0	0	0	0	0	0	1	1	1	1	2
gi|99030931|ref|NP_014197.2|	SPS19	1	0	0	0	0.25	0	0	0	0	0	0	0	0	0	0	0	0	0	0	0	0	0	0	0	0	0	0	0	0	0	0	0	0	0	0	0	1	1	2
gi|27469362|ref|NP_010782.2|		0	0	0	1	0.25	0	0	0	1	0.25	0	0	0	0	0	0	0	0	0	0	0	0	0	0	0	0	0	0	0	0	0	0	0	0	0	0	1	1	2
gi|6320098|ref|NP_010178.1|	NSE4	0	0	0	1	0.25	0	0	0	0	0	0	0	0	0	0	0	0	0	0	0	0	0	0	0	0	0	0	0	0	0	0	0	0	0	0	0	1	1	2
gi|6324536|ref|NP_014606.1|		0	0	1	0	0.25	0	0	0	0	0	0	0	0	0	0	0	0	0	0	0	0	0	0	0	0	0	0	0	0	0	0	0	0	0	0	0	1	1	2
gi|6319591|ref|NP_009673.1|	LYS2	0	0	0	1	0.25	0	0	0	0	0	0	0	0	0	0	0	0	0	0	1	1	0	0	0	0	0	0	0	0	0	0	0	0	0	0	0	1	1	2
gi|6324612|ref|NP_014681.1|	HIR2	0	0	0	2	0.5	0	1	2	0	0.75	1	1	0	2	1	0	5	3	2.66667	1	1	1	1	0	0	0	0	0	0	0	0	0	0	0	0	0	1	1	2
gi|6322867|ref|NP_012940.1|		0	0	0	0	0	0	0	0	0	0	0	1	0	0	0.25	0	0	0	0	0	0	0	0	0	0	0	0	0	0	0	0	0	0	0	0	0	1	1	2
gi|6320629|ref|NP_010709.1|	ARO80	0	1	0	0	0.25	0	0	1	0	0.25	0	0	0	0	0	0	0	0	0	0	0	0	0	0	0	0	0	0	0	0	0	0	0	0	0	0	1	1	2
gi|6324790|ref|NP_014859.1|		0	0	0	0	0	0	0	0	0	0	1	0	0	0	0.25	0	0	0	0	0	0	0	0	0	0	0	0	0	0	0	0	0	0	0	0	0	1	1	2
gi|6320042|ref|NP_010122.1|	STE7	0	0	0	1	0.25	0	1	0	5	1.5	0	0	0	0	0	0	0	0	0	0	0	0	0	0	1	0	0	0.25	0	0	0	0	0	0	0	0	1	1	2
gi|6320850|ref|NP_010929.1|		1	0	0	0	0.25	0	0	0	0	0	0	1	0	0	0.25	0	0	0	0	0	0	0	0	0	0	0	0	0	0	0	0	0	0	0	0	0	1	1	2
gi|83578108|ref|NP_014975.2|	MIP1	0	0	0	0	0	0	0	0	0	0	0	1	0	0	0.25	0	0	0	0	0	0	0	0	0	0	0	0	0	0	0	0	0	0	0	0	0	1	1	2
gi|6320031|ref|NP_010111.1|	UGA3	0	0	0	1	0.25	0	0	0	0	0	0	0	0	0	0	0	0	0	0	1	1	0	0	0	0	0	0	0	0	0	0	0	0	0	0	0	1	1	2
gi|6322263|ref|NP_012337.1|	PHO90	0	0	0	0	0	0	0	1	0	0.25	0	1	0	0	0.25	0	0	0	0	0	0	0	0	0	0	0	0	0	0	0	0	0	0	0	0	0	1	1	2
gi|6320104|ref|NP_010184.1|	BUG1	0	0	0	0	0	0	0	0	0	0	0	0	2	0	0.5	0	0	0	0	1	1	0	0	0	0	0	0	0	0	0	0	0	0	0	0	0	1	1	2
gi|6321521|ref|NP_011598.1|		0	0	0	0	0	0	0	2	0	0.5	0	1	0	0	0.25	0	0	0	0	0	0	0	0	0	0	0	0	0	0	0	0	0	0	0	0	0	1	1	2
gi|6325152|ref|NP_015220.1|	SYH1	0	0	0	0	0	0	0	0	0	0	0	0	0	0	0	0	0	0	0	1	1	0	0	0	0	0	0	0	0	0	0	0	0	0	0	0	1	1	2
gi|6321697|ref|NP_011774.1|	RAD2	0	0	0	0	0	0	2	6	4	3	0	0	0	0	0	1	3	3	2.33333	4	4	0	0	0	0	0	0	0	0	0	0	0	0	0	0	0	1	1	2
gi|6325093|ref|NP_015161.1|	MLH3	0	0	0	0	0	0	0	1	1	0.5	0	0	0	0	0	0	1	0	0.333333	0	0	0	0	0	0	0	0	0	0	0	0	0	0	0	0	0	1	1	2
gi|6323172|ref|NP_013244.1|	DPH6	0	0	0	0	0	0	0	2	7	2.25	0	0	0	2	0.5	0	2	1	1	0	0	0	0	0	0	0	0	0	0	0	0	0	0	0	0	0	1	1	2
gi|6321440|ref|NP_011517.1|	CUL3	0	0	0	1	0.25	0	0	1	1	0.5	0	0	0	0	0	0	0	1	0.333333	0	0	0	0	0	0	0	0	0	0	0	0	0	0	0	0	0	1	1	2
gi|6320004|ref|NP_010084.1|	ASF2	0	0	1	3	1	0	3	1	1	1.25	0	1	0	0	0.25	0	0	0	0	0	0	0	0	0	0	0	0	0	0	0	0	0	0	0	0	0	1	1	2
gi|14318513|ref|NP_116585.1|	CDC4	0	0	0	0	0	0	0	0	0	0	0	0	0	0	0	0	1	0	0.333333	0	0	0	0	0	0	0	0	0	0	0	0	0	1	1	0	0	1	1	2
gi|6324403|ref|NP_014473.1|	COS10	0	0	0	1	0.25	0	0	0	0	0	0	0	0	0	0	0	0	0	0	0	0	0	0	0	0	0	0	0	0	0	0	0	0	0	0	0	1	1	2
gi|6320025|ref|NP_010105.1|		0	0	0	0	0	0	0	0	0	0	1	0	0	0	0.25	0	0	0	0	0	0	0	0	0	0	0	0	0	0	0	0	0	0	0	0	0	1	1	2
gi|6320107|ref|NP_010188.1|	PMT1	0	0	0	0	0	0	0	0	0	0	0	0	0	0	0	0	0	0	0	1	1	0	0	0	0	0	0	0	0	0	0	0	0	0	0	0	1	1	2
gi|6320052|ref|NP_010132.1|	ATG9	0	0	0	0	0	0	0	1	0	0.25	0	0	0	0	0	0	0	0	0	0	0	1	1	0	0	0	0	0	0	0	0	0	0	0	0	0	1	1	2
gi|6322335|ref|NP_012409.1|	NIT2	0	1	0	0	0.25	0	0	0	0	0	0	0	0	0	0	0	0	0	0	0	0	0	0	0	0	0	0	0	0	0	0	0	0	0	0	0	1	1	2
gi|10383783|ref|NP_009941.2|		0	0	0	0	0	0	0	0	0	0	0	0	0	0	0	0	0	0	0	1	1	0	0	0	0	0	0	0	0	0	0	0	0	0	0	0	1	1	2
gi|6323352|ref|NP_013424.1|	MMS22	1	0	1	0	0.5	0	0	0	0	0	0	0	0	0	0	0	0	0	0	0	0	0	0	0	0	0	0	0	0	0	0	0	0	0	0	0	1	1	2
gi|6322612|ref|NP_012686.1|		0	0	0	0	0	0	0	1	0	0.25	0	0	0	0	0	0	0	0	0	0	0	0	0	0	0	0	0	0	0	0	0	0	0	0	0	0	1	1	2
gi|6322111|ref|NP_012186.1|	AIR1	0	0	0	2	0.5	0	2	2	1	1.25	0	0	0	0	0	0	0	0	0	1	1	0	0	0	0	0	0	0	0	0	0	0	0	0	0	0	1	1	2
gi|6323111|ref|NP_013183.1|	SRL2	0	0	0	0	0	0	0	1	0	0.25	0	0	0	0	0	0	0	0	0	0	0	1	1	0	0	0	0	0	0	0	0	0	0	0	0	0	1	1	2
gi|6322170|ref|NP_012245.1|	FAF1	1	0	0	0	0.25	1	5	0	6	3	0	0	0	0	0	0	0	0	0	1	1	0	0	0	0	0	0	0	0	0	0	0	0	0	0	0	1	1	2
gi|6320515|ref|NP_010595.1|	GIC2	0	2	3	1	1.5	0	0	1	3	1	0	0	0	1	0.25	0	0	0	0	0	0	0	0	0	0	0	0	0	0	0	0	0	0	0	2	2	1	1	2
gi|6324178|ref|NP_014248.1|		1	0	0	1	0.5	0	0	0	0	0	0	0	0	0	0	0	0	0	0	0	0	0	0	0	0	0	0	0	0	0	0	0	0	0	0	0	1	1	2
gi|6324932|ref|NP_015001.1|	CIR2	0	0	0	0	0	0	0	4	3	1.75	1	0	0	0	0.25	0	0	0	0	0	0	0	0	0	0	0	0	0	0	0	0	0	0	0	0	0	1	1	2
gi|6322208|ref|NP_012283.1|	YAP5	0	0	0	0	0	0	0	0	0	0	0	0	0	0	0	0	0	0	0	1	1	0	0	0	0	0	0	0	0	0	0	0	0	0	0	0	1	1	2
gi|6322862|ref|NP_012935.1|		0	0	0	0	0	0	0	0	0	0	0	0	0	0	0	0	0	0	0	1	1	0	0	0	0	0	0	0	0	0	0	0	0	0	0	0	1	1	2
gi|6322542|ref|NP_012616.1|	ACF4	0	0	0	0	0	0	2	2	0	1	0	0	0	1	0.25	0	1	0	0.333333	0	0	0	0	0	0	0	0	0	0	0	0	0	0	0	0	0	1	1	2
gi|6322447|ref|NP_012521.1|		0	0	0	0	0	0	0	0	0	0	0	0	0	0	0	0	0	1	0.333333	0	0	0	0	0	0	0	0	0	0	0	0	0	0	0	0	0	1	1	2
gi|6323656|ref|NP_013727.1|	BUD22	0	0	0	0	0	0	1	2	2	1.25	0	0	0	1	0.25	0	0	0	0	0	0	0	0	0	0	0	0	0	0	0	0	0	0	0	0	0	1	1	2
gi|6324162|ref|NP_014232.1|	SKO1	0	0	0	0	0	0	0	0	1	0.25	0	0	0	0	0	0	0	0	0	1	1	0	0	0	0	0	0	0	0	0	0	0	0	0	0	0	1	1	2
gi|6325372|ref|NP_015440.1|	RGC1	0	0	0	0	0	0	0	0	0	0	0	1	0	0	0.25	0	0	0	0	0	0	0	0	0	0	0	0	0	0	0	0	0	0	0	0	0	1	1	2
gi|6323753|ref|NP_013824.1|	YKU80	0	0	0	0	0	0	0	0	0	0	0	0	0	1	0.25	0	0	0	0	0	0	0	0	0	0	0	0	0	0	0	0	0	0	0	0	0	1	1	2
gi|6319385|ref|NP_009467.1|		0	0	0	0	0	0	0	0	1	0.25	0	1	0	0	0.25	0	0	0	0	0	0	1	1	0	0	0	0	0	0	0	0	0	0	0	0	0	1	1	2
gi|6322715|ref|NP_012788.1|		0	0	0	0	0	0	0	0	0	0	0	0	0	0	0	0	0	0	0	1	1	0	0	0	0	0	0	0	0	0	0	0	0	0	0	0	1	1	2
gi|6322724|ref|NP_012797.1|	RRN3	0	0	0	0	0	0	1	0	0	0.25	0	0	0	0	0	0	0	1	0.333333	0	0	0	0	0	0	0	0	0	0	0	0	0	0	0	0	0	1	1	2
gi|6322493|ref|NP_012567.1|		0	0	1	0	0.25	0	0	0	0	0	0	0	0	0	0	0	0	0	0	0	0	0	0	0	0	0	0	0	0	0	0	0	0	0	0	0	1	1	2
gi|6323129|ref|NP_013201.1|	ERG27	0	0	0	0	0	0	1	0	0	0.25	0	0	0	0	0	0	0	0	0	0	0	0	0	0	0	0	0	0	0	0	0	0	0	0	0	0	1	1	2
gi|6323890|ref|NP_013961.1|	RNH1	1	0	0	0	0.25	0	0	0	0	0	0	0	0	0	0	0	0	0	0	0	0	0	0	0	0	0	0	0	0	0	0	0	0	0	0	0	1	1	2
gi|6324622|ref|NP_014691.1|	RAT1	0	0	1	0	0.25	0	0	0	0	0	0	0	0	0	0	0	5	0	1.66667	0	0	0	0	0	0	0	0	0	0	0	0	0	0	0	0	0	1	1	2
gi|6323014|ref|NP_013086.1|	BPT1	0	0	0	1	0.25	0	0	0	0	0	0	0	0	0	0	0	0	0	0	0	0	0	0	0	0	0	0	0	0	0	0	0	0	0	0	0	1	1	2
gi|6323356|ref|NP_013428.1|	PE030	1	0	0	0	0.25	0	0	0	0	0	0	0	0	0	0	0	0	0	0	0	0	0	0	0	0	0	0	0	0	0	0	0	0	0	0	0	1	1	2
gi|6324749|ref|NP_014818.1|	ALE1	0	0	0	0	0	0	1	0	1	0.5	0	0	0	0	0	0	0	0	0	0	0	0	0	0	0	0	0	0	0	0	0	0	0	0	0	0	1	1	2
gi|6320562|ref|NP_010643.1|		0	0	0	1	0.25	0	0	0	0	0	0	0	0	0	0	0	0	1	0.333333	0	0	0	0	0	0	0	0	0	0	0	0	0	0	0	0	0	1	1	2
gi|6321535|ref|NP_011612.1|		0	0	1	1	0.5	0	1	4	0	1.25	0	0	0	0	0	0	0	0	0	0	0	0	0	0	0	0	0	0	0	0	0	0	0	0	0	0	1	1	2
gi|6323758|ref|NP_013829.1|		2	0	0	2	1	0	4	6	5	3.75	0	0	0	0	0	0	0	1	0.333333	0	0	0	0	0	0	0	0	0	0	0	0	0	0	0	0	0	1	1	2
gi|6320655|ref|NP_010735.1|;gi|6323617|ref|NP_013688.1|		102	106	66	41	78.75	54	78	64	55	62.75	3	26	54	13	24	16	16	27	19.6667	60	60	41	41	16	58	59	43	44	1	1	3	3	4	4	14	14	0	1	1
gi|6325337|ref|NP_015405.1|	TEF1	391	158	552	315	354	97	386	1348	768	649.75	23	164	426	56	167.25	42	52	117	70.3333	25	25	125	125	26	43	21	47	34.25	0	0	43	43	8	8	47	47	1	0	1
gi|14318479|ref|NP_116614.1|	ACT1	12	341	373	243	242.25	3	43	144	270	115	261	2229	2961	206	1414.25	143	300	559	334	1905	1905	1988	1988	13	12	18	10	13.25	8	8	10	10	26	26	66	66	0	1	1
gi|6319505|ref|NP_009587.1|	RPL4A	351.56	149	195.722	100.2	199.121	239.875	348.923	546.136	240.526	343.865	5	274	110.667	4.5	98.5417	8	18.5	45.3333	23.9444	164	164	214.375	214.375	8.5	4.5	14	10	9.25	1	1	7.5	7.5	0.5	0.5	17	17	0	1	1
gi|6320215|ref|NP_010295.1|		165.44	0	75.2778	66.8	76.8794	63.125	218.077	254.864	216.474	188.135	5	0	55.3333	4.5	16.2083	8	18.5	22.6667	16.3889	41	41	30.625	30.625	8.5	4.5	14	10	9.25	1	1	7.5	7.5	0.5	0.5	17	17	0	1	1
gi|6321631|ref|NP_011708.1|		93.5792	19.8333	54	78	61.3531	45	176.949	423.667	195.598	210.303	0	71.8857	66.7727	30.5714	42.3074	6.83333	5.5	37.0182	16.4505	97.8189	97.8189	195.728	195.728	2	8.66667	2.33333	1.33333	3.58333	1.33333	1.33333	2.66667	2.66667	2.66667	2.66667	2.66667	2.66667	0	1	1
gi|6319603|ref|NP_009685.1|		339	201	246	105	222.75	233	442	694	495	466	105	163	178	245	172.75	82	377	499	319.333	168	168	267	267	0	6	0	1	1.75	0	0	4	4	18	18	28	28	1	0	1
gi|6322468|ref|NP_012542.1|	TDH2	1.76564	19.8333	0	3	6.14974	0	3.05085	10.3333	6.11242	4.87415	14	2.11429	4.17329	0	5.07189	6.33333	5.5	9.25455	7.02929	8.63108	8.63108	0	0	2	8.16667	2.33333	1.33333	3.45833	1.33333	1.33333	2.66667	2.66667	2.66667	2.66667	2.66667	2.66667	1	0	1
gi|6322409|ref|NP_012483.1|		5.65517	11.3333	0	0	4.24713	0	0	0	1.29	0.3225	0	0	4.05405	11.4286	3.87066	1.83333	9	2.72727	4.5202	5.55	5.55	3.272	3.272	2	6.16667	1.33333	1.33333	2.70833	1.33333	1.33333	2.66667	2.66667	2.66667	2.66667	2.66667	2.66667	0	1	1
gi|6319279|ref|NP_009362.1|	CDC19	107	62	99	64	83	89	124	213	177	150.75	14	66	73	51	51	109	141	167	139	54	54	68.9552	68.9552	14	44	7	1	16.5	0	0	22	22	2	2	34	34	1	0	1
gi|6322284|ref|NP_012358.1|	RPL17B	58.5	0	3.7619	20	20.5655	18.1667	0	69.5741	86.4	43.5352	3.5	3.25806	13.6667	0	5.10618	5.5	0	0	1.83333	6.2	6.2	0	0	0	0	0	7.71429	1.92857	0.5	0.5	2	2	10.5	10.5	19	19	1	0	1
gi|6322668|ref|NP_012741.1|	RPL17A	110.5	64	75.2381	20	67.4345	90.8333	163	151.426	57.6	115.715	3.5	97.7419	27.3333	13	35.3938	5.5	36	33	24.8333	24.8	24.8	20	20	68	34	99	46.2857	61.8214	0.5	0.5	2	2	10.5	10.5	19	19	0	1	1
gi|6324670|ref|NP_014739.1|	RPS7A	16.5	20	21.0811	26	20.8953	21	84.2286	108.039	60.8257	68.5233	3	9.1	10.4211	2.54545	6.26663	9.42857	9.75	8.53333	9.2373	9.23077	9.23077	13.3333	13.3333	10.5	17.4545	11.7333	11	12.672	0	0	1.53846	1.53846	1.375	1.375	4	4	1	0	1
gi|6322697|ref|NP_012770.1|	GPM1	74	36	31	25	41.5	53	49	64	78	61	8	23	28	10	17.25	10	18	36	21.3333	52	52	38	38	4	11	2	1	4.5	0	0	11	11	0	0	13	13	1	0	1
gi|6322380|ref|NP_012454.1|	ARP4	68	228	341	273	227.5	2	87	102	216	101.75	195	960	1754	143	763	153	567	445	388.333	1497	1497	1383	1383	4	10	22	8	11	3	3	4	4	17	17	40	40	0	1	1
gi|6324265|ref|NP_014335.1|	YDJ1	11	23	39	25	24.5	2	41	65	85	48.25	4	24	30	29	21.75	5	7	27	13	20	20	15	15	1	8	5	11	6.25	0	0	8	8	1	1	4	4	1	0	1
gi|6323073|ref|NP_013145.1|	PDC1	34.6	26	34	31.9677	31.6419	3	67	49.92	75.8154	48.9338	0	9	66	14	22.25	8	14	12	11.3333	35	35	61	61	0	6	3	0	2.25	0	0	7	7	0	0	8	8	1	0	1
gi|6323791|ref|NP_013862.1|	RPL13B	0	51	51	28	32.5	40	41	89	41	52.75	0	14.5	14.5	1.5	7.625	6.5	2	10.5	6.33333	11.5	11.5	10	10	8.5	13.5	9.5	16	11.875	2	2	6	6	9.5	9.5	11.5	11.5	0	1	1
gi|6320121|ref|NP_010201.1|	RPL13A	90	0	0	0	22.5	40	0	0	0	10	0	14.5	14.5	1.5	7.625	6.5	2	10.5	6.33333	11.5	11.5	10	10	8.5	13.5	9.5	16	11.875	2	2	6	6	9.5	9.5	11.5	11.5	0	1	1
gi|6322583|ref|NP_012657.1|	RPS5	21	44	40	31	34	21	65	90	66	60.5	2	28	13	3	11.5	5	17	28	16.6667	13	13	43	43	0	14	11	4	7.25	0	0	2	2	2	2	4	4	1	0	1
gi|6323077|ref|NP_013149.1|	RPS0B	8	17	28	14	16.75	32	55	34	60	45.25	2	5	30	15	13	10	5	24	13	8	8	8	8	0	9	2	1	3	0	0	5	5	1	1	6	6	1	0	1
gi|10383793|ref|NP_009960.2|;gi|6322270|ref|NP_012344.1|	RPS14A	89	50	38	38	53.75	72	150	283	108	153.25	19	15	43	10	21.75	18	22	16	18.6667	21	21	29	29	8	10	6	12	9	4	4	8	8	7	7	27	27	0	1	1
gi|6324260|ref|NP_014330.1|	RPL16B	57.0435	16.3043	13.1579	8.66667	23.7931	40.7143	17.3333	12.5926	19.0476	22.422	1	27.7333	13.5652	8	12.5746	1	8	7	5.33333	22.2759	22.2759	18.3529	18.3529	0	0	2	2	1	1	1	3	3	2	2	3.6	3.6	0	1	1
gi|6321249|ref|NP_011326.1|	RPS26A	6.5	11.5	33.75	0	12.9375	16.5	27.5	60	51	38.75	4.5	11.5	14	2.5	8.125	11.5	10.5	6	9.33333	42.5	42.5	5	5	8.5	14	8.5	16	11.75	5	5	52	52	57	57	12	12	0	1	1
gi|6321754|ref|NP_011830.1|	RPL8A	70	15	0	18	25.75	0	7.52941	0	7.83333	3.84069	0.5	20	0	2	5.625	0.5	3	2	1.83333	1	1	0	0	0	0	0	0	0	0	0	9	9	1	1	1	1	1	0	1
gi|6321693|ref|NP_011770.1|		1.88235	0	0	1.8	0.920588	0	1.25	0	5.11111	1.59028	4.5	0	0	6	2.625	0	1.33333	2.5	1.27778	4.96552	4.96552	4.36111	4.36111	0	1	0	0	0.25	0	0	1.5	1.5	0	0	0.5	0.5	1	0	1
gi|6325016|ref|NP_015084.1|	HSP82	0	0	0	0	0	0	9.5	15	0	6.125	2	0	2.5	11.5	4	1	0	0	0.333333	11.3333	11.3333	0	0	0	0	0.5	1	0.375	0	0	1.5	1.5	0	0	1	1	1	0	1
gi|6324707|ref|NP_014776.1|	EFT1	55	7	9	22	23.25	31	44	73	107	63.75	2	22	21	49	23.5	23	30	16	23	11	11	28	28	0	1	2	3	1.5	0	0	3	3	1	1	2	2	1	0	1
gi|6322790|ref|NP_012863.1|	FBA1	36	3	8	11	14.5	12	10	18	23	15.75	2	4	5	4	3.75	0	0	5	1.66667	36	36	24	24	0	0	0	0	0	0	0	3	3	0	0	0	0	1	0	1
gi|6319668|ref|NP_009750.1|	RPL21A	0	10	18.5	26.1111	13.6528	0	0	36.8	40.5714	19.3429	2.5	2	9	7	5.125	5	4.5	2.5	4	8.5	8.5	7	7	2.5	3.5	4	4	3.5	1.5	1.5	3.5	3.5	4	4	11	11	0	1	1
gi|6325178|ref|NP_015246.1|	RPL21B	45	10	18.5	20.8889	23.5972	103	34	9.2	30.4286	44.1571	2.5	2	9	7	5.125	5	4.5	2.5	4	8.5	8.5	7	7	2.5	3.5	4	4	3.5	1.5	1.5	3.5	3.5	4	4	11	11	0	1	1
gi|6321013|ref|NP_011092.1|	PAB1	15	11	23	19	17	0	19	36	40	23.75	5	4	6	16	7.75	0	6	3	3	4	4	6	6	12	23	14	9	14.5	0	0	20	20	7	7	2	2	1	0	1
gi|6324486|ref|NP_014555.1|	ADH1	22	2	12	7	10.75	8	7	8	18	10.25	1	1	4	16	5.5	1	5	9	5	37	37	27	27	6	7	0	2	3.75	0	0	0	0	0	0	4	4	1	0	1
gi|6321289|ref|NP_011365.1|	INO80	6335	6409	7714	5253	6427.75	3586	5171	10470	7074	6575.25	1885	3868	6515	1054	3330.5	834	2196	3365	2131.67	5631	5631	5599	5599	22	73	94	33	55.5	17	17	700	700	4101	4101	4693	4693	0	1	1
gi|6325128|ref|NP_015196.1|	TAF14	1214	632	883	767	874	521	1120	2189	1556	1346.5	783	1366	1880	87	1029	145	319	372	278.667	1355	1355	1936	1936	6	6	1	5	4.5	10	10	13	13	295	295	463	463	0	1	1
gi|6322505|ref|NP_012579.1|	SSC1	4	9	22	9	11	0	5	6	14	6.25	1	13	19	21	13.5	8	13	20	13.6667	5	5	1	1	8	13	9	11	10.25	0	0	7	7	7	7	4	4	1	0	1
gi|6323554|ref|NP_013625.1|	TUB1	63.5238	18.4615	22.1053	16.7895	30.22	22.6667	34.9565	57	62	44.1558	1	16	17.1875	49.3333	20.8802	3.33333	23.5455	40.7692	22.5493	0.5	0.5	7	7	0	1	0	0	0.25	0	0	1	1	0	0	9.16667	9.16667	1	0	1
gi|6323511|ref|NP_013582.1|	TUB3	28.4762	1.53846	5.89474	12.2105	12.03	11.3333	32.0435	33	31	26.8442	1	0	7.8125	24.6667	8.36979	6.66667	13.4545	12.2308	10.784	0.5	0.5	0	0	0	1	0	0	0.25	0	0	0	0	0	0	1.83333	1.83333	1	0	1
gi|6324709|ref|NP_014779.1|	IDH2	33	9	13	14	17.25	45	54	79	97	68.75	22	53	62	13	37.5	6	9	26	13.6667	5	5	9	9	2	9	1	1	3.25	0	0	5	5	0	0	1	1	1	0	1
gi|6322912|ref|NP_012985.1|		44	23	23	38	32	40	17	29	96	45.5	3	10	14	14	10.25	2	9	6	5.66667	7	7	11	11	0	0	0	0	0	0	0	5	5	0	0	7	7	1	0	1
gi|6324778|ref|NP_014847.1|		42.9333	125.424	162.51	62.5556	98.3557	28.7419	225.774	127.926	325.532	176.993	7	36	35	24	25.5	9	24	43.9773	25.6591	15	15	31	31	105.878	449.054	58.0164	52.434	166.346	0	0	55	55	15	15	20	20	1	0	1
gi|6320956|ref|NP_011035.1|	KAP123	35	11	2	10	14.5	3	14	7	17	10.25	0	4	0	12	4	1	8	15	8	5	5	7	7	1	6	1	0	2	0	0	31	31	0	0	15	15	1	0	1
gi|6319666|ref|NP_009748.1|		27	26	38	17.1429	27.0357	17	78	82.2857	58.8	59.0214	0	6	8	0.5	3.625	7	4	9	6.66667	2.5	2.5	8.5	8.5	10.5	8	5	4	6.875	1	1	2	2	2	2	4	4	0	1	1
gi|6324886|ref|NP_014955.1|	NOP58	12.1026	15	18	7.11111	13.0534	6	29	21.0547	23.8754	19.9825	3	5	15	8	7.75	13	12	17	14	5	5	11	11	7	3	2	6	4.5	0	0	7	7	1	1	5	5	1	0	1
gi|6320016|ref|NP_010096.1|	VMA1	15	5	14	24	14.5	1	8	15	29	13.25	0	2	7	53	15.5	13	16	39	22.6667	5	5	2	2	0	0	1	0	0.25	0	0	4	4	0	0	1	1	1	0	1
gi|6324298|ref|NP_014368.1|	HHF2	16	1	20	4	10.25	2	26	14	27	17.25	143	346	278	30	199.25	3	1	5	3	3	3	89	89	141	2	3	77	55.75	2	2	83	83	2	2	17	17	0	1	1
gi|6320781|ref|NP_010860.1|	RPL12A	14	1	6	4	6.25	7	18	13	9	11.75	0	9	10	4	5.75	2	1	3	2	6	6	3	3	1	4	8	3	4	0	0	5	5	0	0	0	0	1	0	1
gi|6320710|ref|NP_010790.1|		10.907	0	0	10.0976	5.25113	3.92308	3.6	0	7.17857	3.67541	0	8.5	0	13.5714	5.51786	0	0	0	0	2	2	0	0	0	0	0	1.5	0.375	0	0	0	0	0	0	0	0	1	0	1
gi|6320148|ref|NP_010228.1|	PSA1	19	10	11	6	11.5	12	33	70	82	49.25	1	18	17	23	14.75	5	20	40	21.6667	2	2	0	0	0	0	0	0	0	0	0	0	0	0	0	0	0	1	0	1
gi|6325038|ref|NP_015106.1|	SAR1	23	16	13	33	21.25	9	37	36	52	33.5	8	9	21	15	13.25	2	3	7	4	12	12	8	8	7	19	5	3	8.5	0	0	53	53	0	0	9	9	1	0	1
gi|14318481|ref|NP_116616.1|	TUB2	108	33	61	48	62.5	38	74	100	75	71.75	0	11	25	71	26.75	6	25	57	29.3333	10	10	17	17	0	3	2	0	1.25	0	0	10	10	1	1	8	8	1	0	1
gi|86558907|ref|NP_012211.2|	RHR2	6	1	0	0	1.75	1	1	0	8	2.5	17	2	3	4	6.5	0	0	1	0.333333	0	0	2	2	0	11	1	2	3.5	0	0	1	1	0	0	0	0	1	0	1
gi|6322581|ref|NP_012655.1|		23	15	21	0	14.75	5	32	34	13	21	29	67	54	4	38.5	1	2	8	3.66667	5	5	6	6	6	26	0	0	8	0	0	5	5	0	0	4	4	1	0	1
gi|6323371|ref|NP_013444.1|	RPP0	6	1	7	4	4.5	0	16	11	7	8.5	1	0	7	11	4.75	0	3	6	3	4	4	5	5	1	1	0	0	0.5	0	0	0	0	0	0	0	0	1	0	1
gi|37362625|ref|NP_009893.2|	SRO9	21	9	18	14	15.5	1	39	56	57	38.25	0	3	8	2	3.25	0	5	6	3.66667	14	14	4	4	3	8	0	1	3	0	0	2	2	1	1	0	0	1	0	1
gi|6323163|ref|NP_013235.1|	PDC5	2.4	0	0	1.03226	0.858065	0	0	2.08	1.18462	0.816154	0	0	0	0	0	0	0	0	0	0	0	1	1	0	0	0	0	0	0	0	0	0	0	0	0	0	1	0	1
gi|6321524|ref|NP_011601.1|		0	0	0	0	0	0	0	0	0	0	0	0	0	0	0	0	0	0	0	0	0	0	0	0	0	0	0	0	0	0	0	0	0	0	0	0	1	0	1
gi|6321332|ref|NP_011409.1|	MLC1	6	0	2	8	4	9	9	16	23	14.25	0	17	8	5	7.5	0	1	0	0.333333	2	2	0	0	0	8	1	1	2.5	0	0	1	1	0	0	0	0	1	0	1
gi|6322271|ref|NP_012345.1|;gi|6323399|ref|NP_013471.1|	RPS22A	0	2	9	4	3.75	1	14	7	8	7.5	0	0	6	0	1.5	0	0	3	1	3	3	1	1	0	2	2	2	1.5	0	0	0	0	0	0	0	0	1	0	1
gi|6324291|ref|NP_014361.1|	IDH1	8	7	5	6	6.5	3	14	12	13	10.5	11	8	15	1	8.75	3	4	2	3	5	5	4	4	14	24	10	0	12	0	0	10	10	0	0	5	5	1	0	1
gi|15530184|ref|NP_219497.1|		15	16.8421	42.3529	22.6667	24.2154	0	24	14	16	13.5	4	2	3	5	3.5	2	4	0	2	5	5	0	0	13	46.1538	17.92	2	19.7685	0	0	28	28	5	5	8	8	1	0	1
gi|6323324|ref|NP_013396.1|;gi|6324759|ref|NP_014828.1|	GSP1	8	3	0	0	2.75	3	2	5	13	5.75	0	0	4	0	1	1	4	2	2.33333	0	0	1	1	2	0	0	0	0.5	0	0	0	0	0	0	0	0	1	0	1
gi|6320058|ref|NP_010138.1|	CCT4	17	2	6	12	9.25	8	25	18	41	23	0	2	1	6	2.25	3	4	6	4.33333	6	6	5	5	0	0	0	0	0	0	0	4	4	0	0	3	3	1	0	1
gi|6321523|ref|NP_011600.1|		9.33333	0	9.9	9	7.05833	5	7	28.5429	10	12.6357	0	0	5	1	1.5	1	3	0	1.33333	0	0	4	4	1	3	0	3	1.75	0	0	0	0	0	0	1	1	1	0	1
gi|6323087|ref|NP_013159.1|	SHM2	7	1	0	2	2.5	5	1	3	18	6.75	0	0	3	3	1.5	8	0	0	2.66667	2	2	2	2	0	6	0	0	1.5	0	0	8	8	0	0	1	1	1	0	1
gi|6322097|ref|NP_012172.1|	LYS12	10	10	15	16	12.75	3	12	10	20	11.25	1	12	24	10	11.75	5	7	5	5.66667	0	0	0	0	12	39	10	1	15.5	0	0	7	7	0	0	5	5	1	0	1
gi|6325151|ref|NP_015219.1|	SSE1	5	1	0	0	1.5	0	0	3	2	1.25	0	1	2	0	0.75	0	1	0	0.333333	2	2	2	2	0	0	0	0	0	0	0	0	0	0	0	0	0	1	0	1
gi|6320590|ref|NP_010670.1|		22	1	2	1	6.5	0	4	3	10	4.25	3	3	0	5	2.75	0	0	0	0	1	1	2	2	0	3	2	0	1.25	0	0	0	0	0	0	0	0	1	0	1
gi|6321772|ref|NP_011848.1|	RPS20	4	1	9	10	6	3	16	16	14	12.25	0	4	2	0	1.5	0	1	1	0.666667	16	16	3	3	0	0	0	0	0	0	0	5	5	0	0	3	3	1	0	1
gi|6323632|ref|NP_013703.1|	SPT5	9	32	65	46	38	0	35	55	63	38.25	2	1	3	18	6	11	17	26	18	3	3	1	1	4	16	6	6	8	1	1	7	7	9	9	9	9	0	1	1
gi|6320009|ref|NP_010089.1|	ARF1	1.5	7	9	9	6.625	0	5	1	22.619	7.15476	0	1.5	3	1	1.375	0	0	1	0.333333	0	0	0	0	1.5	3	0.5	0	1.25	0	0	2	2	0	0	0	0	1	0	1
gi|6324691|ref|NP_014760.1|		7	3	8	10	7	5	8	33	31	19.25	1	4	3	15	5.75	11	11	20	14	0	0	1	1	0	0	0	0	0	0	0	0	0	0	0	1	1	1	0	1
gi|6319597|ref|NP_009679.1|		12	11	9	22	13.5	18	23	26	32	24.75	0	7	9	9	6.25	14	8	7	9.66667	1	1	0	0	1	8	0	1	2.5	0	0	1	1	0	0	2	2	1	0	1
gi|6324314|ref|NP_014384.1|		0	0	0	0	0	0	0	0	0	0	0	1	0	0	0.25	0	0	0	0	0	0	0	0	0	0	0	0	0	0	0	0	0	0	0	0	0	1	0	1
gi|6320418|ref|NP_010498.1|	TCP1	48	6	0	7	15.25	42	30	20	48	35	0	5	3	6	3.5	2	4	6	4	0	0	8	8	0	2	0	0	0.5	0	0	2	2	0	0	5	5	1	0	1
gi|6319499|ref|NP_009581.1|	OLA1	35	12	7	12	16.5	20	31	33	80	41	0	5	2	3	2.5	2	4	5	3.66667	0	0	3	3	2	2	0	0	1	0	0	0	0	0	0	0	0	1	0	1
gi|6320077|ref|NP_010157.1|	CDC48	1	2	1	0	1	0	0	3	5	2	0	1	0	3	1	0	2	2	1.33333	1	1	3	3	0	0	0	0	0	0	0	0	0	0	0	0	0	1	0	1
gi|6320640|ref|NP_010720.1|		0	4	7	0	2.75	0	15	27	10	13	0	2	0	0	0.5	0	2	0	0.666667	1	1	0	0	0	8	6	6	5	0	0	0	0	0	0	0	0	1	0	1
gi|6325025|ref|NP_015093.1|	FAS2	0	0	0	1	0.25	1	0	2	0	0.75	0	0	0	1	0.25	0	1	0	0.333333	0	0	0	0	0	0	0	0	0	0	0	0	0	0	0	9	9	1	0	1
gi|6320377|ref|NP_010457.1|		9	14	8	9	10	2	10	24	50	21.5	0	3	3	11	4.25	10	18	30	19.3333	0	0	1	1	1	17	4	0	5.5	0	0	7	7	1	1	3	3	1	0	1
gi|6323011|ref|NP_013083.1|	DPS1	9	1	0	5	3.75	1	4	13	6	6	0	0	0	0	0	1	4	0	1.66667	0	0	0	0	0	0	0	0	0	0	0	0	0	0	0	1	1	1	0	1
gi|6319619|ref|NP_009701.1|		2	3	0	6	2.75	0	4	8	10	5.5	0	0	1	2	0.75	5	2	2	3	0	0	0	0	0	2	0	0	0.5	0	0	0	0	0	0	0	0	1	0	1
gi|6320190|ref|NP_010270.1|	NOP1	24	8	28	19	19.75	30	113	251	144	134.5	2	22	46	15	21.25	3	1	24	9.33333	8	8	3	3	0	2	1	0	0.75	0	0	13	13	2	2	5	5	1	0	1
gi|6320784|ref|NP_010863.1|	VMA8	33	6	26	28	23.25	23	42	41	68	43.5	7	3	23	4	9.25	2	0	6	2.66667	1	1	5	5	2	2	4	1	2.25	0	0	4	4	0	0	5	5	1	0	1
gi|6319854|ref|NP_009935.1|	RVS161	33	10	3	9	13.75	11	35	15	33	23.5	0	0	3	3	1.5	0	0	2	0.666667	4	4	1	1	0	2	0	0	0.5	0	0	8	8	0	0	4	4	1	0	1
gi|6324945|ref|NP_015014.1|		12	2	0	2	4	5	4	8	11	7	0	0	0	5	1.25	0	0	9	3	0	0	1	1	0	0	0	0	0	0	0	1	1	0	0	0	0	1	0	1
gi|6325196|ref|NP_015264.1|	ALD6	2	0	1	0	0.75	1	5	4	3	3.25	0	0	0	1	0.25	0	2	3	1.66667	0	0	1	1	0	0	0	0	0	0	0	0	0	0	0	0	0	1	0	1
gi|6320999|ref|NP_011078.1|		0	14	34	21	17.25	0	21	28	58	26.75	1	2	6	8	4.25	0	3	3	2	8	8	6	6	15	79	33	13	35	0	0	23	23	5	5	3	3	1	0	1
gi|6325138|ref|NP_015206.1|	DBP1	1.02222	0	0	0	0.255556	0	0	0	0	0	0	0	0	0	0	0	0	0	0	0	0	0	0	0	3.64098	0	0	0.910246	0	0	0	0	0	0	0	0	1	0	1
gi|6320041|ref|NP_010121.1|	DHH1	44	19	24	46	33.25	21	51	51	101	56	6	4	9	10	7.25	10	3	3	5.33333	4	4	16	16	0	3	0	0	0.75	0	0	12	12	0	0	2	2	1	0	1
gi|6320930|ref|NP_011009.1|	ILV1	12	21	38	19	22.5	6	13	51	52	30.5	0	6	5	10	5.25	18	10	27	18.3333	1	1	0	0	0	0	0	0	0	0	0	4	4	0	0	4	4	1	0	1
gi|6322350|ref|NP_012424.1|	CCT7	1	2	0	1	1	0	7	1	4	3	0	4	9	2	3.75	0	1	3	1.33333	0	0	0	0	0	1	0	0	0.25	0	0	0	0	0	0	0	0	1	0	1
gi|6323763|ref|NP_013834.1|	ASC1	1	0	2	0	0.75	1	9	11	7	7	3	1	2	18	6	2	6	8	5.33333	8	8	8	8	0	2	0	0	0.5	0	0	0	0	1	1	0	0	1	0	1
gi|6322853|ref|NP_012926.1|	VPS1	13	5	9	11	9.5	3	13	26	38	20	0	2	0	1	0.75	0	0	2	0.666667	2	2	2	2	0	2	0	1	0.75	0	0	3	3	0	0	0	0	1	0	1
gi|6320122|ref|NP_010202.1|	RPP1A	16	0	0	0	4	0	15	19	15	12.25	1	0	0	0	0.25	0	0	0	0	0	0	3	3	0	0	0	0	0	0	0	0	0	0	0	0	0	1	0	1
gi|6322524|ref|NP_012598.1|	CCT5	4	2	3	3	3	0	3	2	15	5	0	4	2	22	7	6	4	4	4.66667	1	1	3	3	0	1	0	0	0.25	0	0	0	0	0	0	4	4	1	0	1
gi|6321601|ref|NP_011678.1|		14	5	13	10.5	10.625	9	20.4545	27	41.0455	24.375	1	3	0	4	2	0	0	4	1.33333	0	0	4	4	2	13	2	3	5	0	0	5	5	0	0	7	7	1	0	1
gi|6321412|ref|NP_011489.1|	TRP5	37	7	13	8	16.25	12	9	9	59	22.25	0	1	3	12	4	1	4	7	4	0	0	2	2	0	1	0	0	0.25	0	0	1	1	0	0	0	0	1	0	1
gi|6320073|ref|NP_010153.1|	RPP1B	0	1	2	2	1.25	0	6	2	1	2.25	0	0	1	1	0.5	0	3	1	1.33333	1	1	0	0	0	0	0	0	0	0	0	0	0	0	0	0	0	1	0	1
gi|6322652|ref|NP_012725.1|	YKT6	19	18	22	31	22.5	5	16	26	50	24.25	0	0	1	4	1.25	5	14	8	9	3	3	5	5	6	17	1	0	6	0	0	10	10	0	0	2	2	1	0	1
gi|6321816|ref|NP_011892.1|	RPN1	3	0	6	9	4.5	3	2	13	10	7	0	0	2	29	7.75	3	1	26	10	1	1	0	0	0	0	0	0	0	0	0	0	0	0	0	0	0	1	0	1
gi|6323755|ref|NP_013826.1|	ILV2	3	1	1	10	3.75	3	16	15	42	19	0	0	6	4	2.5	2	1	4	2.33333	0	0	0	0	1	1	0	0	0.5	0	0	0	0	0	0	0	0	1	0	1
gi|6320809|ref|NP_010888.1|	SNU13	17	1	2	2	5.5	3	4	17	23	11.75	0	9	5	0	3.5	0	0	0	0	7	7	16	16	0	0	0	0	0	0	0	0	0	0	0	0	0	1	0	1
gi|37362658|ref|NP_011931.2|	SSZ1	9	0	0	0	2.25	4	1	3	2	2.5	0	0	1	3	1	2	7	1	3.33333	1	1	4	4	0	1	1	0	0.5	0	0	0	0	0	0	0	0	1	0	1
gi|6321594|ref|NP_011671.1|		2	10	2	17	7.75	0	3	12	19	8.5	0	0	3	2	1.25	2	1	4	2.33333	0	0	0	0	0	0	0	0	0	0	0	0	0	0	0	0	0	1	0	1
gi|6320393|ref|NP_010474.1|		4	0	0	9	3.25	2	1	9	12	6	0	2	3	0	1.25	0	0	0	0	0	0	2	2	0	0	0	0	0	0	0	0	0	0	0	0	0	1	0	1
gi|6322794|ref|NP_012867.1|	TMA19	1	0	0	3	1	0	0	4	1	1.25	0	0	0	0	0	0	0	0	0	7	7	0	0	0	0	0	0	0	0	0	0	0	0	0	0	0	1	0	1
gi|6319554|ref|NP_009636.1|		8	0	1	13	5.5	1	11	9	15	9	0	2	2	1	1.25	0	2	1	1	0	0	0	0	0	1	0	0	0.25	0	0	0	0	0	0	0	0	1	0	1
gi|6324951|ref|NP_015020.1|		3	0	0	0	0.75	0	2	1	2	1.25	0	1	0	3	1	0	0	0	0	0	0	0	0	0	0	0	0	0	0	0	1	1	0	0	0	0	1	0	1
gi|6324620|ref|NP_014689.1|	DBP5	36	18	9	22	21.25	17	8	24	39	22	0	3	1	6	2.5	2	7	5	4.66667	3	3	2	2	7	7	0	0	3.5	0	0	15	15	0	0	3	3	1	0	1
gi|6320265|ref|NP_010345.1|		2	5	9	10	6.5	3	9	33	32	19.25	0	2	0	0	0.5	0	2	1	1	0	0	0	0	0	4	3	2	2.25	0	0	2	2	1	1	0	0	1	0	1
gi|6321808|ref|NP_011884.1|		38	15	13	25	22.75	9	47	54	75	46.25	0	13	19	8	10	9	8	17	11.3333	0	0	0	0	0	1	1	0	0.5	0	0	9	9	0	0	0	0	1	0	1
gi|6321390|ref|NP_011467.1|	RPT6	13	5	6	1	6.25	4	11	20	17	13	0	0	2	11	3.25	5	4	9	6	0	0	2	2	0	0	0	0	0	0	0	0	0	0	0	0	0	1	0	1
gi|6319847|ref|NP_009928.1|	CDC10	4	6	5	3	4.5	2	7	5	16	7.5	0	2	4	8	3.5	2	9	9	6.66667	3	3	0	0	0	0	0	0	0	0	0	2	2	0	0	0	0	1	0	1
gi|6322796|ref|NP_012869.1|	DEF1	0	0	2	3	1.25	0	0	2	7	2.25	0	0	0	5	1.25	0	3	0	1	0	0	0	0	1	0	0	0	0.25	0	0	3	3	0	0	0	0	1	0	1
gi|6320304|ref|NP_010384.1|		0	0	0	1.5	0.375	0	0	5	0	1.25	0.5	0.5	2.5	0	0.875	0	0.5	0	0.166667	0	0	3	3	0	0	0	0	0	0	0	0	0	0	0	0	0	1	0	1
gi|6321243|ref|NP_011320.1|		0	4	3	4	2.75	0	10	1	20	7.75	0	1	1	2	1	1	1	0	0.666667	0	0	0	0	0	0	0	0	0	0	0	0	0	1	1	0	0	1	0	1
gi|6324833|ref|NP_014902.1|		5	0	0	4	2.25	2	4	13	21	10	0	3	2	2	1.75	0	1	7	2.66667	0	0	0	0	0	0	0	0	0	0	0	0	0	0	0	0	0	1	0	1
gi|6321439|ref|NP_011516.1|	SWC4	0	0	1	3	1	1	6	4	20	7.75	0	0	0	0	0	0	0	1	0.333333	0	0	0	0	0	0	0	0	0	0	0	0	0	0	0	0	0	1	0	1
gi|6321184|ref|NP_011261.1|	H0K2	1	0	0	0	0.25	0	0	5	0	1.25	0	0	6	0	1.5	0	0	0	0	0	0	0	0	0	0	0	0	0	0	0	0	0	0	0	0	0	1	0	1
gi|6321399|ref|NP_011476.1|		14	0	0	3	4.25	0	12	23	17	13	0	0	3	18	5.25	6	4	11	7	0	0	0	0	0	0	0	0	0	0	0	1	1	0	0	0	0	1	0	1
gi|6321648|ref|NP_011725.1|		9	0	3	3	3.75	0	1	12	12.6	6.4	0	0	0.5	2	0.625	0	3	0	1	0	0	0	0	0	0.5	0	2	0.625	0	0	0	0	0	0	2	2	1	0	1
gi|6324273|ref|NP_014343.1|	POR1	0	0	1	1	0.5	1	8	5	7	5.25	0	0	2	1	0.75	0	0	1	0.333333	1	1	0	0	0	0	0	0	0	0	0	0	0	0	0	0	0	1	0	1
gi|6320226|ref|NP_010306.1|	SES1	2	0	0	0	0.5	0	1	3	0	1	0	1	0	2	0.75	0	0	0	0	0	0	0	0	0	0	0	0	0	0	0	0	0	0	0	0	0	1	0	1
gi|14318562|ref|NP_116695.1|		5	3	2	2	3	4	4	7	16	7.75	0	4	8	14	6.5	8	3	13	8	3	3	1	1	0	0	0	0	0	0	0	3	3	0	0	0	0	1	0	1
gi|6322148|ref|NP_012223.1|		36	1	0	3	10	6	6	14	14	10	0	7	1	8	4	0	0	1	0.333333	0	0	0	0	1	9	1	4	3.75	0	0	14	14	0	0	3	3	1	0	1
gi|6322049|ref|NP_012124.1|	CCT2	1	0	0	0	0.25	0	1	4	6	2.75	0	0	0	7	1.75	0	0	1	0.333333	0	0	0	0	0	1	0	0	0.25	0	0	0	0	0	0	0	0	1	0	1
gi|6325253|ref|NP_015321.1|	LSP1	4.66667	0	1.1	2	1.94167	0	0	8.45714	2	2.61429	0	0	1	0	0.25	0	0	0	0	0	0	0	0	0	1	0	0	0.25	0	0	0	0	0	0	0	0	1	0	1
gi|6322723|ref|NP_012796.1|	YPK1	13	11	11	18	13.25	2	8	30	33	18.25	0	2	1	9	3	1	3	1	1.66667	0	0	3	3	4	7	1	0	3	0	0	5	5	2	2	4	4	1	0	1
gi|14318437|ref|NP_116578.1|		3	0	0	1	1	0	0	19	18	9.25	0	3	2	1	1.5	1	4	0	1.66667	0	0	0	0	0	0	0	0	0	0	0	0	0	0	0	0	0	1	0	1
gi|6324140|ref|NP_014210.1|	SRP1	11	0	0	0	2.75	0	0	3	4	1.75	0	2	3	3	2	0	0	0	0	0	0	0	0	0	2	0	0	0.5	0	0	0	0	0	0	0	0	1	0	1
gi|6322988|ref|NP_013060.1|	VPS13	3	2	1	3	2.25	1	4	5	6	4	0	1	0	3	1	4	5	5	4.66667	4	4	0	0	0	0	0	0	0	0	0	4	4	0	0	0	0	1	0	1
gi|6319432|ref|NP_009514.1|	URA7	28	10	13	17.9444	17.2361	13	30	40	72	38.75	0	0	11	34	11.25	12	15	10	12.3333	0	0	8	8	5	6	0	0	2.75	0	0	15	15	2	2	2	2	1	0	1
gi|6324625|ref|NP_014694.1|	ETT1	7	0	0	0	1.75	2	2	0	3	1.75	1	2	1	20	6	3	4	4	3.66667	0	0	0	0	0	0	0	0	0	0	0	1	1	0	0	0	0	1	0	1
gi|6321619|ref|NP_011696.1|		11	3	0	4	4.5	0	2	4	8	3.5	0	1	0	0	0.25	0	0	0	0	2	2	0	0	0	0	0	0	0	0	0	0	0	0	0	1	1	1	0	1
gi|6324321|ref|NP_014391.1|	SIS1	1	0	1	1	0.75	1	1	12	3	4.25	0	1	2	5	2	1	1	3	1.66667	2	2	0	0	0	0	1	0	0.25	0	0	0	0	0	0	0	0	1	0	1
gi|6323387|ref|NP_013459.1|	ILV5	0	2	1	3	1.5	0	0	0	0	0	0	0	0	0	0	1	1	1	1	0	0	0	0	0	1	0	0	0.25	0	0	0	0	0	0	0	0	1	0	1
gi|6325030|ref|NP_015098.1|	NEW1	4	3	9	20	9	1	16	10	22	12.25	0	0	1	0	0.25	1	0	2	1	0	0	0	0	0	3	1	0	1	0	0	0	0	0	0	0	0	1	0	1
gi|6323903|ref|NP_013974.1|	FAA4	11	6	5	9	7.75	4	14	13	33	16	0	0	6	9	3.75	4	3	15	7.33333	1	1	0	0	1	1	0	0	0.5	0	0	0	0	0	0	1	1	1	0	1
gi|6320863|ref|NP_010942.1|	GCD11	1	1	4	11	4.25	1	2	7	9	4.75	0	0	0	2	0.5	0	4	2	2	0	0	0	0	0	0	0	0	0	0	0	0	0	0	0	13	13	1	0	1
gi|6322420|ref|NP_012494.1|		3	0	4	13	5	0	0	0	2	0.5	1	2	7	33	10.75	6	10	12	9.33333	0	0	0	0	0	0	0	0	0	0	0	0	0	0	0	0	0	1	0	1
gi|6323795|ref|NP_013866.1|	TIF34	2	0	1	0	0.75	0	0	4	11	3.75	0	0	0	11	2.75	0	1	3	1.33333	1	1	1	1	0	0	0	0	0	0	0	0	0	0	0	0	0	1	0	1
gi|6324343|ref|NP_014413.1|	ACC1	3	1	0	0	1	0	1	2	1	1	0	0	6	0	1.5	0	2	0	0.666667	0	0	0	0	0	0	0	0	0	0	0	0	0	0	0	0	0	1	0	1
gi|6323379|ref|NP_013451.1|	KAP95	18	5	2	3	7	3	22	5	23	13.25	0	2	3	1	1.5	0	0	0	0	0	0	0	0	0	1	0	0	0.25	0	0	1	1	0	0	1	1	1	0	1
gi|10383762|ref|NP_009902.2|	RNQ1	1	2	6	4	3.25	0	3	7	3	3.25	2	6	4	6	4.5	5	4	3	4	4	4	22	22	4	3	3	2	3	2	2	12	12	5	5	5	5	0	1	1
gi|6323016|ref|NP_013088.1|	PUF3	0	0	5	0	1.25	3	4	6	17	7.5	0	0	2	8	2.5	1	3	3	2.33333	2	2	2	2	0	9	0	2	2.75	0	0	15	15	0	0	1	1	1	0	1
gi|6323480|ref|NP_013552.1|		18	0	2	1	5.25	3	7	3	15	7	0	0	0	9	2.25	2	5	12	6.33333	0	0	2	2	0	0	0	0	0	0	0	0	0	0	0	0	0	1	0	1
gi|6322352|ref|NP_012426.1|	UTP10	0	3	3	4	2.5	0	5	5	17	6.75	0	0	0	0	0	0	3	2	1.66667	0	0	0	0	0	0	0	0	0	0	0	0	0	0	0	0	0	1	0	1
gi|6323028|ref|NP_013100.1|	DNM1	3	1	0	1	1.25	0	2	1	4	1.75	0	0	2	0	0.5	0	1	0	0.333333	0	0	2	2	4	6	0	0	2.5	0	0	8	8	0	0	0	0	1	0	1
gi|6323947|ref|NP_014017.1|	HAS1	11	1	2	7	5.25	2	12	11	25	12.5	0	0	0	0	0	0	0	0	0	0	0	1	1	3	3	0	1	1.75	0	0	4	4	0	0	0	0	1	0	1
gi|6319695|ref|NP_009777.1|	PYC2	1	0	0	1	0.5	1	0	1.5	2.5	1.25	0	0	0	0	0	0	1	0.5	0.5	0	0	0	0	0	0	0	0	0	0	0	0	0	0	0	0	0	1	0	1
gi|6323072|ref|NP_013144.1|	TR01	0	0	3	0	0.75	0	0	0	1.4	0.35	0	0	0.5	0	0.125	0	1	0	0.333333	0	0	0	0	0	0.5	0	0	0.125	0	0	0	0	0	0	0	0	1	0	1
gi|6319724|ref|NP_009806.1|		2	0	2	4	2	2	15	10	27	13.5	1	0	0	2	0.75	0	0	0	0	1	1	0	0	1	4	0	2	1.75	0	0	6	6	0	0	0	0	1	0	1
gi|6323294|ref|NP_013366.1|;gi|6324741|ref|NP_014810.1|	RPS28B	0	1	2	0	0.75	0	3	1	1	1.25	0	0	0	0	0	0	0	0	0	1	1	0	0	1	0	0	0	0.25	0	0	5	5	0	0	0	0	1	0	1
gi|6320019|ref|NP_010099.1|	LYS20	2.5	0	0	0	0.625	0	0	3	2.5	1.375	0	0.5	0	1	0.375	0.5	0	0	0.166667	0	0	0	0	0	1	0	0	0.25	0	0	0	0	0	0	0	0	1	0	1
gi|6320071|ref|NP_010151.1|	LYS21	2.5	0	0	0	0.625	0	0	3	2.5	1.375	0	0.5	0	1	0.375	0.5	0	0	0.166667	0	0	0	0	0	0	0	0	0	0	0	0	0	0	0	0	0	1	0	1
gi|6320181|ref|NP_010262.1|	GPD1	5	1	0	3	2.25	0	0	0	0	0	0	0	1	0	0.25	0	0	0	0	0	0	1	1	0	0	0	0	0	0	0	0	0	0	0	0	0	1	0	1
gi|6324511|ref|NP_014580.1|	PRS5	1	0	0	3	1	0	0	2	4	1.5	0	3	0	6	2.25	1	0	0	0.333333	0	0	0	0	0	1	1	0	0.5	0	0	0	0	0	0	0	0	1	0	1
gi|6323354|ref|NP_013425.1|	SFH1	6	0	0	1	1.75	0	1	3	2	1.5	0	1	2	4	1.75	2	3	3	2.66667	0	0	1	1	0	0	0	0	0	0	0	0	0	0	0	1	1	1	0	1
gi|6322119|ref|NP_012194.1|	MAM33	2	0	1	2	1.25	0	4	4	6	3.5	5	3	6	0	3.5	0	0	0	0	0	0	0	0	1	2	0	0	0.75	0	0	0	0	0	0	0	0	1	0	1
gi|6323654|ref|NP_013725.1|	CLU1	4	2	3	9	4.5	0	7	10	14	7.75	0	1	0	6	1.75	1	1	0	0.666667	0	0	1	1	0	3	8	1	3	0	0	0	0	0	0	0	0	1	0	1
gi|6324907|ref|NP_014977.1|		3	0	0	0	0.75	0	0	0	0	0	0	0	0	4	1	0	0	0	0	0	0	0	0	0	0	0	0	0	0	0	5	5	0	0	0	0	1	0	1
gi|6321333|ref|NP_011410.1|	ARC1	2	0	1	2	1.25	0	7	61	16	21	0	2	0	0	0.5	0	0	1	0.333333	0	0	0	0	0	0	1	0	0.25	0	0	0	0	0	0	0	0	1	0	1
gi|6319307|ref|NP_009390.1|	CYS3	1	0	0	0	0.25	0	1	0	0	0.25	0	0	0	1	0.25	0	0	0	0	2	2	0	0	0	0	0	0	0	0	0	0	0	0	0	0	0	1	0	1
gi|6323968|ref|NP_014039.1|	PSE1	5	0	6	5	4	0	15	8	29	13	0	1	2	0	0.75	0	2	2	1.33333	0	0	0	0	1	2	0	0	0.75	0	0	4	4	0	0	0	0	1	0	1
gi|6323272|ref|NP_013344.1|	GPN3	0	1	1	0	0.5	6	3	1	9	4.75	0	0	1	2	0.75	0	0	0	0	0	0	1	1	0	0	0	0	0	0	0	0	0	0	0	0	0	1	0	1
gi|14318504|ref|NP_116638.1|	MDJ1	6	2	23	15	11.5	0	19	17	28	16	0	2	9	2	3.25	0	0	0	0	0	0	1	1	2	0	0	0	0.5	0	0	0	0	0	0	1	1	1	0	1
gi|6320376|ref|NP_010456.1|	HSP42	0	0	2	0	0.5	0	0	0	1	0.25	0	0	2	8	2.5	3	3	0	2	1	1	0	0	1	2	0	2	1.25	1	1	0	0	0	0	0	0	1	0	1
gi|6324761|ref|NP_014830.1|	TUF1	4	0	0	1	1.25	0	1	5	3	2.25	4	8	8	11	7.75	1	5	3	3	0	0	0	0	0	5	2	0	1.75	0	0	0	0	0	0	0	0	1	0	1
gi|6324379|ref|NP_014449.1|	BRE5	1	13	10	6	7.5	0	16	10	40	16.5	1	2	1	1	1.25	0	0	0	0	8	8	2	2	12	47	6	7	18	0	0	12	12	8	8	0	0	1	0	1
gi|6325345|ref|NP_015413.1|	SRP54	2	1	8	3	3.5	1	2	4	3	2.5	1	1	1	2	1.25	1	2	1	1.33333	0	0	0	0	0	0	0	0	0	0	0	0	0	0	0	1	1	1	0	1
gi|6323346|ref|NP_013418.1|		10	2	1	1	3.5	5	2	6	11	6	1	8	3	4	4	1	0	4	1.66667	0	0	0	0	1	0	0	0	0.25	0	0	0	0	0	0	1	1	1	0	1
gi|6323891|ref|NP_013962.1|	RNA1	0	0	0	0	0	2	0	1	3	1.5	0	0	2	0	0.5	0	1	0	0.333333	2	2	0	0	0	0	0	0	0	0	0	0	0	0	0	0	0	1	0	1
gi|6322288|ref|NP_012362.1|	RFA3	5	11	4	3	5.75	1	7	9	15	8	0	1	5	9	3.75	3	5	6	4.66667	0	0	0	0	0	0	0	0	0	0	0	1	1	0	0	1	1	1	0	1
gi|14318531|ref|NP_116664.1|	GCN20	1	2	0	9	3	5	3	0	34	10.5	0	0	0	0	0	0	3	0	1	0	0	0	0	0	0	0	0	0	0	0	0	0	0	0	0	0	1	0	1
gi|6323002|ref|NP_013074.1|	HSP104	13	4	0	4	5.25	0	4	8	23	8.75	0	0	0	0	0	0	0	0	0	2	2	0	0	0	0	0	0	0	0	0	0	0	0	0	0	0	1	0	1
gi|6323465|ref|NP_013537.1|	CNA1	0	0	0	0	0	0	0	1	1	0.5	0	4	4	0	2	0	1	0	0.333333	1	1	0	0	3	0	3	4	2.5	0	0	0	0	0	0	0	0	1	0	1
gi|37362659|ref|NP_011932.2|	RRP3	22	8	15	25	17.5	16	71	65	126	69.5	0	6	9	0	3.75	0	5	6	3.66667	0	0	2	2	1	1	4	0	1.5	0	0	6	6	0	0	3	3	1	0	1
gi|6320170|ref|NP_010249.1|	GPR1	33	23	57	26	34.75	0	5	59	17	20.25	12	0	150	0	40.5	2	2	6	3.33333	33	33	39	39	0	0	0	0	0	0	0	0	0	3	3	7	7	1	0	1
gi|37362649|ref|NP_011269.2|	GUS1	9	0	3	7	4.75	1	11	55	33	25	0	4	4	6	3.5	4	6	0	3.33333	3	3	0	0	0	0	0	0	0	0	0	0	0	0	0	0	0	1	0	1
gi|6320030|ref|NP_010110.1|	GLT1	3	0	0	1	1	0	0	7	6	3.25	0	0	0	5	1.25	4	8	14	8.66667	0	0	1	1	0	0	0	0	0	0	0	0	0	0	0	0	0	1	0	1
gi|6321236|ref|NP_011313.1|	ARO8	0	0	1	0	0.25	0	1	1	2	1	0	0	0	2	0.5	0	0	0	0	0	0	0	0	0	0	0	0	0	0	0	0	0	0	0	0	0	1	0	1
gi|6321424|ref|NP_011501.1|	PUF4	6	0	0	0	1.5	0	2	12	37	12.75	0	0	1	0	0.25	1	0	0	0.333333	0	0	0	0	0	0	0	1	0.25	0	0	1	1	0	0	0	0	1	0	1
gi|6320541|ref|NP_010621.1|	SWR1	0	0	1	2	0.75	0	0	3	0	0.75	0	0	0	0	0	0	0	0	0	0	0	0	0	0	0	0	0	0	0	0	0	0	0	0	0	0	1	0	1
gi|6320888|ref|NP_010967.1|		2	1	0	3	1.5	0	1	2	3	1.5	4	0	2	1	1.75	0	1	0	0.333333	0	0	0	0	2	16	2	2	5.5	0	0	1	1	0	0	1	1	1	0	1
gi|6323412|ref|NP_013484.1|		9	0	1	1	2.75	2	7	2	12	5.75	0	0	0	1	0.25	1	1	0	0.666667	0	0	0	0	5	9	2	0	4	0	0	5	5	0	0	0	0	1	0	1
gi|6321012|ref|NP_011091.1|	CHD1	9	3	6	13	7.75	1	9	19	17	11.5	0	2	0	0	0.5	2	0	3	1.66667	1	1	0	0	0	1	0	0	0.25	0	0	0	0	0	0	7	7	1	0	1
gi|6324215|ref|NP_014286.1|	RPC19	5	0	2	1	2	2	2	8	11	5.75	0	1	0	16	4.25	5	7	0	4	1	1	0	0	0	0	0	0	0	0	0	3	3	2	2	3	3	1	0	1
gi|6322153|ref|NP_012228.1|	CST6	0	4	4	20	7	0	4	13	33	12.5	0	2	2	1	1.25	0	0	1	0.333333	0	0	0	0	6	15	4	4	7.25	0	0	6	6	1	1	1	1	1	0	1
gi|6323892|ref|NP_013963.1|	TAF9	0	0	0	1	0.25	0	1	5	2	2	0	0	0	2	0.5	2	4	2	2.66667	0	0	3	3	0	1	0	0	0.25	0	0	4	4	0	0	0	0	1	0	1
gi|6321552|ref|NP_011631.1|	SPT6	2	0	1	5	2	0	4	17	20	10.25	0	0	0	0	0	0	0	1	0.333333	0	0	0	0	0	2	0	0	0.5	0	0	0	0	0	0	0	0	1	0	1
gi|6323969|ref|NP_014040.1|	NIP1	3	0	0	1	1	2	0	14	2	4.5	0	0	0	0	0	0	0	0	0	0	0	0	0	0	0	0	0	0	0	0	0	0	0	0	0	0	1	0	1
gi|6319298|ref|NP_009381.1|	CCR4	0	0	0	1	0.25	0	3	2	2	1.75	0	0	2	0	0.5	0	0	0	0	0	0	0	0	0	0	0	0	0	0	0	1	1	0	0	0	0	1	0	1
gi|6323547|ref|NP_013618.1|	PRE8	5	2	0	3	2.5	3	1	3	6	3.25	1	1	1	0	0.75	0	2	2	1.33333	0	0	0	0	0	0	0	0	0	0	0	1	1	0	0	0	0	1	0	1
gi|6323886|ref|NP_013957.1|;gi|6324867|ref|NP_014936.1|	RPS10B	4	0	2	8	3.5	0	7	29	22	14.5	0	0	1	0	0.25	0	0	0	0	0	0	5	5	0	0	0	0	0	0	0	0	0	0	0	0	0	1	0	1
gi|6323182|ref|NP_013254.1|	ACS2	7	0	2	8	4.25	0	1	6	8	3.75	0	0	0	5	1.25	2	2	3	2.33333	0	0	4	4	0	0	0	0	0	0	0	0	0	0	0	0	0	1	0	1
gi|10383757|ref|NP_009880.2|	APA1	1	0	0	0	0.25	0	0	0	8	2	0	0	2	0	0.5	1	0	5	2	0	0	0	0	0	0	0	0	0	0	0	0	0	0	0	0	0	1	0	1
gi|6323431|ref|NP_013503.1|	BDF1	0	0	0	0	0	0	0	3	0	0.75	0	0	0	0	0	0	0	0	0	0	0	0	0	0	0	0	0	0	0	0	0	0	0	0	0	0	1	0	1
gi|41629688|ref|NP_013695.2|	PSP2	1	0	5	3	2.25	0	7	9	11	6.75	0	1	0	0	0.25	0	0	0	0	0	0	0	0	1	7	1	2	2.75	0	0	0	0	0	0	0	0	1	0	1
gi|41629691|ref|NP_011314.2|	MCM6	0	0	0	4	1	6	1	9	10	6.5	0	3	2	17	5.5	4	11	7	7.33333	0	0	0	0	0	0	0	0	0	0	0	0	0	0	0	0	0	1	0	1
gi|6324738|ref|NP_014807.1|		4	0	0	1	1.25	0	11	1	13	6.25	0	2	0	1	0.75	0	0	0	0	0	0	0	0	0	0	0	0	0	0	0	3	3	0	0	0	0	1	0	1
gi|6325293|ref|NP_015361.1|	VMA13	4	0	1	5	2.5	4	2	2	9	4.25	0	0	4	1	1.25	0	0	0	0	0	0	3	3	2	6	2	0	2.5	0	0	0	0	0	0	0	0	1	0	1
gi|6319837|ref|NP_009918.1|	ILV6	4	4	2	1	2.75	0	0	0	0	0	0	1	10	1	3	0	0	2	0.666667	0	0	0	0	0	0	0	0	0	0	0	0	0	0	0	0	0	1	0	1
gi|6320296|ref|NP_010376.1|		1	0	0	1	0.5	0	0	1	3	1	0	0	0	1	0.25	0	0	0	0	0	0	0	0	0	0	0	0	0	0	0	0	0	0	0	0	0	1	0	1
gi|6321326|ref|NP_011403.1|	TAF6	2	1	2	0	1.25	0	2	14	8	6	0	0	2	3	1.25	4	7	6	5.66667	5	5	0	0	0	1	0	1	0.5	0	0	0	0	0	0	0	0	1	0	1
gi|6320516|ref|NP_010596.1|	SUM1	1	0	0	0	0.25	0	3	2	2	1.75	0	0	0	0	0	1	4	0	1.66667	0	0	1	1	0	1	0	0	0.25	0	0	0	0	0	0	0	0	1	0	1
gi|6320038|ref|NP_010117.1|	CDC9	5	0	4	7	4	0	10	3	23	9	0	1	0	0	0.25	0	1	0	0.333333	0	0	0	0	0	0	0	0	0	0	0	0	0	0	0	0	0	1	0	1
gi|6319449|ref|NP_009531.1|	PIM1	0	0	4	1	1.25	0	0	5	3	2	0	0	0	0	0	0	0	0	0	0	0	0	0	0	0	0	0	0	0	0	0	0	0	0	0	0	1	0	1
gi|6323142|ref|NP_013214.1|	HOG1	19	2	0	2	5.75	0	1	0	25	6.5	0	1	0	1	0.5	0	0	0	0	0	0	0	0	1	2	0	0	0.75	0	0	2	2	0	0	0	0	1	0	1
gi|6323442|ref|NP_013514.1|	VIP1	2	6	10	8	6.5	0	2	4	18	6	0	0	0	1	0.25	0	0	0	0	0	0	0	0	0	0	0	0	0	0	0	0	0	0	0	0	0	1	0	1
gi|6320803|ref|NP_010882.1|	MCM3	3	3	1	2	2.25	0	2	3	10	3.75	0	0	1	0	0.25	0	0	0	0	0	0	0	0	0	0	0	0	0	0	0	0	0	0	0	0	0	1	0	1
gi|6322770|ref|NP_012843.1|	VMA5	7	1	5	3	4	2	3	17	14	9	0	0	0	0	0	0	0	0	0	0	0	0	0	0	0	0	0	0	0	0	0	0	0	0	0	0	1	0	1
gi|6320439|ref|NP_010519.1|		0	0	2	0	0.5	0	1	0	4	1.25	0	0	2	0	0.5	0	0	0	0	0	0	0	0	1	12	3	3	4.75	0	0	3	3	0	0	0	0	1	0	1
gi|6323306|ref|NP_013378.1|	DBP9	7	8	20	21	14	7	39	23	50	29.75	0	5	9	3	4.25	0	2	1	1	1	1	0	0	0	5	0	0	1.25	0	0	2	2	0	0	3	3	1	0	1
gi|6324258|ref|NP_014328.1|		0	0	0	0	0	0	0	2	2	1	0	0	0	0	0	0	0	0	0	0	0	0	0	0	0	0	0	0	0	0	0	0	0	0	0	0	1	0	1
gi|6321780|ref|NP_011856.1|	STE20	2	0	3	6	2.75	0	1	11	9	5.25	0	0	0	0	0	0	0	0	0	0	0	0	0	0	0	0	0	0	0	0	0	0	0	0	0	0	1	0	1
gi|6324938|ref|NP_015007.1|	PRE10	8	0	6	7	5.25	0	3	5	6	3.5	1	0	0	3	1	1	0	5	2	0	0	1	1	0	0	0	0	0	0	0	0	0	0	0	0	0	1	0	1
gi|6320444|ref|NP_010524.1|		0	0	0	2	0.5	0	3	4	5	3	0	0	0	19	4.75	2	6	0	2.66667	0	0	0	0	0	0	0	0	0	0	0	0	0	0	0	0	0	1	0	1
gi|6320013|ref|NP_010093.1|	PPH22	4	0	0	1	1.25	0	4	3.66667	2	2.41667	0	0	4	0	1	0	0	3	1	0	0	0	0	0	0	0	0	0	0	0	0	0	0	0	0	0	1	0	1
gi|6323453|ref|NP_013525.1|		0	0	1	0	0.25	0	7	14	3	6	0	0	0	0	0	0	2	2	1.33333	0	0	0	0	0	0	0	0	0	0	0	0	0	0	0	0	0	1	0	1
gi|6320053|ref|NP_010133.1|	NOP14	2	2	4	5	3.25	0	20	10	17	11.75	0	0	0	2	0.5	1	0	2	1	0	0	1	1	1	7	0	0	2	0	0	0	0	0	0	0	0	1	0	1
gi|6321498|ref|NP_011575.1|	ADE6	1	0	0	0	0.25	0	0	1	4	1.25	0	1	0	1	0.5	0	0	1	0.333333	0	0	0	0	0	0	0	0	0	0	0	0	0	0	0	0	0	1	0	1
gi|6321757|ref|NP_011833.1|	ECM29	1	0	0	2	0.75	0	1	2	6	2.25	0	0	0	0	0	0	0	0	0	0	0	0	0	0	0	0	0	0	0	0	0	0	0	0	0	0	1	0	1
gi|6323693|ref|NP_013764.1|	ERB1	1	0	2	0	0.75	0	1	13	9	5.75	0	0	1	0	0.25	0	0	0	0	0	0	0	0	0	1	0	0	0.25	0	0	0	0	0	0	0	0	1	0	1
gi|6323600|ref|NP_013671.1|	VPS71	0	0	0	0	0	0	0	0	1	0.25	0	0	0	0	0	0	0	0	0	0	0	0	0	0	0	0	0	0	0	0	0	0	0	0	0	0	1	0	1
gi|6321612|ref|NP_011689.1|	RBG2	0	1	0	1	0.5	7	2	15	35	14.75	0	0	0	0	0	0	0	0	0	0	0	0	0	0	0	0	0	0	0	0	0	0	0	0	0	0	1	0	1
gi|6324716|ref|NP_014785.1|		0	2	5	2	2.25	1	1	3	3	2	0	1	2	1	1	0	0	0	0	0	0	2	2	0	0	0	0	0	0	0	0	0	0	0	0	0	1	0	1
gi|6320371|ref|NP_010451.1|		0	1	0	0	0.25	0	0	0	5	1.25	0	0	0	0	0	0	0	0	0	0	0	0	0	0	1	0	0	0.25	0	0	0	0	0	0	0	0	1	0	1
gi|6325365|ref|NP_015433.1|	RPN7	0	0	1	3	1	1	0	1	4	1.5	0	0	4	0	1	0	1	2	1	0	0	0	0	0	0	0	0	0	0	0	0	0	0	0	0	0	1	0	1
gi|6324086|ref|NP_014156.1|		1	0	3	2	1.5	0	2	7	11	5	0	0	2	0	0.5	0	0	0	0	0	0	0	0	0	0	0	0	0	0	0	0	0	0	0	0	0	1	0	1
gi|6320845|ref|NP_010924.1|	SEC3	1	1	2	2	1.5	1	2	1	1	1.25	0	0	1	0	0.25	0	3	0	1	0	0	0	0	0	0	0	0	0	0	0	0	0	0	0	0	0	1	0	1
gi|6319977|ref|NP_010057.1|	WHI4	0	0	1	3	1	0	0	0	2	0.5	0	0	0	0	0	0	0	0	0	0	0	0	0	0	0	0	0	0	0	0	0	0	0	0	0	0	1	0	1
gi|6323518|ref|NP_013589.1|	NAB6	0	1	2	4	1.75	0	4	6	12	5.5	0	0	0	2	0.5	4	1	3	2.66667	0	0	0	0	0	1	0	0	0.25	0	0	0	0	0	0	0	0	1	0	1
gi|6322638|ref|NP_012711.1|	TRP3	2	0	0	0	0.5	0	1	4	6	2.75	0	0	0	8	2	0	0	0	0	0	0	0	0	0	0	0	0	0	0	0	0	0	0	0	0	0	1	0	1
gi|6320332|ref|NP_010412.1|	ARO1	0	0	0	0	0	0	0	2	0	0.5	0	0	0	0	0	0	0	0	0	1	1	0	0	0	0	0	0	0	0	0	0	0	0	0	0	0	1	0	1
gi|42742305|ref|NP_014191.2|		0	0	0	2	0.5	0	0	1	0	0.25	0	1	2	0	0.75	0	0	0	0	0	0	0	0	0	0	0	0	0	0	0	0	0	0	0	0	0	1	0	1
gi|6322168|ref|NP_012243.1|		0	0	1	1	0.5	0	1	9	2	3	0	1	0	12	3.25	1	0	0	0.333333	0	0	1	1	0	0	0	0	0	0	0	0	0	0	0	0	0	1	0	1
gi|6321881|ref|NP_011957.1|	GAR1	0	0	0	0	0	0	1	3	7	2.75	0	0	2	0	0.5	0	0	0	0	0	0	0	0	0	0	0	0	0	0	0	0	0	0	0	0	0	1	0	1
gi|6324535|ref|NP_014604.1|	PRE6	4	0	1	0	1.25	0	0	0	3	0.75	0	0	1	2	0.75	1	1	7	3	0	0	0	0	0	0	0	0	0	0	0	0	0	0	0	0	0	1	0	1
gi|6320499|ref|NP_010579.1|	SSD1	0	0	3	2	1.25	0	1	9	6	4	0	0	0	0	0	0	1	2	1	0	0	0	0	4	6	5	4	4.75	0	0	0	0	1	1	0	0	1	0	1
gi|6319675|ref|NP_009757.1|	TAF5	0	0	0	3	0.75	0	1	3	7	2.75	0	0	0	1	0.25	0	5	1	2	0	0	4	4	1	5	0	0	1.5	0	0	1	1	0	0	0	0	1	0	1
gi|6323061|ref|NP_013133.1|	RSC58	2	0	3	0	1.25	1	1	1	8	2.75	0	0	2	1	0.75	4	5	1	3.33333	1	1	0	0	0	0	0	0	0	0	0	0	0	0	0	0	0	1	0	1
gi|6324686|ref|NP_014755.1|	CE01	1	6	2	2	2.75	0	5	2	17	6	0	2	1	0	0.75	0	0	0	0	0	0	0	0	0	2	0	0	0.5	0	0	1	1	0	0	0	0	1	0	1
gi|6325439|ref|NP_015507.1|	SEC23	0	0	0	0	0	0	0	0	2	0.5	0	0	0	0	0	0	0	0	0	0	0	0	0	0	0	0	0	0	0	0	0	0	0	0	0	0	1	0	1
gi|6324326|ref|NP_014396.1|		1	0	4	1	1.5	3	8	4	13	7	0	0	0	1	0.25	0	2	0	0.666667	1	1	0	0	2	2	0	0	1	0	0	1	1	0	0	1	1	1	0	1
gi|6320509|ref|NP_010589.1|		0	2	5	4	2.75	0	0	8	9	4.25	0	1	2	0	0.75	1	6	2	3	0	0	0	0	0	0	0	0	0	0	0	0	0	0	0	0	0	1	0	1
gi|6324780|ref|NP_014849.1|		2	1	3	0	1.5	1	3	2	7	3.25	0	0	1	2	0.75	0	1	0	0.333333	0	0	0	0	0	1	0	0	0.25	0	0	0	0	0	0	0	0	1	0	1
gi|6323114|ref|NP_013186.1|	ARP6	0	0	0	0	0	0	0	0	1	0.25	0	0	0	0	0	0	0	0	0	0	0	0	0	0	0	0	0	0	0	0	0	0	0	0	0	0	1	0	1
gi|6322381|ref|NP_012455.1|	SCP160	1	0	0	0	0.25	2	0	0	0	0.5	0	0	0	0	0	0	0	0	0	0	0	0	0	0	0	1	0	0.25	0	0	0	0	0	0	0	0	1	0	1
gi|6320849|ref|NP_010928.1|	PRE1	0	0	2	3	1.25	0	0	2	0	0.5	0	0	0	3	0.75	0	0	0	0	0	0	0	0	0	0	0	0	0	0	0	0	0	0	0	0	0	1	0	1
gi|6322333|ref|NP_012407.1|		3	2	0	1	1.5	0	2	4	5	2.75	0	0	0	0	0	0	0	0	0	0	0	1	1	0	1	0	0	0.25	0	0	1	1	0	0	0	0	1	0	1
gi|6325343|ref|NP_015411.1|	SUA7	4	3	4	5	4	2	4	1	11	4.5	0	0	0	0	0	0	2	0	0.666667	0	0	0	0	2	2	0	0	1	0	0	1	1	0	0	2	2	1	0	1
gi|6320249|ref|NP_010329.1|	HEM13	0	0	0	0	0	0	0	1	0	0.25	0	5	1	2	2	0	0	0	0	0	0	0	0	0	0	0	0	0	0	0	0	0	0	0	0	0	1	0	1
gi|6320935|ref|NP_011014.1|	TRP2	0	0	0	0	0	0	0	0	4	1	0	0	0	2	0.5	2	3	1	2	0	0	0	0	0	0	0	0	0	0	0	0	0	0	0	0	0	1	0	1
gi|6320420|ref|NP_010500.1|		3	0	0	7	2.5	1	2	3	3	2.25	0	0	0	0	0	0	0	0	0	0	0	0	0	0	0	0	0	0	0	0	1	1	0	0	3	3	1	0	1
gi|6320349|ref|NP_010429.1|	TAF12	0	2	0	5	1.75	0	3	4	5	3	0	3	2	1	1.5	0	1	0	0.333333	0	0	0	0	0	5	0	2	1.75	0	0	1	1	0	0	0	0	1	0	1
gi|6324042|ref|NP_014112.1|	SEC21	0	1	0	1	0.5	0	2	0	2	1	0	0	1	13	3.5	0	4	4	2.66667	0	0	0	0	0	0	0	0	0	0	0	0	0	1	1	0	0	1	0	1
gi|6324693|ref|NP_014762.1|		0	7	2	7	4	1	2	15	22	10	0	0	0	0	0	3	0	2	1.66667	0	0	0	0	0	0	0	0	0	0	0	2	2	1	1	1	1	1	0	1
gi|6322550|ref|NP_012624.1|	JSN1	0	2	2	5	2.25	1	1	5	5	3	0	0	2	0	0.5	2	0	1	1	0	0	0	0	5	0	0	0	1.25	0	0	7	7	0	0	0	0	1	0	1
gi|6322592|ref|NP_012666.1|		0	0	0	0	0	0	0	0	1	0.25	0	0	0	0	0	0	0	0	0	0	0	0	0	0	0	0	0	0	0	0	0	0	0	0	0	0	1	0	1
gi|6322599|ref|NP_012673.1|		0	0	0	0	0	0	0	0	0	0	0	0	0	0	0	0	0	0	0	0	0	0	0	0	0	0	0	0	0	0	0	0	0	0	0	0	1	0	1
gi|6324839|ref|NP_014908.1|	RBL2	0	0	0	0	0	0	0	2	2	1	0	0	0	1	0.25	0	0	0	0	0	0	0	0	0	0	0	0	0	0	0	2	2	0	0	0	0	1	0	1
gi|6319430|ref|NP_009512.1|	PRE7	1	1	0	0	0.5	3	0	2	0	1.25	0	0	1	0	0.25	0	0	0	0	0	0	0	0	0	0	0	0	0	0	0	1	1	0	0	0	0	1	0	1
gi|6321369|ref|NP_011447.1|	MNP1	1	0	3	0	1	1	16	14	18	12.25	3	16	16	0	8.75	0	0	0	0	0	0	0	0	0	0	0	0	0	0	0	0	0	0	0	0	0	1	0	1
gi|6322002|ref|NP_012078.1|		0	0	1	0.5	0.375	0	2	9	2	3.25	0	2	0	0	0.5	0	0.5	1	0.5	0	0	0	0	0	0	0	0	0	0	0	0	0	0	0	0	0	1	0	1
gi|6319318|ref|NP_009401.1|	NUP60	0	0	0	0	0	0	0	1	3	1	0	0	3	0	0.75	0	0	0	0	0	0	0	0	0	8	4	0	3	0	0	0	0	0	0	0	0	1	0	1
gi|6320789|ref|NP_010868.1|	GLY1	3	0	0	2	1.25	0	1	0	3	1	0	1	0	1	0.5	0	1	0	0.333333	0	0	1	1	0	0	0	0	0	0	0	0	0	0	0	0	0	1	0	1
gi|6324758|ref|NP_014827.1|		27	3	0	8	9.5	2	7	6	22	9.25	0	4	9	7	5	0	0	1	0.333333	0	0	1	1	0	1	0	0	0.25	0	0	2	2	0	0	0	0	1	0	1
gi|6324937|ref|NP_015006.1|		0	0	1	2	0.75	0	0	4	3	1.75	0	0	0	0	0	0	0	0	0	0	0	0	0	0	0	0	0	0	0	0	0	0	0	0	0	0	1	0	1
gi|6322563|ref|NP_012637.1|		0	0	0	1.05556	0.263889	0	0	0	0	0	0	0	0	0	0	0	0	0	0	0	0	0	0	0	0	0	0	0	0	0	0	0	0	0	0	0	1	0	1
gi|6320034|ref|NP_010114.1|	NRP1	0	1	0	6	1.75	0	0	6	14	5	0	0	0	4	1	0	0	3	1	1	1	0	0	0	0	0	0	0	0	0	2	2	1	1	5	5	1	0	1
gi|6323508|ref|NP_013579.1|	RSC9	0	0	0	0	0	0	3	3	3	2.25	0	1	6	4	2.75	3	5	5	4.33333	0	0	0	0	0	0	0	0	0	0	0	1	1	0	0	0	0	1	0	1
gi|6319282|ref|NP_009365.1|	FUN12	1	0	11	13	6.25	0	14	20	16	12.5	0	0	0	0	0	0	1	0	0.333333	0	0	1	1	1	2	3	0	1.5	0	0	0	0	0	0	0	0	1	0	1
gi|6324366|ref|NP_014436.1|	DBP6	0	0	1	2	0.75	0	0	2	2	1	0	0	0	0	0	0	0	0	0	0	0	0	0	0	0	0	0	0	0	0	0	0	0	0	0	0	1	0	1
gi|6321776|ref|NP_011852.1|	PRS3	0	0	0	0	0	0	0	3	5	2	0	0	1	0	0.25	1	0	0	0.333333	0	0	1	1	0	0	0	0	0	0	0	1	1	0	0	0	0	1	0	1
gi|6322061|ref|NP_012136.1|	ASG1	0	0	0	0	0	0	2	1	2	1.25	0	1	0	0	0.25	0	1	1	0.666667	0	0	0	0	0	0	0	0	0	0	0	0	0	0	0	0	0	1	0	1
gi|6322459|ref|NP_012533.1|	PRE3	2	1	0	1	1	0	0	0	0	0	0	0	0	3	0.75	0	1	0	0.333333	0	0	0	0	0	0	0	0	0	0	0	1	1	0	0	0	0	1	0	1
gi|37362705|ref|NP_015414.2|		0	0	0	1	0.25	0	0	3	0	0.75	0	1	0	0	0.25	0	0	0	0	0	0	0	0	0	0	0	0	0	0	0	0	0	0	0	0	0	1	0	1
gi|6324727|ref|NP_014796.1|		3	1	2	4	2.5	0	1	0	0	0.25	0	1	1.5	0	0.625	0	0	0	0	0	0	0	0	0	0	1	0	0.25	0	0	0	0	0	0	4	4	1	0	1
gi|6322525|ref|NP_012599.1|		5	0	0	0	1.25	0	6	11	20	9.25	0	0	0	9	2.25	2	6	3	3.66667	0	0	0	0	0	0	1	0	0.25	0	0	1	1	0	0	0	0	1	0	1
gi|6323751|ref|NP_013822.1|	YPK2	0	0	0	0	0	0	0	0	0	0	0	0	0	0	0	0	0	0	0	0	0	0	0	0	0	0	0	0	0	0	0	0	0	0	0	0	1	0	1
gi|6320933|ref|NP_011012.1|		2	0	12.2222	4	4.55556	0	3	2.66667	13.4815	4.78704	0	0	1	4	1.25	2	3	2	2.33333	0	0	0	0	0	4	0	2	1.5	0	0	5	5	0	0	0	0	1	0	1
gi|6319931|ref|NP_010012.1|	ABP1	0	0	0	0	0	0	1	0	0	0.25	0	0	0	0	0	0	0	0	0	0	0	0	0	0	0	0	0	0	0	0	0	0	0	0	0	0	1	0	1
gi|10383807|ref|NP_010002.2|		1	2	5	12	5	0	0	1	1	0.5	0	0	0	0	0	0	0	0	0	0	0	0	0	0	0	0	0	0	0	0	0	0	0	0	0	0	1	0	1
gi|6323335|ref|NP_013407.1|	ACO1	0	2	2	0	1	0	0	0	1	0.25	0	14	16	1	7.75	1	3	0	1.33333	0	0	0	0	0	5	1	0	1.5	0	0	0	0	0	0	1	1	1	0	1
gi|6320637|ref|NP_010717.1|	TIF35	0	0	0	1	0.25	0	2	1	0	0.75	0	0	0	0	0	0	0	0	0	0	0	0	0	0	0	0	0	0	0	0	0	0	0	0	0	0	1	0	1
gi|6320589|ref|NP_010669.1|	YRA1	0	2	9	8	4.75	0	19	4	5	7	0	0	6	0	1.5	4	1	2	2.33333	0	0	1	1	12	20	17	7	14	0	0	19	19	0	0	0	0	1	0	1
gi|14318517|ref|NP_116650.1|	SEC4	0	0	0	1	0.25	0	0	0	0	0	0	0	0	0	0	0	0	0	0	0	0	0	0	0	0	0	0	0	0	0	0	0	0	0	0	0	1	0	1
gi|6324690|ref|NP_014759.1|	RPO31	0	0	0	1	0.25	0	0	5	4	2.25	0	0	0	0	0	2	0	1	1	0	0	2	2	0	0	0	0	0	2	2	0	0	0	0	1	1	1	0	1
gi|6324496|ref|NP_014565.1|		1	0	0	1	0.5	0	6	3	3	3	0	0	0	1	0.25	0	0	0	0	0	0	0	0	0	0	0	0	0	0	0	0	0	0	0	0	0	1	0	1
gi|6323420|ref|NP_013492.1|		0	1	3	3	1.75	0	6	12	13	7.75	0	0	2	0	0.5	0	0	0	0	0	0	0	0	1	0	2	2	1.25	0	0	0	0	0	0	0	0	1	0	1
gi|6324191|ref|NP_014261.1|	SRV2	0	0	0	0	0	0	1	4	2	1.75	0	0	0	0	0	0	0	0	0	0	0	0	0	0	0	0	2	0.5	0	0	0	0	0	0	0	0	1	0	1
gi|6319709|ref|NP_009792.1|		1	2	0	0	0.75	0	2	6	4	3	0	0	2	3	1.25	1	2	2	1.66667	0	0	0	0	0	0	0	0	0	0	0	0	0	0	0	0	0	1	0	1
gi|6319900|ref|NP_009981.1|	RSC6	4	0	0	5	2.25	1	4	4	2	2.75	0	0	0	3	0.75	0	5	1	2	0	0	1	1	0	0	0	0	0	0	0	2	2	0	0	0	0	1	0	1
gi|6325213|ref|NP_015282.1|	NOP4	8	1	9	6	6	2	11	2	13	7	0	1	0	1	0.5	2	0	1	1	0	0	4	4	0	0	0	0	0	0	0	1	1	0	0	0	0	1	0	1
gi|6319868|ref|NP_009949.1|	HTL1	1	0	0	2	0.75	0	0	4	4	2	0	1	0	0	0.25	0	1	0	0.333333	0	0	0	0	0	0	0	0	0	0	0	0	0	0	0	0	0	1	0	1
gi|6321003|ref|NP_011082.1|		0	0	0	3	0.75	0	1	1	1	0.75	0	0	0	0	0	0	0	0	0	0	0	0	0	0	0	1	0	0.25	0	0	0	0	0	0	4	4	1	0	1
gi|6322000|ref|NP_012076.1|		1	0	0	0	0.25	0	0	0	4	1	0	0	1	2	0.75	1	1	1	1	0	0	0	0	0	0	0	0	0	0	0	0	0	0	0	0	0	1	0	1
gi|6324208|ref|NP_014278.1|		1	0	0	0	0.25	0	0	0	0	0	0	0	0	0	0	0	0	0	0	0	0	0	0	0	0	0	0	0	0	0	0	0	0	0	0	0	1	0	1
gi|6320417|ref|NP_010497.1|		2	0	0	1	0.75	1	5	15	8	7.25	0	1	0	5	1.5	1	1	1	1	0	0	0	0	0	0	0	0	0	0	0	0	0	0	0	0	0	1	0	1
gi|6324588|ref|NP_014657.1|	RTS1	0	0	0	0	0	0	1	3	2	1.5	0	2	0	0	0.5	0	0	0	0	0	0	0	0	6	5	0	0	2.75	0	0	0	0	0	0	0	0	1	0	1
gi|6322455|ref|NP_012529.1|		0	0	0	0	0	0	0	3	1	1	0	0	0	0	0	0	0	0	0	0	0	0	0	0	0	0	0	0	0	0	0	0	0	0	0	0	1	0	1
gi|6321874|ref|NP_011950.1|	KSP1	0	0	4	6	2.5	0	1	4	8	3.25	0	0	0	0	0	0	0	0	0	0	0	0	0	0	0	0	0	0	0	0	0	0	0	0	0	0	1	0	1
gi|6322838|ref|NP_012911.1|		0	0	0	8	2	0	12	10	12	8.5	0	0	0	0	0	0	1	2	1	0	0	1	1	0	0	0	0	0	0	0	0	0	0	0	0	0	1	0	1
gi|6325131|ref|NP_015199.1|	NAN1	0	1	1	3	1.25	0	9	7	25	10.25	0	0	0	0	0	0	0	0	0	0	0	0	0	0	0	0	0	0	0	0	0	0	0	0	0	0	1	0	1
gi|6322815|ref|NP_012889.1|		1	0	0	0	0.25	0	0	2	0	0.5	0	0	0	0	0	0	0	0	0	0	0	0	0	0	0	0	0	0	0	0	0	0	0	0	0	0	1	0	1
gi|6325299|ref|NP_015367.1|	PUF2	2	0	0	1	0.75	1	2	7	5	3.75	0	1	0	1	0.5	0	0	4	1.33333	0	0	0	0	0	0	0	0	0	0	0	0	0	0	0	0	0	1	0	1
gi|6320101|ref|NP_010181.1|		0	1	0	5	1.5	1	12	20	14	11.75	0	0	3	0	0.75	3	5	1	3	0	0	0	0	0	0	0	0	0	0	0	0	0	0	0	0	0	1	0	1
gi|6320334|ref|NP_010414.1|		0	0	0	0	0	0	0	1	0	0.25	0	0	0	0	0	0	0	0	0	0	0	0	0	0	0	0	0	0	0	0	0	0	0	0	0	0	1	0	1
gi|6323368|ref|NP_013440.1|	SGD1	0	1	1	0	0.5	0	4	11	8	5.75	0	0	1	0	0.25	0	0	0	0	0	0	0	0	0	0	0	0	0	0	0	0	0	0	0	0	0	1	0	1
gi|41629671|ref|NP_009446.2|	SEA4	0	0	0	0	0	0	0	1	1	0.5	0	0	0	0	0	0	0	0	0	0	0	0	0	0	0	0	0	0	0	0	1	1	0	0	0	0	1	0	1
gi|6322676|ref|NP_012749.1|	EBP2	0	0	0	0	0	1	0	2	3	1.5	0	0	0	5	1.25	0	2	0	0.666667	0	0	0	0	0	0	2	3	1.25	0	0	1	1	0	0	0	0	1	0	1
gi|10383761|ref|NP_009900.2|	HIS4	0	0	0	0	0	0	0	0	0	0	0	0	0	0	0	0	0	0	0	0	0	0	0	0	0	0	0	0	0	0	0	0	0	0	0	0	1	0	1
gi|6321721|ref|NP_011798.1|	BGL2	0	0	0	0	0	1	0	2	1	1	0	0	1	0	0.25	0	0	0	0	1	1	0	0	0	0	0	0	0	0	0	0	0	0	0	0	0	1	0	1
gi|6319445|ref|NP_009527.1|	LSM2	0	1	0	0	0.25	0	0	2	2	1	0	0	0	0	0	0	0	0	0	0	0	0	0	0	0	0	0	0	0	0	0	0	0	0	0	0	1	0	1
gi|14318569|ref|NP_116702.1|	DUG1	0	0	1	0	0.25	0	0	1	0	0.25	0	0	0	0	0	0	0	0	0	0	0	0	0	0	0	0	0	0	0	0	0	0	0	0	0	0	1	0	1
gi|6320352|ref|NP_010432.1|		0	0	2	0	0.5	0	1	0	2	0.75	0	3	0	1	1	0	0	1	0.333333	0	0	0	0	0	0	0	0	0	0	0	0	0	0	0	0	0	1	0	1
gi|6324098|ref|NP_014168.1|	PDR16	3	0	0	0	0.75	0	0	0	0	0	0	0	0	0	0	0	0	0	0	0	0	0	0	0	0	1	0	0.25	0	0	0	0	0	0	0	0	1	0	1
gi|6322395|ref|NP_012469.1|		2	0	0	0	0.5	0	0	0	0	0	0	0	0	0	0	0	0	0	0	0	0	1	1	0	0	0	0	0	0	0	0	0	0	0	0	0	1	0	1
gi|6322608|ref|NP_012682.1|	BAT2	0	0	0	0.5	0.125	0	1	6	3	2.5	0	0	0	0	0	0	0.5	1	0.5	0	0	0	0	0	0	0	0	0	0	0	0	0	0	0	0	0	1	0	1
gi|6324078|ref|NP_014148.1|	NRD1	0	0	1	0	0.25	0	1	0	6	1.75	0	0	2	0	0.5	0	0	0	0	0	0	2	2	0	0	0	0	0	0	0	0	0	0	0	0	0	1	0	1
gi|6320147|ref|NP_010227.1|	MBP1	2	0	2	1	1.25	0	0	5	3	2	0	0	0	1	0.25	0	5	4	3	0	0	0	0	0	0	0	0	0	0	0	0	0	0	0	0	0	1	0	1
gi|6321265|ref|NP_011342.1|	0RN1	0	0	1	1	0.5	0	1	9	4	3.5	0	0	0	0	0	0	0	0	0	0	0	2	2	1	0	0	0	0.25	0	0	0	0	0	0	0	0	1	0	1
gi|6319290|ref|NP_009373.1|	MYO4	0	1.15385	0	2.11111	0.816239	0	0	5.17007	2.09917	1.81731	0	1	0	0	0.25	0	0	0	0	0	0	0	0	0	0	0	2	0.5	0	0	0	0	0	0	0	0	1	0	1
gi|6324557|ref|NP_014626.1|	CMK2	0	0	0	0	0	0	0	8	5	3.25	0	1	2	0	0.75	0	1	0	0.333333	0	0	0	0	1	1	3	0	1.25	0	0	3	3	0	0	0	0	1	0	1
gi|6322878|ref|NP_012951.1|	GCN3	9	0	1	1	2.75	1	0	1	3	1.25	0	0	0	4	1	0	0	3	1	0	0	0	0	0	0	0	0	0	0	0	0	0	0	0	0	0	1	0	1
gi|6324117|ref|NP_014187.1|	VID27	1	0	0	0	0.25	1	0	3	1	1.25	0	0	0	2	0.5	2	3	1	2	0	0	0	0	0	0	0	0	0	0	0	0	0	0	0	0	0	1	0	1
gi|6320067|ref|NP_010147.1|	PPH21	1	0	0	0	0.25	0	1	7.33333	2	2.58333	0	0	3	0	0.75	0	0	0	0	0	0	1	1	0	0	0	0	0	0	0	0	0	0	0	0	0	1	0	1
gi|6324279|ref|NP_014349.1|	SFB2	0	0	0	0	0	0	0	0	1	0.25	0	0	0	0	0	0	0	0	0	0	0	0	0	0	0	0	0	0	0	0	0	0	0	0	0	0	1	0	1
gi|6319533|ref|NP_009615.1|	AKL1	0	0	0	3	0.75	0	1	1	0	0.5	0	0	0	0	0	0	0	0	0	0	0	0	0	0	0	0	0	0	0	0	1	1	2	2	0	0	1	0	1
gi|6322733|ref|NP_012806.1|	PRR1	0	0	0	3	0.75	0	1	1	0	0.5	0	0	0	2	0.5	0	2	0	0.666667	0	0	0	0	0	0	0	0	0	0	0	0	0	0	0	0	0	1	0	1
gi|6323241|ref|NP_013313.1|	TUB4	0	1	1	0	0.5	0	2	2	3	1.75	0	0	0	0	0	0	0	0	0	0	0	0	0	0	0	0	0	0	0	0	0	0	0	0	0	0	1	0	1
gi|6325441|ref|NP_015509.1|	DPM1	0	0	0	0	0	0	2	3	0	1.25	0	0	0	0	0	0	0	0	0	0	0	0	0	0	0	0	0	0	0	0	0	0	0	0	0	0	1	0	1
gi|6325097|ref|NP_015165.1|	CDC60	0	1	0	0	0.25	0	0	1	2	0.75	0	1	0	1	0.5	0	0	0	0	0	0	0	0	0	0	0	0	0	0	0	0	0	0	0	0	0	1	0	1
gi|6321704|ref|NP_011780.1|		0	0	0	2	0.5	0	0	6	6	3	0	0	0	0	0	0	0	0	0	0	0	0	0	0	0	0	0	0	0	0	0	0	0	0	0	0	1	0	1
gi|6322387|ref|NP_012461.1|	SMC3	2	0	0	0	0.5	0	3	19	7	7.25	0	0	0	1	0.25	0	0	3	1	0	0	0	0	0	0	0	0	0	0	0	0	0	0	0	0	0	1	0	1
gi|6322466|ref|NP_012540.1|		0	0	0	1	0.25	0	0	0	1	0.25	0	0	0	0	0	0	0	0	0	0	0	0	0	0	0	0	0	0	0	0	0	0	0	0	0	0	1	0	1
gi|6323635|ref|NP_013706.1|	ERG6	0	0	0	1	0.25	0	0	1	1	0.5	0	0	0	0	0	0	0	0	0	0	0	0	0	0	0	0	0	0	0	0	0	0	0	0	0	0	1	0	1
gi|6323929|ref|NP_014000.1|	ZDS1	0	0	2	1	0.75	0	0	3	3	1.5	0	0	0	0	0	0	0	0	0	0	0	0	0	0	6	0	0	1.5	0	0	1	1	0	0	0	0	1	0	1
gi|6322076|ref|NP_012151.1|	NUP159	0	0	1	0	0.25	0	0	0	2	0.5	0	0	1	0	0.25	0	0	0	0	0	0	0	0	0	0	0	0	0	0	0	0	0	0	0	0	0	1	0	1
gi|6319448|ref|NP_009530.1|	MCM2	0	0	0	1	0.25	0.5	0	3	5	2.125	0	0	1	0	0.25	0	0	2	0.666667	0	0	0	0	0	0	0	0	0	0	0	0	0	0	0	0	0	1	0	1
gi|6319276|ref|NP_009359.1|	CDC24	0	0	0	4	1	0	2	4	4	2.5	0	0	0	1	0.25	0	1	0	0.333333	0	0	0	0	0	0	0	0	0	0	0	0	0	0	0	0	0	1	0	1
gi|6324427|ref|NP_014496.1|		2	0	0	1	0.75	0	1	5	1	1.75	0	0	0	4	1	0	1	10	3.66667	0	0	0	0	0	0	0	0	0	0	0	0	0	0	0	0	0	1	0	1
gi|6323435|ref|NP_013507.1|	SFP1	0	0	1	0	0.25	0	0	0	6	1.5	0	0	0	0	0	0	0	0	0	0	0	0	0	0	0	0	0	0	0	0	0	0	0	0	0	0	1	0	1
gi|6319636|ref|NP_009718.1|		2	0	0	2	1	0	0	1	3	1	0	2	1	3	1.5	2	5	0	2.33333	0	0	0	0	0	0	0	0	0	0	0	0	0	0	0	0	0	1	0	1
gi|6321796|ref|NP_011872.1|	SOD2	0	0	0	2	0.5	0	0	0	0	0	0	0	0	0	0	0	0	0	0	0	0	0	0	0	0	0	0	0	0	0	0	0	0	0	0	0	1	0	1
gi|14318554|ref|NP_116687.1|	SMC2	0	0	0	0	0	0	1	7	5	3.25	0	0	0	0	0	0	1	0	0.333333	0	0	0	0	0	0	0	0	0	0	0	0	0	0	0	0	0	1	0	1
gi|6324017|ref|NP_014087.1|	RFA2	0	0	1	0	0.25	0	0	0	0	0	0	0	0	2	0.5	0	0	0	0	0	0	0	0	0	0	0	0	0	0	0	0	0	0	0	0	0	1	0	1
gi|6323965|ref|NP_014036.1|	FKS3	0	0	0	0	0	0	0	1	0	0.25	0	0	0	0	0	0	0	0	0	0	0	0	0	0	0	0	0	0	0	0	0	0	0	0	0	0	1	0	1
gi|6320941|ref|NP_011020.1|		0	0	0	0	0	0	0	1	3	1	0	1	0	0	0.25	0	0	0	0	0	0	0	0	0	0	0	0	0	0	0	0	0	0	0	0	0	1	0	1
gi|6324109|ref|NP_014179.1|	ADE12	0	0	0	0	0	0	0	0	0	0	0	0	0	0	0	0	0	0	0	0	0	0	0	0	0	0	0	0	0	0	0	0	0	0	0	0	1	0	1
gi|6324194|ref|NP_014264.1|	FPR1	0	1	0	0	0.25	0	0	1	2	0.75	0	0	0	0	0	0	0	0	0	0	0	1	1	0	0	0	0	0	0	0	0	0	0	0	0	0	1	0	1
gi|6320306|ref|NP_010386.1|	AR01	0	0	0	0	0	0	0	0	4	1	0	0	0	0	0	0	0	0	0	0	0	0	0	0	4	1	0	1.25	0	0	2	2	0	0	0	0	1	0	1
gi|16198342|ref|NP_428268.1|	RGD2	3	1	2	0	1.5	0	1	3	3	1.75	0	0	1	0	0.25	0	0	0	0	0	0	0	0	0	0	0	0	0	0	0	0	0	0	0	0	0	1	0	1
gi|6324592|ref|NP_014661.1|	ROD1	1	0	4	0	1.25	0	6	6	7	4.75	0	0	0	0	0	0	1	0	0.333333	0	0	0	0	0	0	0	0	0	0	0	0	0	0	0	0	0	1	0	1
gi|6325286|ref|NP_015354.1|	APL4	0	0	5	3	2	0	4	11	10	6.25	0	0	0	0	0	0	0	0	0	0	0	1	1	0	0	0	0	0	0	0	1	1	0	0	0	0	1	0	1
gi|6325066|ref|NP_015134.1|	NAB3	0	0	0	0	0	0	0	0	1	0.25	0	0	1	0	0.25	0	0	1	0.333333	1	1	0	0	0	0	0	0	0	0	0	0	0	0	0	0	0	1	0	1
gi|37362644|ref|NP_011105.2|		0	1	1	0	0.5	0	5	4	4	3.25	0	0	0	0	0	1	0	0	0.333333	0	0	0	0	0	0	0	0	0	0	0	0	0	0	0	0	0	1	0	1
gi|6325247|ref|NP_015315.1|	RET3	2	0	0	0	0.5	0	5	4	3	3	0	0	0	0	0	0	0	0	0	0	0	0	0	0	0	0	0	0	0	0	0	0	0	0	0	0	1	0	1
gi|6321929|ref|NP_012005.1|	ARO9	1	0	0	0	0.25	0	3	9	1	3.25	0	0	0	0	0	0	0	0	0	0	0	0	0	0	0	0	0	0	0	0	0	0	0	0	0	0	1	0	1
gi|6324772|ref|NP_014841.1|	BFR1	1	0	0	0	0.25	0	0	0	1	0.25	0	0	0	0	0	0	0	0	0	0	0	0	0	0	0	0	2	0.5	0	0	0	0	0	0	0	0	1	0	1
gi|6320395|ref|NP_010475.1|	SLY1	0	0	0	0	0	0	1	2	0	0.75	0	0	0	0	0	0	0	0	0	0	0	0	0	0	0	0	0	0	0	0	0	0	0	0	0	0	1	0	1
gi|6324079|ref|NP_014149.1|	RAD50	0	0	1	0	0.25	0	0	7	3	2.5	0	1	1	0	0.5	0	0	0	0	0	0	0	0	0	0	0	0	0	0	0	0	0	0	0	0	0	1	0	1
gi|6319752|ref|NP_009834.1|		1	0	1	0	0.5	0	0	0	1	0.25	0	0	0	0	0	0	0	0	0	0	0	0	0	0	1	0	0	0.25	0	0	0	0	0	0	0	0	1	0	1
gi|6325369|ref|NP_015437.1|	MRD1	1	1	2	0	1	0	0	0	9	2.25	0	0	0	0	0	0	0	0	0	0	0	0	0	0	0	0	0	0	0	0	0	0	0	0	0	0	1	0	1
gi|6321812|ref|NP_011888.1|	MYO1	0	4	0	5	2.25	0	5	3	3	2.75	0	0	0	0	0	0	1	0	0.333333	1	1	0	0	0	6	10	5	5.25	0	0	0	0	0	0	0	0	1	0	1
gi|37362679|ref|NP_013300.2|	PBA1	2	0	0	2	1	0	4	0	9	3.25	0	0	1	0	0.25	0	0	0	0	0	0	0	0	0	0	0	0	0	0	0	0	0	0	0	0	0	1	0	1
gi|6681848|ref|NP_012160.2|	MOB1	0	0	0	1	0.25	0	0	1	4	1.25	0	1	0	0	0.25	0	0	0	0	0	0	0	0	4	6	0	0	2.5	0	0	4	4	0	0	0	0	1	0	1
gi|6320145|ref|NP_010225.1|	USO1	0	0	0	0	0	0	0	0	0	0	0	0	0	0	0	0	0	1	0.333333	1	1	0	0	0	0	0	0	0	0	0	0	0	0	0	0	0	1	0	1
gi|6322086|ref|NP_012161.1|	SLM1	0	1	2	0	0.75	0	6	2	10	4.5	0	0	0	0	0	0	0	0	0	0	0	0	0	0	7	0	2	2.25	0	0	1	1	0	0	0	0	1	0	1
gi|6322842|ref|NP_012915.1|		0	0	0	0	0	0	1	0	0	0.25	0	0	1	0	0.25	0	0	0	0	0	0	0	0	0	0	0	0	0	0	0	0	0	0	0	0	0	1	0	1
gi|6325041|ref|NP_015109.1|	CBP3	0	0	0	2	0.5	0	0	1	1	0.5	0	0	0	0	0	0	0	0	0	0	0	0	0	8	10	9	3	7.5	0	0	0	0	0	0	0	0	1	0	1
gi|6321955|ref|NP_012031.1|	YAP1801	1	0	0	0	0.25	0	0	1	2	0.75	0	0	1	0	0.25	0	0	0	0	0	0	0	0	0	0	0	0	0	0	0	0	0	0	0	0	0	1	0	1
gi|6321529|ref|NP_011606.1|		1	2	0	0	0.75	1	1	6	19	6.75	0	0	0	6	1.5	1	3	3	2.33333	0	0	0	0	1	0	0	0	0.25	0	0	2	2	0	0	0	0	1	0	1
gi|6324818|ref|NP_014887.1|		0	0	0	0	0	0	2	0	1	0.75	0	0	0	0	0	0	0	0	0	0	0	0	0	0	0	0	0	0	0	0	0	0	0	0	0	0	1	0	1
gi|6320273|ref|NP_010353.1|		0	0	1	0	0.25	0	0	3	0	0.75	0	0	0	0	0	0	0	0	0	0	0	0	0	0	0	0	0	0	0	0	0	0	0	0	0	0	1	0	1
gi|6320571|ref|NP_010651.1|		0	0	0	0	0	0	0	0	0	0	0	1	0	3	1	0	0	0	0	0	0	0	0	0	0	0	0	0	0	0	0	0	0	0	0	0	1	0	1
gi|6325018|ref|NP_015087.1|	SUI3	0	0	0	5	1.25	0	3	7	1	2.75	0	0	0	0	0	0	0	0	0	0	0	0	0	2	6	0	1	2.25	0	0	0	0	0	0	0	0	1	0	1
gi|37362641|ref|NP_010853.2|	CIN8	0	0	1	0	0.25	0	0	0	1	0.25	0	0	2	2	1	0	0	0	0	0	0	0	0	0	4	0	0	1	0	0	0	0	0	0	0	0	1	0	1
gi|6325173|ref|NP_015241.1|	BRO1	4	0	0	1	1.25	0	0	0	4	1	0	0	0	0	0	0	0	0	0	0	0	0	0	0	0	0	0	0	0	0	1	1	0	0	0	0	1	0	1
gi|6322631|ref|NP_012704.1|	SRY1	7	3	0	1	2.75	0	0	1	1	0.5	0	0	5	3	2	0	0	2	0.666667	0	0	0	0	0	0	0	0	0	0	0	0	0	0	0	0	0	1	0	1
gi|6322424|ref|NP_012498.1|	SN04	0	0	0	1	0.25	0	3	4	1	2	0	0	0	0	0	0	0	0	0	0	0	0	0	0	0	0	0	0	0	0	0	0	0	0	0	0	1	0	1
gi|6323330|ref|NP_013402.1|	ECM38	0	0	0	0	0	0	0	0	0	0	0	0	1	0	0.25	0	1	0	0.333333	0	0	0	0	0	0	0	0	0	0	0	0	0	0	0	0	0	1	0	1
gi|6320548|ref|NP_010628.1|		2	0	1	0.5	0.875	0	0	4	6	2.5	0	0	0	0	0	0	0	0	0	1	1	0	0	0.5	0	0	0	0.125	0	0	0	0	0	0	2	2	1	0	1
gi|6322585|ref|NP_012659.1|	ENT3	0	0	0	0	0	0	1	0	0	0.25	0	0	0	1	0.25	0	0	0	0	0	0	0	0	0	0	0	0	0	0	0	0	0	0	0	0	0	1	0	1
gi|14318557|ref|NP_116690.1|		0	0	0	0	0	0	3	1	0	1	0	0	0	0	0	0	0	0	0	0	0	0	0	0	0	1	1	0.5	0	0	0	0	0	0	0	0	1	0	1
gi|6321185|ref|NP_011262.1|	RTG2	0	1	0	0	0.25	1	0	0	1	0.5	0	0	0	0	0	0	0	0	0	0	0	0	0	0	0	0	0	0	0	0	1	1	0	0	0	0	1	0	1
gi|6322639|ref|NP_012712.1|	UBA1	0	0	0	0	0	0	0	0	0	0	0	0	0	0	0	0	0	0	0	0	0	0	0	0	0	0	0	0	0	0	0	0	0	0	0	0	1	0	1
gi|6319578|ref|NP_009660.1|	E0O84	0	0	2	1	0.75	0	0	2	6	2	0	0	0	0	0	0	0	0	0	0	0	0	0	2	11	1	0	3.5	0	0	0	0	0	0	0	0	1	0	1
gi|6323674|ref|NP_013744.1|	EIS1	0	1	6	0	1.75	1	4	3	3	2.75	1	0	1	0	0.5	0	1	1	0.666667	0	0	2	2	0	0	0	0	0	0	0	0	0	0	0	0	0	1	0	1
gi|6323402|ref|NP_013474.1|		3	0	0	1	1	0	2	0	2	1	0	0	3	2	1.25	0	0	2	0.666667	0	0	0	0	0	0	0	0	0	0	0	0	0	0	0	0	0	1	0	1
gi|6324147|ref|NP_014217.1|	IPI3	3	0	5	4	3	4	24	68	30	31.5	0	3	3	0	1.5	0	0	0	0	0	0	0	0	0	0	0	0	0	0	0	1	1	0	0	2	2	1	0	1
gi|37362621|ref|NP_009731.2|		0	0	0	0	0	0	2	3	8	3.25	0	0	0	0	0	0	0	0	0	0	0	0	0	0	0	0	0	0	0	0	2	2	0	0	0	0	1	0	1
gi|6321831|ref|NP_011907.1|	SRB2	0	0	0	0	0	0	0	0	0	0	0	0	0	0	0	0	1	0	0.333333	0	0	0	0	0	0	0	0	0	0	0	0	0	0	0	0	0	1	0	1
gi|6325202|ref|NP_015270.1|	LGE1	0	0	0	0	0	0	0	0	0	0	0	0	0	0	0	0	0	0	0	0	0	0	0	0	5	2	0	1.75	0	0	0	0	0	0	0	0	1	0	1
gi|6323211|ref|NP_013283.1|	SWI6	0	0	0	0	0	0	0	0	2	0.5	0	0	0	1	0.25	4	6	4	4.66667	0	0	0	0	0	0	0	0	0	0	0	0	0	0	0	0	0	1	0	1
gi|6320185|ref|NP_010265.1|	OSH2	2	0	1	5	2	0	1	0	13	3.5	0	0	0	0	0	0	0	1	0.333333	0	0	0	0	0	6	2	0	2	0	0	1	1	0	0	0	0	1	0	1
gi|6322737|ref|NP_012810.1|	ABF1	0	0	0	0	0	0	0	1	1	0.5	0	0	0	0	0	0	0	0	0	0	0	0	0	0	0	0	0	0	0	0	0	0	0	0	0	0	1	0	1
gi|6323948|ref|NP_014019.1|	TDA1	7	1	0	2	2.5	1	1	3	3	2	0	0	1	1	0.5	0	0	0	0	1	1	0	0	0	0	0	0	0	0	0	0	0	0	0	0	0	1	0	1
gi|6323842|ref|NP_013913.1|	MRPS17	0	0	0	0	0	0	0	0	2	0.5	0	0	0	0	0	0	0	0	0	0	0	0	0	0	0	0	0	0	0	0	0	0	0	0	0	0	1	0	1
gi|6325061|ref|NP_015129.1|	APL5	0	0	0	0	0	0	0	1	2	0.75	0	0	0	0	0	0	1	0	0.333333	0	0	0	0	0	1	0	0	0.25	0	0	0	0	0	0	0	0	1	0	1
gi|6320035|ref|NP_010115.1|	FAP7	0	0	0	0	0	0	0	0	2	0.5	0	0	0	1	0.25	0	0	0	0	0	0	0	0	0	0	0	0	0	0	0	0	0	0	0	0	0	1	0	1
gi|6319321|ref|NP_009404.1|	RFA1	0	0	0	0	0	0	0	0	0	0	0	0	0	0	0	0	0	0	0	0	0	0	0	0	0	0	0	0	0	0	0	0	0	0	0	0	1	0	1
gi|6324996|ref|NP_015064.1|	APM1	0	4	0	6	2.5	0	5	3	5	3.25	0	0	1	0	0.25	0	0	0	0	0	0	0	0	0	0	0	0	0	0	0	0	0	0	0	2	2	1	0	1
gi|6322436|ref|NP_012510.1|		0	0	0	1	0.25	0	0	0	4	1	0	0	0	0	0	0	0	0	0	0	0	0	0	0	0	0	0	0	0	0	0	0	0	0	0	0	1	0	1
gi|6320435|ref|NP_010515.1|		5	0	2	0	1.75	1	5	4	10	5	0	2	3	3	2	0	0	2	0.666667	0	0	0	0	0	0	0	0	0	0	0	2	2	0	0	1	1	1	0	1
gi|6322537|ref|NP_012611.1|	MIR1	0	0	1	0	0.25	0	0	1	3	1	0	0	0	0	0	0	0	0	0	0	0	0	0	0	0	0	0	0	0	0	0	0	0	0	0	0	1	0	1
gi|6321343|ref|NP_011420.1|		0	0	0	0	0	0	7	2	6	3.75	0	0	0	0	0	0	0	0	0	0	0	0	0	0	0	0	0	0	0	0	0	0	0	0	0	0	1	0	1
gi|6319434|ref|NP_009516.1|	APL3	1	0	0	4	1.25	0	1	1	3	1.25	0	0	0	0	0	0	0	0	0	1	1	0	0	1	0	0	0	0.25	0	0	1	1	0	0	0	0	1	0	1
gi|6321560|ref|NP_011637.1|		2	0	0	0	0.5	1	3	3	2	2.25	0	0	0	0	0	0	0	0	0	0	0	0	0	0	0	0	0	0	0	0	0	0	0	0	0	0	1	0	1
gi|6322552|ref|NP_012626.1|	FIP1	0	0	0	0	0	0	0	0	0	0	0	0	0	10	2.5	0	0	0	0	0	0	0	0	0	0	0	0	0	0	0	0	0	0	0	0	0	1	0	1
gi|6324424|ref|NP_014493.1|	SPT20	1	0	0	0	0.25	0	1	8	12	5.25	0	0	0	0	0	0	0	0	0	1	1	0	0	0	0	0	0	0	0	0	0	0	0	0	0	0	1	0	1
gi|6324834|ref|NP_014903.1|	GCD1	4	0	0	0	1	0	1	3	2	1.5	0	0	0	0	0	0	0	0	0	0	0	0	0	0	0	0	0	0	0	0	0	0	0	0	0	0	1	0	1
gi|6325175|ref|NP_015243.1|	MOT1	0	0	0	0	0	0	1	4	7	3	0	0	2	0	0.5	0	0	0	0	0	0	0	0	0	1	0	0	0.25	0	0	0	0	0	0	0	0	1	0	1
gi|6321991|ref|NP_012067.1|		2	0	0	1	0.75	4	25	55	33	29.25	0	0	2	0	0.5	1	7	0	2.66667	0	0	0	0	0	0	0	0	0	0	0	3	3	0	0	0	0	1	0	1
gi|6325360|ref|NP_015428.1|	PRE2	1	0	4	0	1.25	0	4	6	3	3.25	0	1	1	1	0.75	0	2	5	2.33333	0	0	0	0	0	0	0	0	0	0	0	0	0	0	0	0	0	1	0	1
gi|6319679|ref|NP_009761.1|		1	0	0	1	0.5	0	1	0	0	0.25	0	0	2	0	0.5	0	0	0	0	0	0	0	0	0	0	0	0	0	0	0	0	0	0	0	0	0	1	0	1
gi|6320353|ref|NP_010434.1|	NUM1	0	0	0	0	0	0	0	0	0	0	0	0	0	0	0	0	0	0	0	0	0	0	0	0	0	0	0	0	0	0	0	0	1	1	0	0	1	0	1
gi|6323569|ref|NP_013640.1|	COG8	1	0	0	0	0.25	0	1	0	0	0.25	0	0	0	0	0	0	0	0	0	0	0	0	0	1	1	0	0	0.5	0	0	2	2	0	0	0	0	1	0	1
gi|6320665|ref|NP_010745.1|		0	0	1	0	0.25	0	0	0	0	0	0	0	0	0	0	0	1	2	1	0	0	1	1	0	0	0	0	0	0	0	0	0	0	0	0	0	1	0	1
gi|6321584|ref|NP_011661.1|		0	0	1	0	0.25	0	1	4	11	4	0	0	0	0	0	0	0	0	0	0	0	0	0	0	4	3	0	1.75	0	0	0	0	0	0	0	0	1	0	1
gi|6322952|ref|NP_013025.1|		0	0	0	0	0	0	0	2	1	0.75	0	0	0	0	0	0	0	0	0	0	0	0	0	0	0	0	1	0.25	0	0	0	0	0	0	0	0	1	0	1
gi|6323074|ref|NP_013146.1|	STU2	0	0	0	1	0.25	0	0	2	5	1.75	0	0	0	0	0	0	0	0	0	0	0	0	0	0	0	0	0	0	0	0	0	0	0	0	0	0	1	0	1
gi|6320208|ref|NP_010288.1|	MAF1	0	0	0	1	0.25	1	0	0	2	0.75	0	0	0	0	0	0	0	0	0	0	0	0	0	0	0	0	0	0	0	0	0	0	0	0	2	2	1	0	1
gi|6319641|ref|NP_009723.1|		2	0	0	0	0.5	0	0	0	0	0	0	0	0	0	0	0	0	0	0	0	0	0	0	1	0	0	0	0.25	0	0	0	0	0	0	0	0	1	0	1
gi|6323225|ref|NP_013297.1|	PWP1	0	0	0	0	0	0	0	1	5	1.5	0	0	0	0	0	0	0	0	0	0	0	0	0	0	0	0	0	0	0	0	0	0	0	0	0	0	1	0	1
gi|6321878|ref|NP_011954.1|	NAM8	0	0	0	0	0	0	1	0	0	0.25	0	0	2	0	0.5	0	0	0	0	0	0	0	0	0	0	0	0	0	0	0	0	0	0	0	0	0	1	0	1
gi|6323304|ref|NP_013376.1|	MCM5	1	0	0	0	0.25	0.5	1	0	0	0.375	0	0	0	0	0	0	0	0	0	0	0	0	0	0	0	0	0	0	0	0	0	0	0	0	0	0	1	0	1
gi|6322588|ref|NP_012661.1|		1	0	0	0	0.25	0	6	1	0	1.75	0	0	0	0	0	0	1	0	0.333333	0	0	0	0	0	0	0	0	0	0	0	0	0	0	0	0	0	1	0	1
gi|6321382|ref|NP_011459.1|		5	0	0	0	1.25	1	2	2	10	3.75	0	0	0	0	0	0	0	0	0	0	0	0	0	0	0	0	0	0	0	0	0	0	0	0	0	0	1	0	1
gi|6319602|ref|NP_009684.1|	TPS1	1	0	0	0	0.25	0	0	0	0	0	0	0	0	0	0	0	0	0	0	0	0	0	0	0	0	0	0	0	0	0	0	0	0	0	0	0	1	0	1
gi|6319437|ref|NP_009519.1|	STU1	0	0	0	0	0	0	0	0	1	0.25	0	0	0	0	0	0	0	0	0	0	0	0	0	0	0	0	0	0	0	0	0	0	0	0	0	0	1	0	1
gi|6320718|ref|NP_010798.1|	SMT3	0	0	0	0	0	0	0	0	0	0	0	0	0	0	0	0	0	0	0	0	0	0	0	0	0	0	0	0	0	0	0	0	0	0	0	0	1	0	1
gi|6325403|ref|NP_015471.1|	ASN1	0	0	0	0	0	0	0	1	0	0.25	0	0	0	0	0	0	1	0	0.333333	0	0	0	0	0	0	0	0	0	0	0	0	0	0	0	0	0	1	0	1
gi|6320522|ref|NP_010602.1|		0	2	0	0	0.5	0	2	0	1	0.75	0	0	1	0	0.25	0	0	0	0	0	0	1	1	0	1	0	0	0.25	0	0	0	0	1	1	0	0	1	0	1
gi|6320764|ref|NP_010843.1|	DLD3	0	0	0	1	0.25	0	1	0	0	0.25	0	0	0	0	0	0	0	0	0	0	0	0	0	0	0	0	0	0	0	0	0	0	0	0	0	0	1	0	1
gi|6320111|ref|NP_010191.1|	SRP14	0	0	1	0	0.25	0	1	4	0	1.25	0	0	0	0	0	0	0	0	0	0	0	0	0	0	0	0	0	0	0	0	0	0	0	0	0	0	1	0	1
gi|6322839|ref|NP_012912.1|	ARC19	0	0	0	0	0	1	0	1	0	0.5	0	0	1	0	0.25	0	1	0	0.333333	0	0	0	0	0	0	0	0	0	0	0	0	0	0	0	0	0	1	0	1
gi|6324672|ref|NP_014741.1|	NUP1	0	0	0	0	0	0	0	1	0	0.25	0	0	0	0	0	0	0	0	0	0	0	0	0	0	0	0	0	0	0	0	0	0	0	0	0	0	1	0	1
gi|6325140|ref|NP_015208.1|	IDI1	0	0	0	0	0	0	0	0	0	0	0	0	0	0	0	0	0	0	0	0	0	0	0	0	0	0	0	0	0	0	0	0	0	0	0	0	1	0	1
gi|6322338|ref|NP_012412.1|	MTC1	0	0	0	0	0	0	0	0	0	0	0	0	0	0	0	0	0	0	0	0	0	0	0	0	0	0	0	0	0	0	0	0	0	0	0	0	1	0	1
gi|6321437|ref|NP_011514.1|	ERG26	1	1	0	1	0.75	0	0	1	0	0.25	0	1	2	0	0.75	0	0	0	0	0	0	0	0	0	0	0	0	0	0	0	0	0	0	0	0	0	1	0	1
gi|6324022|ref|NP_014092.1|	MCK1	0	0	0	1	0.25	0	3	0	4	1.75	0	0	0	0	0	0	0	0	0	0	0	0	0	0	0	0	0	0	0	0	0	0	0	0	0	0	1	0	1
gi|6323895|ref|NP_013966.1|	RNT1	3	0	2	0	1.25	0	1	5	14	5	0	0	0	0	0	0	0	0	0	0	0	0	0	0	0	0	0	0	0	0	0	0	0	0	0	0	1	0	1
gi|6323868|ref|NP_013939.1|	EFR3	0	1	2	3	1.5	0	10	11	18	9.75	0	0	0	1	0.25	0	0	0	0	0	0	0	0	4	14	4	3	6.25	0	0	0	0	0	0	0	0	1	0	1
gi|6320368|ref|NP_010448.1|	SEC1	0	0	1	2	0.75	0	4	3	0	1.75	0	0	0	0	0	0	0	0	0	0	0	0	0	0	1	1	1	0.75	0	0	0	0	0	0	0	0	1	0	1
gi|6321877|ref|NP_011953.1|	IPI1	1	0	1	1	0.75	0	6	26	23	13.75	0	0	0	0	0	0	0	0	0	0	0	0	0	0	2	0	0	0.5	0	0	3	3	0	0	2	2	1	0	1
gi|6324130|ref|NP_014200.1|	GCR2	0	0	0	1	0.25	0	0	1	3	1	0	0	1	0	0.25	0	0	0	0	0	0	0	0	0	0	0	0	0	0	0	0	0	0	0	0	0	1	0	1
gi|6321597|ref|NP_011674.1|		0	0	0	0	0	0	3	3	3	2.25	0	0	0	0	0	0	0	0	0	0	0	0	0	0	0	0	0	0	0	0	0	0	0	0	0	0	1	0	1
gi|6324423|ref|NP_014492.1|	DCP1	0	0	1	0	0.25	0	0	2	3	1.25	0	0	0	0	0	0	0	0	0	0	0	0	0	0	0	0	0	0	0	0	0	0	0	0	0	0	1	0	1
gi|6323351|ref|NP_013423.1|	BUD6	0	0	0	0	0	0	0	1	0	0.25	0	0	0	0	0	0	0	0	0	0	0	0	0	0	0	0	0	0	0	0	0	0	0	0	0	0	1	0	1
gi|14318501|ref|NP_116635.1|	LPD1	0	0	0	0	0	0	0	0	0	0	0	1	0	0	0.25	0	0	0	0	0	0	0	0	0	0	0	0	0	0	0	0	0	0	0	0	0	1	0	1
gi|6323712|ref|NP_013783.1|	UB04	0	0	0	1	0.25	0	0	0	1	0.25	0	0	0	0	0	0	0	0	0	0	0	0	0	0	0	0	0	0	0	0	0	0	0	0	0	0	1	0	1
gi|6319302|ref|NP_009385.1|		0	0	0	2	0.5	0	0	0	1	0.25	0	0	0	2	0.5	0	0	0	0	0	0	0	0	0	0	0	0	0	0	0	0	0	0	0	0	0	1	0	1
gi|6323007|ref|NP_013079.1|	SPA2	1	0	0	0	0.25	0	0	1	0	0.25	0	1	0	0	0.25	0	0	0	0	0	0	0	0	0	0	0	0	0	0	0	0	0	0	0	0	0	1	0	1
gi|6320379|ref|NP_010459.1|	HMO1	0	0	0	0	0	0	0	2	0	0.5	0	0	0	0	0	0	0	0	0	0	0	0	0	0	0	0	0	0	0	0	0	0	0	0	0	0	1	0	1
gi|6324513|ref|NP_014582.1|	GPD2	0	0	0	0	0	0	0	0	0	0	0	1	0	0	0.25	0	0	0	0	0	0	0	0	0	0	0	0	0	0	0	0	0	0	0	0	0	1	0	1
gi|6323482|ref|NP_013554.1|		1	0	1	0	0.5	0	2	0	0	0.5	0	0	0	0	0	0	0	0	0	0	0	0	0	0	0	0	0	0	0	0	0	0	0	0	0	0	1	0	1
gi|6324062|ref|NP_014132.1|	PIK1	0	0	0	0	0	0	0	2	0	0.5	0	0	0	0	0	0	0	0	0	0	0	0	0	0	0	0	0	0	0	0	0	0	0	0	0	0	1	0	1
gi|37362677|ref|NP_013127.2|	AAT2	0	0	0	0	0	0	0	1	0	0.25	0	0	0	0	0	0	0	0	0	0	0	0	0	0	0	0	0	0	0	0	0	0	0	0	0	0	1	0	1
gi|6324916|ref|NP_014985.1|	RPA43	0	0	0	0	0	0	0	0	0	0	0	0	1	0	0.25	0	0	0	0	0	0	0	0	0	0	0	0	0	0	0	0	0	0	0	0	0	1	0	1
gi|14318575|ref|NP_116708.1|	PRE4	0	0	0	0	0	0	0	1	0	0.25	0	0	0	0	0	0	0	0	0	0	0	0	0	0	0	0	0	0	0	0	0	0	0	0	0	0	1	0	1
gi|6320952|ref|NP_011031.1|	NUP157	0	0	0	0	0	0	1	0	0	0.25	0	0	0	0	0	0	0	0	0	0	0	0	0	0	0	0	0	0	0	0	0	0	0	0	0	0	1	0	1
gi|6324152|ref|NP_014222.1|		1	0	0	1	0.5	0	0	0	0	0	0	0	0	0	0	0	0	0	0	0	0	0	0	0	0	0	0	0	0	0	0	0	0	0	0	0	1	0	1
gi|6320129|ref|NP_010209.1|	BRE1	0	1	0	0	0.25	0	0	0	0	0	0	0	0	0	0	0	0	1	0.333333	1	1	0	0	0	3	0	0	0.75	0	0	0	0	0	0	0	0	1	0	1
gi|14318480|ref|NP_116615.1|	YPT1	0	0	0	1	0.25	0	0	0	0	0	0	0	0	0	0	0	0	0	0	0	0	0	0	0	0	0	0	0	0	0	0	0	0	0	0	0	1	0	1
gi|6322675|ref|NP_012748.1|	SNU114	1	0	0	0	0.25	0	0	0	0	0	0	0	0	0	0	0	0	0	0	0	0	0	0	0	0	0	0	0	0	0	0	0	0	0	0	0	1	0	1
gi|6320163|ref|NP_010242.1|	SIR2	4	1	0	1	1.5	0	5	2	2	2.25	0	0	0	0	0	0	0	0	0	0	0	0	0	0	0	0	0	0	0	0	0	0	0	0	0	0	1	0	1
gi|6323720|ref|NP_013791.1|	RCO1	2	0	0	2	1	0	1	0	2	0.75	0	0	0	1	0.25	0	1	1	0.666667	0	0	0	0	0	3	1	0	1	0	0	0	0	0	0	0	0	1	0	1
gi|6320813|ref|NP_010892.1|	GEA2	0	0	0	0	0	0	2	0	0	0.5	0	0	0	0	0	0	0	0	0	0	0	1	1	0	0	0	0	0	0	0	0	0	0	0	0	0	1	0	1
gi|6323619|ref|NP_013690.1|	APT1	0	1	0	0	0.25	0	1	0	0	0.25	0	0	0	0	0	0	0	0	0	0	0	0	0	0	0	0	0	0	0	0	0	0	0	0	0	0	1	0	1
gi|6322379|ref|NP_012453.1|	IML2	0	0	0	0	0	0	0	0	0	0	0	0	1	0	0.25	0	0	0	0	0	0	0	0	0	0	0	0	0	0	0	0	0	0	0	0	0	1	0	1
gi|6323893|ref|NP_013964.1|	BCH1	0	0	0	0	0	0	1	0	1	0.5	0	0	0	0	0	0	0	0	0	0	0	0	0	0	0	0	0	0	0	0	0	0	0	0	0	0	1	0	1
gi|6319491|ref|NP_009573.1|	KAP104	0	0	0	2	0.5	0	0	2	2	1	0	0	2	0	0.5	0	0	0	0	0	0	0	0	0	0	0	0	0	0	0	0	0	0	0	0	0	1	0	1
gi|6320326|ref|NP_010406.1|		0	0	0	0	0	0	0	0	0	0	0	0	0	0	0	0	1	1	0.666667	0	0	0	0	0	0	0	0	0	0	0	0	0	0	0	0	0	1	0	1
gi|6325001|ref|NP_015069.1|	HFI1	0	0	0	0	0	0	2	2	0	1	0	0	0	0	0	0	0	0	0	0	0	0	0	0	0	0	0	0	0	0	0	0	0	0	0	0	1	0	1
gi|6320365|ref|NP_010445.1|		3	0	0	0	0.75	0	3	1	5	2.25	0	0	0	0	0	0	0	0	0	0	0	0	0	0	0	0	0	0	0	0	0	0	0	0	0	0	1	0	1
gi|117937806|ref|NP_014296.2|		1	0	0	0	0.25	0	6	2	3	2.75	0	0	0	0	0	1	3	0	1.33333	0	0	1	1	0	0	0	0	0	0	0	2	2	1	1	0	0	1	0	1
gi|6323237|ref|NP_013309.1|	SEC13	0	0	0	0	0	0	1	2	6	2.25	0	0	1	2	0.75	0	0	0	0	0	0	0	0	0	0	0	0	0	0	0	0	0	0	0	0	0	1	0	1
gi|6325052|ref|NP_015120.1|	HRR25	0	0	0	0	0	0	0	3	6.85714	2.46429	0	0	0	0	0	0	0	0	0	0	0	0	0	0	1	0	0	0.25	0	0	0	0	0	0	0	0	1	0	1
gi|6323195|ref|NP_013267.1|	SEC10	0	0	0	0	0	0	0	2	1	0.75	0	0	0	0	0	0	0	0	0	0	0	0	0	0	0	0	0	0	0	0	0	0	0	0	0	0	1	0	1
gi|6321323|ref|NP_011400.1|	SNF4	0	0	0	0	0	0	0	0	2	0.5	0	0	1	0	0.25	0	1	0	0.333333	0	0	0	0	0	0	0	0	0	0	0	0	0	0	0	0	0	1	0	1
gi|6324950|ref|NP_015019.1|	ALD4	0	0	0	0	0	0	0	5	2	1.75	0	1	0	0	0.25	0	1	0	0.333333	1	1	0	0	1	0	0	0	0.25	0	0	0	0	0	0	0	0	1	0	1
gi|82795256|ref|NP_012189.2|	SEC28	1	0	0	0	0.25	0	0	1	1	0.5	0	0	1	0	0.25	0	0	0	0	0	0	0	0	0	0	0	0	0	0	0	0	0	0	0	0	0	1	0	1
gi|6323953|ref|NP_014024.1|		0	0	0	0	0	0	0	2	0	0.5	0	0	0	0	0	0	0	0	0	0	0	0	0	0	0	0	0	0	0	0	0	0	0	0	0	0	1	0	1
gi|6319293|ref|NP_009376.1|		0	0	0	0	0	0	0	1	0	0.25	0	0	0	0	0	0	0	0	0	0	0	0	0	0	1	0	0	0.25	0	0	0	0	0	0	0	0	1	0	1
gi|6324574|ref|NP_014643.1|	RRP6	0	2	0	1	0.75	0	1	1	9	2.75	0	0	0	0	0	0	0	0	0	0	0	0	0	0	0	0	0	0	0	0	0	0	0	0	0	0	1	0	1
gi|6319715|ref|NP_009797.1|		1	0	0	0	0.25	0	0	0	0	0	0	0	0	0	0	0	0	0	0	0	0	0	0	0	0	0	0	0	0	0	0	0	0	0	0	0	1	0	1
gi|6324358|ref|NP_014428.1|	SSK2	0	0	1	0	0.25	0	0	1	3	1	0	0	1	0	0.25	1	1	0	0.666667	0	0	0	0	0	0	0	0	0	0	0	0	0	0	0	0	0	1	0	1
gi|6323485|ref|NP_013557.1|	SST2	1	0	1	3	1.25	0	0	0	0	0	0	0	0	0	0	0	0	3	1	0	0	0	0	0	0	0	0	0	0	0	0	0	0	0	0	0	1	0	1
gi|6321999|ref|NP_012075.1|	SCH9	1	0	0	0	0.25	0	0	0	2	0.5	0	0	0	1	0.25	1	0	0	0.333333	0	0	0	0	0	0	0	0	0	0	0	0	0	0	0	0	0	1	0	1
gi|6323592|ref|NP_013663.1|	RSE1	2	0	0	1	0.75	0	6	1	3	2.5	0	0	0	0	0	0	0	0	0	0	0	0	0	0	0	0	0	0	0	0	0	0	0	0	0	0	1	0	1
gi|42742173|ref|NP_116696.2|	IRC5	0	0	0	3	0.75	0	2	5	3	2.5	0	0	0	0	0	0	0	0	0	0	0	0	0	0	0	0	0	0	0	0	0	0	0	0	0	0	1	0	1
gi|6320506|ref|NP_010586.1|		1	0	0	0	0.25	0	0	0	0	0	0	0	0	0	0	0	0	0	0	0	0	0	0	0	0	0	0	0	0	0	0	0	0	0	0	0	1	0	1
gi|6323033|ref|NP_013105.1|	SSL1	0	0	0	0	0	0	0	0	2	0.5	0	0	0	0	0	0	0	0	0	0	0	0	0	0	0	0	0	0	0	0	0	0	0	0	0	0	1	0	1
gi|6320231|ref|NP_010311.1|	REG1	0	0	0	0	0	0	0	1	2	0.75	0	0	0	0	0	0	0	0	0	0	0	0	0	0	1	0	0	0.25	0	0	0	0	0	0	0	0	1	0	1
gi|6322714|ref|NP_012787.1|	APL2	0	0	0	1	0.25	0	0	1	5	1.5	0	0	0	0	0	1	0	0	0.333333	0	0	0	0	0	0	0	0	0	0	0	1	1	1	1	0	0	1	0	1
gi|6321347|ref|NP_011424.1|		0	0	0	0	0	0	0	0	0	0	0	0	0	0	0	0	0	0	0	1	1	0	0	0	0	0	0	0	0	0	0	0	0	0	0	0	1	0	1
gi|6321527|ref|NP_011604.1|		1	0	1	2	1	0	3	6	11	5	0	0	0	0	0	0	0	0	0	0	0	0	0	0	0	0	0	0	0	0	0	0	0	0	1	1	1	0	1
gi|6320783|ref|NP_010862.1|	AFG1	0	0	0	0	0	0	0	1	0	0.25	0	0	0	0	0	0	0	0	0	0	0	0	0	0	0	0	0	0	0	0	0	0	0	0	0	0	1	0	1
gi|6320507|ref|NP_010587.1|	CFT1	0	0	1	0	0.25	0	0	1	0	0.25	0	0	0	2	0.5	0	1	3	1.33333	0	0	0	0	0	0	0	0	0	0	0	0	0	0	0	0	0	1	0	1
gi|6321677|ref|NP_011754.1|		0	0	0	0	0	0	0	0	0	0	0	0	0	0	0	0	0	0	0	0	0	1	1	0	0	0	0	0	0	0	0	0	0	0	0	0	1	0	1
gi|6319685|ref|NP_009767.1|	DUR1,2	0	0	0	0	0	0	0	0	0	0	0	0	0	1	0.25	0	0	0	0	0	0	0	0	0	0	0	0	0	0	0	0	0	0	0	0	0	1	0	1
gi|6320006|ref|NP_010086.1|		0	0	1	0	0.25	0	0	0	0	0	0	0	0	0	0	0	0	0	0	0	0	0	0	0	0	0	0	0	0	0	0	0	0	0	0	0	1	0	1
gi|6320369|ref|NP_010449.1|	TRM82	0	0	0	2	0.5	0	0	2	1	0.75	0	0	0	0	0	0	0	0	0	0	0	0	0	0	0	0	0	0	0	0	0	0	0	0	0	0	1	0	1
gi|6324635|ref|NP_014704.1|	CKA2	0	0	0	0	0	0	0	0	3	0.75	0	0	0	0	0	0	0	0	0	0	0	0	0	0	0	0	0	0	0	0	0	0	0	0	0	0	1	0	1
gi|6324021|ref|NP_014091.1|	KRI1	5	0	0	0	1.25	0	0	2	4	1.5	0	0	0	0	0	0	0	0	0	0	0	0	0	0	0	0	0	0	0	0	0	0	0	0	0	0	1	0	1
gi|6325118|ref|NP_015186.1|	UME1	0	0	0	0	0	1	0	7	7	3.75	0	0	0	0	0	0	0	0	0	0	0	0	0	0	0	0	0	0	0	0	0	0	0	0	0	0	1	0	1
gi|6321895|ref|NP_011971.1|	SBE22	3	0	1	2	1.5	2	2	6	4	3.5	0	0	0	0	0	0	0	0	0	0	0	0	0	0	0	0	0	0	0	0	0	0	0	0	0	0	1	0	1
gi|6323177|ref|NP_013249.1|	PEP3	0	0	0	0	0	0	0	0	0	0	0	0	0	0	0	0	1	0	0.333333	0	0	0	0	0	0	0	0	0	0	0	0	0	0	0	0	0	1	0	1
gi|37362615|ref|NP_009485.2|		0	0	0	0	0	0	0	1	1	0.5	0	0	0	0	0	0	0	0	0	0	0	0	0	0	0	0	0	0	0	0	0	0	0	0	0	0	1	0	1
gi|6319475|ref|NP_009557.1|	COQ1	0	0	0	0	0	1	0	2	5	2	0	0	0	0	0	0	0	0	0	0	0	0	0	0	0	0	0	0	0	0	0	0	0	0	0	0	1	0	1
gi|6322775|ref|NP_012848.1|		0	0	0	0	0	0	1	2	3	1.5	0	0	0	0	0	0	0	0	0	0	0	0	0	0	0	0	0	0	0	0	1	1	0	0	0	0	1	0	1
gi|6319976|ref|NP_010056.1|	SHS1	0	0	0	0	0	0	0	0	0	0	0	0	0	0	0	0	1	0	0.333333	0	0	0	0	0	0	0	0	0	0	0	0	0	0	0	0	0	1	0	1
gi|6322845|ref|NP_012918.1|	CAP1	0	2	2	0	1	0	0	2	0	0.5	0	0	0	0	0	0	0	0	0	0	0	0	0	0	0	0	0	0	0	0	0	0	0	0	0	0	1	0	1
gi|6323124|ref|NP_013196.1|	IOC2	0	0	1	1	0.5	0	0	0	2	0.5	0	0	0	0	0	0	0	0	0	0	0	0	0	0	0	0	0	0	0	0	0	0	0	0	0	0	1	0	1
gi|6324786|ref|NP_014855.1|		0	0	0	1	0.25	0	0	0	1	0.25	0	0	0	0	0	0	0	0	0	0	0	0	0	0	0	0	0	0	0	0	0	0	0	0	0	0	1	0	1
gi|6321605|ref|NP_011682.1|	TRS65	0	0	0	1	0.25	0	0	2	0	0.5	0	0	0	0	0	0	0	0	0	0	0	0	0	0	0	0	0	0	0	0	0	0	0	0	0	0	1	0	1
gi|6324250|ref|NP_014320.1|	TPM1	0	0	0	0	0	0	0	0	0	0	0	0	0	0	0	0	0	0	0	0	0	0	0	0	0	0	0	0	0	0	0	0	0	0	0	0	1	0	1
gi|6321849|ref|NP_011925.1|	MED6	0	1	1	1	0.75	0	2	2	0	1	0	0	0	0	0	0	0	0	0	0	0	0	0	0	0	0	0	0	0	0	0	0	0	0	0	0	1	0	1
gi|6321942|ref|NP_012018.1|	IMP3	0	0	0	0	0	0	5	1	3	2.25	0	0	0	0	0	0	0	0	0	0	0	0	0	0	0	0	0	0	0	0	0	0	0	0	0	0	1	0	1
gi|6321762|ref|NP_011838.1|	SNF6	0	0	1	0	0.25	0	0	2	2	1	0	0	0	0	0	0	0	0	0	0	0	0	0	0	0	0	0	0	0	0	0	0	0	0	0	0	1	0	1
gi|6320723|ref|NP_010803.1|		0	0	1	0	0.25	0	0	2	5	1.75	0	0	2	0	0.5	0	0	0	0	0	0	0	0	0	5	0	0	1.25	0	0	0	0	0	0	0	0	1	0	1
gi|6320996|ref|NP_011075.1|		1	0	0	0	0.25	0	1	0	4	1.25	0	3	1	0	1	0	0	0	0	0	0	0	0	0	0	0	0	0	0	0	0	0	0	0	0	0	1	0	1
gi|6323616|ref|NP_013687.1|	YML6	1	0	0	0	0.25	0	0	0	0	0	0	0	0	0	0	0	0	0	0	0	0	0	0	0	0	0	0	0	0	0	0	0	0	0	0	0	1	0	1
gi|6324470|ref|NP_014539.1|	TPT1	2	0	1	2	1.25	0	2	1	4	1.75	0	0	0	0	0	0	0	0	0	0	0	0	0	1	0	0	0	0.25	0	0	1	1	0	0	1	1	1	0	1
gi|6319386|ref|NP_009468.1|	BOI1	0	0	0	3	0.75	0	1.2	3	3	1.8	0	0	0	0	0	0	0	0	0	0	0	0	0	0	0	0	0	0	0	0	0	0	0	0	0	0	1	0	1
gi|6321517|ref|NP_011594.1|		1	0	1	0	0.5	0	0	0	5	1.25	0	0	0	0	0	0	0	0	0	0	0	0	0	0	0	0	0	0	0	0	0	0	0	0	0	0	1	0	1
gi|6324380|ref|NP_014450.1|		0	0	0	0	0	0	0	0	1	0.25	0	0	0	0	0	0	0	0	0	0	0	0	0	0	0	0	0	0	0	0	1	1	0	0	0	0	1	0	1
gi|6323043|ref|NP_013115.1|	BRE2	1	0	0	1	0.5	0	0	5	5	2.5	0	0	0	2	0.5	0	0	0	0	0	0	0	0	0	0	0	0	0	0	0	0	0	0	0	0	0	1	0	1
gi|6319365|ref|NP_009447.1|	RTG3	0	0	1	0	0.25	0	0	0	1	0.25	0	0	0	0	0	0	0	0	0	0	0	0	0	0	0	0	0	0	0	0	0	0	0	0	0	0	1	0	1
gi|6322782|ref|NP_012855.1|	NUP100	0	0	0	1	0.25	0	0	0	6	1.5	0	0	0	0	0	0	0	0	0	0	0	0	0	0	0	0	0	0	0	0	1	1	0	0	0	0	1	0	1
gi|6323251|ref|NP_013323.1|	UTP13	0	0	0	0	0	0	0	3	0	0.75	0	0	0	0	0	0	0	0	0	0	0	0	0	0	0	0	0	0	0	0	0	0	0	0	0	0	1	0	1
gi|6323853|ref|NP_013924.1|	VTI1	0	0	0	0	0	0	0	0	0	0	0	0	0	0	0	0	0	0	0	0	0	0	0	0	2	0	0	0.5	0	0	0	0	0	0	0	0	1	0	1
gi|6321290|ref|NP_011367.1|	ARO2	0	0	0	0	0	0	0	0	0	0	0	0	0	0	0	0	2	0	0.666667	0	0	0	0	0	0	0	0	0	0	0	0	0	0	0	0	0	1	0	1
gi|6319612|ref|NP_009694.1|		0	0	0	0	0	1	0	0	0	0.25	0	0	0	0	0	0	0	0	0	0	0	0	0	0	0	0	0	0	0	0	0	0	0	0	0	0	1	0	1
gi|6323819|ref|NP_013890.1|	MLH1	1	0	0	1	0.5	0	0	0	2	0.5	0	0	0	0	0	0	0	0	0	0	0	0	0	0	0	0	0	0	0	0	0	0	0	0	0	0	1	0	1
gi|6323703|ref|NP_013774.1|	FET3	0	0	0	0	0	0	0	0	0	0	0	0	0	0	0	0	0	0	0	0	0	0	0	0	0	0	0	0	0	0	0	0	0	0	0	0	1	0	1
gi|6324742|ref|NP_014811.1|		0	0	0	0	0	0	0	1	0	0.25	0	0	0	0	0	0	0	0	0	0	0	0	0	0	0	0	0	0	0	0	0	0	0	0	0	0	1	0	1
gi|6320449|ref|NP_010529.1|		0	0	0	0	0	0	0	0	1	0.25	0	0	0	0	0	0	0	0	0	0	0	0	0	0	0	0	0	0	0	0	0	0	0	0	0	0	1	0	1
gi|6320350|ref|NP_010430.1|	SWI5	1	0	0	0	0.25	0	0	1	0	0.25	0	0	0	1	0.25	0	2	0	0.666667	0	0	0	0	0	0	0	0	0	0	0	0	0	0	0	0	0	1	0	1
gi|6324382|ref|NP_014452.1|	ESF2	0	0	0	0	0	0	0	0	1	0.25	0	0	0	0	0	0	0	0	0	0	0	0	0	0	0	0	0	0	0	0	0	0	0	0	0	0	1	0	1
gi|6321914|ref|NP_011990.1|	CIA2	0	0	0	0	0	0	0	0	1	0.25	0	0	0	0	0	0	0	0	0	0	0	0	0	0	0	0	0	0	0	0	0	0	0	0	0	0	1	0	1
gi|162949219|ref|NP_001106172.1|		0	0	0	0	0	0	3	4	4	2.75	0	0	0	0	0	0	0	0	0	0	0	0	0	0	0	0	0	0	0	0	0	0	0	0	0	0	1	0	1
gi|6320976|ref|NP_011055.1|		3	0	0	0	0.75	1	0	0	1	0.5	0	0	0	0	0	0	0	0	0	0	0	0	0	0	0	0	0	0	0	0	0	0	0	0	0	0	1	0	1
gi|6324673|ref|NP_014742.1|	KTR1	0	0	0	0	0	0	0	0	0	0	0	0	0	0	0	0	0	0	0	0	0	0	0	0	0	0	0	0	0	0	0	0	0	0	0	0	1	0	1
gi|6319416|ref|NP_009498.1|		1	0	1	4	1.5	1	1	4	1	1.75	0	0	0	0	0	0	0	0	0	0	0	0	0	0	1	0	0	0.25	0	0	0	0	0	0	0	0	1	0	1
gi|6320259|ref|NP_010339.1|	CDC34	0	0	0	0	0	0	0	0	1	0.25	0	0	0	0	0	0	0	0	0	0	0	0	0	0	0	0	0	0	0	0	0	0	0	0	0	0	1	0	1
gi|6323125|ref|NP_013197.1|	KIN2	0	0	0	0	0	0	0	0	4	1	0	0	0	0	0	0	0	0	0	0	0	0	0	0	0	0	0	0	0	0	0	0	0	0	0	0	1	0	1
gi|6324482|ref|NP_014551.1|	MSH2	0	0	0	2	0.5	0	2	6	13	5.25	0	0	2	1	0.75	0	1	3	1.33333	0	0	0	0	0	0	0	0	0	0	0	0	0	0	0	0	0	1	0	1
gi|6325312|ref|NP_015380.1|	SEC8	0	0	0	1	0.25	0	0	0	1	0.25	1	0	0	0	0.25	0	0	0	0	0	0	0	0	0	0	0	0	0	0	0	0	0	0	0	0	0	1	0	1
gi|6324472|ref|NP_014541.1|	PKH2	2	0	0	2	1	0	0	4	1	1.25	0	0	0	0	0	0	0	0	0	0	0	0	0	0	0	0	0	0	0	0	0	0	0	0	0	0	1	0	1
gi|6320887|ref|NP_010966.1|	SAP1	0	0	0	2	0.5	0	0	0	6.11111	1.52778	0	0	0	0	0	0	0	0	0	0	0	0	0	1	2	0	0	0.75	0	0	0	0	0	0	0	0	1	0	1
gi|6322806|ref|NP_012879.1|	PRI2	1	0	1	1	0.75	0	2	8	5	3.75	0	0	0	0	0	0	0	0	0	0	0	0	0	0	0	0	0	0	0	0	0	0	0	0	0	0	1	0	1
gi|6324068|ref|NP_014138.1|	ORC5	1	0	0	0	0.25	0	0	0	1	0.25	0	0	0	0	0	0	0	2	0.666667	0	0	0	0	0	0	0	0	0	0	0	0	0	0	0	0	0	1	0	1
gi|6321346|ref|NP_011423.1|	NUP145	0	0	0	0	0	0	4	0	11	3.75	0	0	0	0	0	0	0	0	0	0	0	0	0	0	1	0	0	0.25	0	0	1	1	0	0	0	0	1	0	1
gi|6321889|ref|NP_011965.1|		0	0	0	0	0	0	0	0	0	0	0	0	0	0	0	0	0	0	0	0	0	0	0	0	0	0	2	0.5	0	0	0	0	0	0	0	0	1	0	1
gi|6321864|ref|NP_011940.1|	OSH3	0	0	0	0	0	0	0	1	0	0.25	0	0	0	0	0	0	0	0	0	0	0	0	0	0	0	0	0	0	0	0	0	0	0	0	0	0	1	0	1
gi|6324428|ref|NP_014497.1|	NOP8	0	1	0	1	0.5	0	4	0	2	1.5	0	0	0	0	0	0	0	0	0	0	0	0	0	0	0	0	0	0	0	0	0	0	0	0	0	0	1	0	1
gi|6325194|ref|NP_015262.1|	TIM50	0	0	0	0	0	0	1	4	0	1.25	0	0	0	0	0	0	0	0	0	0	0	0	0	0	0	0	0	0	0	0	0	0	0	0	0	0	1	0	1
gi|6319274|ref|NP_009358.1|	ERV46	0	0	0	0	0	0	0	3	2	1.25	0	0	0	0	0	0	0	0	0	0	0	0	0	0	0	0	0	0	0	0	0	0	0	0	0	0	1	0	1
gi|6321281|ref|NP_011358.1|		0	0	0	0	0	0	7	3	1	2.75	0	0	0	0	0	0	0	0	0	0	0	0	0	0	0	0	0	0	0	0	0	0	0	0	0	0	1	0	1
gi|6324213|ref|NP_014283.1|		1	0	0	0	0.25	0	0	0	0	0	0	0	0	0	0	0	0	0	0	0	0	0	0	0	0	0	0	0	0	0	0	0	0	0	0	0	1	0	1
gi|6324815|ref|NP_014884.1|	MET7	0	0	0	0	0	0	0	0	1	0.25	0	0	0	0	0	0	0	0	0	0	0	0	0	0	0	0	0	0	0	0	0	0	0	0	0	0	1	0	1
gi|6320957|ref|NP_011036.1|	SWI4	0	0	1	0	0.25	0	1	1	4	1.5	0	0	0	0	0	0	0	0	0	0	0	0	0	0	0	0	0	0	0	0	0	0	0	0	0	0	1	0	1
gi|6320942|ref|NP_011021.1|		2	1	0	0	0.75	2	3	1	4	2.5	0	0	0	1	0.25	0	0	0	0	2	2	0	0	0	0	0	0	0	0	0	1	1	0	0	0	0	1	0	1
gi|6323525|ref|NP_013596.1|	BUL2	0	0	1	3	1	0	5	10	12	6.75	0	0	0	0	0	0	0	0	0	0	0	0	0	0	0	0	0	0	0	0	0	0	0	0	0	0	1	0	1
gi|6322743|ref|NP_012816.1|	AAT1	1	0	0	0	0.25	0	1	2	2	1.25	0	1	0	0	0.25	0	0	0	0	0	0	0	0	0	0	0	0	0	0	0	2	2	0	0	0	0	1	0	1
gi|6320980|ref|NP_011059.1|		0	0	4	3	1.75	0	3	0	3	1.5	0	0	0	0	0	0	0	0	0	0	0	0	0	0	0	0	0	0	0	0	0	0	0	0	0	0	1	0	1
gi|6323512|ref|NP_013583.1|	PHO84	0	0	1	0	0.25	0	0	0	1	0.25	0	0	0	0	0	0	0	0	0	0	0	0	0	0	0	0	0	0	0	0	0	0	0	0	0	0	1	0	1
gi|14318551|ref|NP_116684.1|		0	0	0	1	0.25	0	0	0	5	1.25	0	0	1	0	0.25	0	0	0	0	0	0	0	0	3	5	0	0	2	0	0	0	0	0	0	0	0	1	0	1
gi|37362700|ref|NP_015114.2|	SRP72	0	0	0	3	0.75	1	0	3	8	3	0	0	0	0	0	0	0	0	0	0	0	0	0	0	0	0	0	0	0	0	0	0	0	0	0	0	1	0	1
gi|6322066|ref|NP_012141.1|	KGD1	0	0	0	0	0	0	0	0	0	0	0	0	2	0	0.5	0	0	0	0	0	0	0	0	0	0	0	0	0	0	0	0	0	0	0	0	0	1	0	1
gi|6322419|ref|NP_012493.1|	MHP1	0	0	1	0	0.25	0	0	1	0	0.25	0	0	0	0	0	0	0	0	0	0	0	0	0	0	3	0	0	0.75	0	0	0	0	0	0	0	0	1	0	1
gi|9755334|ref|NP_011515.2|		0	0	0	0	0	0	0	0	3	0.75	0	0	0	0	0	0	1	0	0.333333	0	0	0	0	0	0	0	0	0	0	0	0	0	0	0	0	0	1	0	1
gi|6321782|ref|NP_011859.1|	MRP4	0	0	0	0	0	0	1	0	0	0.25	0	0	0	0	0	0	0	0	0	0	0	0	0	0	0	0	0	0	0	0	0	0	0	0	0	0	1	0	1
gi|6325226|ref|NP_015294.1|	PHO85	0	0	0	0	0	0	2	1	3	1.5	0	0	0	0	0	0	0	0	0	0	0	0	0	0	0	0	0	0	0	0	0	0	0	0	0	0	1	0	1
gi|6323092|ref|NP_013164.1|		1	0	0	0	0.25	0	0	0	0	0	0	0	0	0	0	0	0	0	0	0	0	0	0	0	0	0	0	0	0	0	0	0	0	0	0	0	1	0	1
gi|6323944|ref|NP_014015.1|	HSH155	0	1	3	2	1.5	0	8	5	7	5	0	0	0	0	0	0	0	0	0	0	0	0	0	0	0	0	0	0	0	0	0	0	0	0	0	0	1	0	1
gi|6324111|ref|NP_014181.1|	MGS1	0	0	2	0	0.5	0	0	3	3	1.5	0	0	0	0	0	0	0	0	0	0	0	0	0	0	0	0	0	0	0	0	0	0	0	0	0	0	1	0	1
gi|6323821|ref|NP_013892.1|	ALD3	0	0	0	0	0	0	0	2	0	0.5	0	0	1	4	1.25	0	0	0	0	0	0	0	0	0	0	0	0	0	0	0	1	1	0	0	0	0	1	0	1
gi|6320164|ref|NP_010244.1|	NAT1	0	0	1	3	1	0	2	1	0	0.75	0	0	0	0	0	0	0	0	0	0	0	0	0	0	0	0	0	0	0	0	0	0	0	0	0	0	1	0	1
gi|6321374|ref|NP_011451.1|	MRH4	1	0	0	0	0.25	1	4	17	12	8.5	0	0	0	0	0	0	0	0	0	0	0	0	0	0	0	0	0	0	0	0	0	0	0	0	0	0	1	0	1
gi|6321700|ref|NP_011777.1|		0	0	0	0	0	0	1	0	0	0.25	0	0	0	0	0	0	0	0	0	0	0	0	0	0	0	0	0	0	0	0	0	0	0	0	0	0	1	0	1
gi|6319579|ref|NP_009661.1|	SIF2	0	0	0	0	0	0	0	2	0	0.5	0	0	0	0	0	0	0	0	0	0	0	0	0	0	0	0	0	0	0	0	0	0	0	0	0	0	1	0	1
gi|6322523|ref|NP_012597.1|	RPA12	0	0	0	0	0	0	0	0	0	0	0	0	1	0	0.25	0	3	0	1	0	0	0	0	0	0	0	0	0	0	0	0	0	0	0	0	0	1	0	1
gi|6321706|ref|NP_011783.1|	FOL2	0	0	0	0	0	0	1	0	0	0.25	0	0	0	0	0	0	0	0	0	0	0	0	0	0	0	0	0	0	0	0	0	0	0	0	0	0	1	0	1
gi|6319523|ref|NP_009605.1|	REB1	0	0	0	0	0	0	0	0	0	0	0	0	0	0	0	0	0	0	0	0	0	0	0	0	0	0	0	0	0	0	1	1	0	0	0	0	1	0	1
gi|14318532|ref|NP_116665.1|	UBP6	0	0	0	0	0	0	0	0	0	0	0	2	1	0	0.75	0	0	0	0	0	0	0	0	0	0	0	0	0	0	0	0	0	0	0	0	0	1	0	1
gi|6319436|ref|NP_009518.1|	POL12	0	0	0	0	0	0	0	0	1	0.25	0	0	0	0	0	0	0	0	0	0	0	0	0	0	0	0	0	0	0	0	0	0	0	0	0	0	1	0	1
gi|6322198|ref|NP_012273.1|	PRI1	0	0	0	0	0	0	0	2	4	1.5	0	0	0	1	0.25	0	0	0	0	0	0	0	0	0	0	0	0	0	0	0	0	0	0	0	0	0	1	0	1
gi|6320518|ref|NP_010598.1|		0	0	0	0	0	0	5	7	4	4	0	0	0	0	0	0	0	0	0	0	0	0	0	0	0	0	0	0	0	0	0	0	0	0	0	0	1	0	1
gi|6322037|ref|NP_012112.1|		0	0	0	2	0.5	0	0	1	0	0.25	0	0	0	0	0	0	0	0	0	0	0	0	0	0	0	0	0	0	0	0	0	0	0	0	0	0	1	0	1
gi|6321681|ref|NP_011757.1|		0	0	0	0	0	0	0	0	0	0	0	0	0	0	0	0	0	0	0	0	0	0	0	0	0	0	0	0	0	0	1	1	0	0	0	0	1	0	1
gi|6322549|ref|NP_012623.1|	GRR1	0	0	0	1	0.25	0	0	0	1	0.25	0	0	0	0	0	0	0	0	0	0	0	0	0	0	0	0	0	0	0	0	0	0	0	0	0	0	1	0	1
gi|99030925|ref|NP_012536.2|		0	0	0	0	0	0	1	0	2	0.75	0	0	0	0	0	0	0	0	0	0	0	0	0	0	0	0	0	0	0	0	0	0	0	0	0	0	1	0	1
gi|6324193|ref|NP_014263.1|	EAF7	0	0	0	0	0	0	0	1	0	0.25	0	0	0	0	0	0	0	0	0	0	0	0	0	0	0	0	0	0	0	0	0	0	0	0	0	0	1	0	1
gi|6320328|ref|NP_010408.1|	INO2	3	1	0	1	1.25	0	0	0	3	0.75	0	0	0	0	0	0	0	0	0	0	0	0	0	0	3	0	1	1	0	0	1	1	0	0	0	0	1	0	1
gi|6321753|ref|NP_011829.1|	SBP1	0	0	0	0	0	0	1	2	0	0.75	0	0	0	0	0	0	0	0	0	0	0	0	0	0	0	1	0	0.25	0	0	0	0	0	0	0	0	1	0	1
gi|6322565|ref|NP_012639.1|	ADO1	0	0	0	0	0	0	0	1	1	0.5	0	0	0	0	0	0	0	0	0	0	0	0	0	0	0	0	0	0	0	0	0	0	0	0	0	0	1	0	1
gi|6325289|ref|NP_015357.1|	SRO7	0	0	0	0	0	0	0	0	0	0	0	0	1	0	0.25	0	0	0	0	0	0	0	0	0	0	0	0	0	0	0	0	0	0	0	0	0	1	0	1
gi|6323759|ref|NP_013830.1|	MED11	0	0	0	0	0	0	1	0	0	0.25	0	0	0	0	0	0	0	0	0	0	0	0	0	0	2	0	0	0.5	0	0	2	2	0	0	0	0	1	0	1
gi|6322401|ref|NP_012475.1|		0	0	0	0	0	0	0	0	1	0.25	0	0	0	0	0	0	0	0	0	0	0	0	0	0	0	0	0	0	0	0	0	0	0	0	0	0	1	0	1
gi|6320204|ref|NP_010284.1|	NTH1	0	0	0	0	0	0	0	0	0	0	0	0	0	0	0	0	0	0	0	0	0	0	0	0	0	0	0	0	0	0	0	0	0	0	0	0	1	0	1
gi|6324169|ref|NP_014239.1|	YGP1	0	0	0	0	0	0	0	0	0	0	0	0	0	0	0	0	0	0	0	0	0	0	0	0	0	0	0	0	0	0	0	0	0	0	0	0	1	0	1
gi|6319257|ref|NP_009340.1|	BDH2	0	0	0	0	0	0	0	0	0	0	0	0	0	0	0	0	0	0	0	0	0	0	0	0	0	0	0	0	0	0	0	0	0	0	0	0	1	0	1
gi|6322656|ref|NP_012729.1|	ACP1	0	0	0	1	0.25	0	0	0	0	0	1	1	0	0	0.5	0	0	0	0	1	1	0	0	0	0	0	0	0	0	0	0	0	0	0	0	0	1	0	1
gi|6324546|ref|NP_014615.1|	MDM38	1	0	0	1	0.5	0	1	0	1	0.5	0	0	0	0	0	0	0	0	0	0	0	0	0	0	0	0	0	0	0	0	0	0	0	0	0	0	1	0	1
gi|6321269|ref|NP_011346.1|	SUA5	0	0	0	0	0	0	0	0	1	0.25	0	0	0	0	0	0	0	0	0	0	0	0	0	0	0	0	0	0	0	0	0	0	0	0	0	0	1	0	1
gi|6323531|ref|NP_013602.1|	SEC65	0	0	0	0	0	0	1	0	0	0.25	0	0	0	0	0	0	0	0	0	0	0	0	0	0	0	0	0	0	0	0	0	0	0	0	0	0	1	0	1
gi|6324668|ref|NP_014737.1|	ARF3	0	0	0	0	0	0	0	0	5	1.25	0	0	0	0	0	0	0	0	0	0	0	0	0	0	0	0	0	0	0	0	0	0	0	0	0	0	1	0	1
gi|6319677|ref|NP_009759.1|		1	1	1	0	0.75	0	0	0	3	0.75	0	0	0	0	0	0	0	0	0	0	0	0	0	0	0	0	0	0	0	0	0	0	0	0	0	0	1	0	1
gi|6320990|ref|NP_011069.1|	MAG1	1	0	0	0	0.25	0	0	2	0	0.5	0	0	0	0	0	0	0	0	0	0	0	0	0	0	0	0	0	0	0	0	0	0	0	0	0	0	1	0	1
gi|6323718|ref|NP_013789.1|	IRC21	2	0	0	1	0.75	0	1	0	1	0.5	0	0	0	0	0	0	0	0	0	0	0	0	0	0	0	0	0	0	0	0	0	0	0	0	0	0	1	0	1
gi|6323778|ref|NP_013849.1|		0	0	0	1	0.25	0	0	1	0	0.25	0	0	0	0	0	0	0	0	0	0	0	0	0	0	0	0	0	0	0	0	0	0	0	0	0	0	1	0	1
gi|22532997|ref|NP_683715.1|	BUD27	0	0	0	0	0	0	0	3	2	1.25	0	1	0	1	0.5	0	0	0	0	0	0	0	0	0	0	0	0	0	0	0	0	0	0	0	0	0	1	0	1
gi|6320152|ref|NP_010232.1|	LHP1	0	0	0	0	0	0	0	0	1	0.25	0	0	0	0	0	0	0	0	0	0	0	0	0	0	0	0	0	0	0	0	0	0	0	0	0	0	1	0	1
gi|6319596|ref|NP_009678.1|		0	0	0	0	0	0	0	0	2	0.5	0	0	0	0	0	0	0	0	0	0	0	0	0	7	9	2	3	5.25	0	0	0	0	0	0	0	0	1	0	1
gi|6322720|ref|NP_012793.1|		1	0	1	0	0.5	0	0	2	3	1.25	1	0	0	0	0.25	0	0	0	0	0	0	0	0	0	0	0	0	0	0	0	0	0	0	0	0	0	1	0	1
gi|6324493|ref|NP_014561.1|	RE04	0	0	1	0	0.25	0	6	0	2	2	0	0	0	0	0	0	0	0	0	0	0	0	0	1	5	2	0	2	0	0	0	0	0	0	0	0	1	0	1
gi|6325329|ref|NP_015397.1|	NOT5	0	0	0	0	0	0	0	0	0	0	0	0	0	0	0	0	0	0	0	0	0	0	0	0	0	0	0	0	0	0	0	0	0	0	0	0	1	0	1
gi|6323772|ref|NP_013843.1|		0	0	0	0	0	0	0	0	0	0	0	0	0	0	0	0	0	0	0	0	0	0	0	0	0	0	0	0	0	0	0	0	0	0	0	0	1	0	1
gi|6323881|ref|NP_013952.1|	MRPL44	0	1	0	0	0.25	0	0	0	0	0	0	0	0	0	0	0	0	0	0	0	0	0	0	0	0	0	0	0	0	0	0	0	0	0	0	0	1	0	1
gi|6319317|ref|NP_009400.1|	TFC3	0	0	0	0	0	0	1	0	2	0.75	0	2	0	0	0.5	0	0	0	0	0	0	0	0	0	0	0	0	0	0	0	0	0	0	0	0	0	1	0	1
gi|6322192|ref|NP_012267.1|	MPH1	0	0	0	0	0	0	0	1	0	0.25	0	0	1	0	0.25	0	1	0	0.333333	0	0	0	0	0	0	0	0	0	0	0	0	0	0	0	0	0	1	0	1
gi|6320568|ref|NP_010648.1|		0	1	0	0	0.25	0	0	0	2	0.5	0	0	0	1	0.25	0	0	0	0	0	0	1	1	0	0	0	0	0	0	0	0	0	0	0	0	0	1	0	1
gi|6325227|ref|NP_015295.1|	TRM44	0	0	0	0	0	0	0	0	6	1.5	0	0	0	0	0	0	0	0	0	0	0	0	0	0	0	0	0	0	0	0	0	0	0	0	0	0	1	0	1
gi|6324527|ref|NP_014597.1|	PSK2	0	0	0	0	0	0	1	0	0	0.25	0	0	0	0	0	0	0	0	0	0	0	0	0	0	0	0	0	0	0	0	0	0	0	0	0	0	1	0	1
gi|6319573|ref|NP_009655.1|		0	0	0	0	0	0	0	0	0	0	0	0	0	0	0	0	0	0	0	0	0	0	0	0	0	0	0	0	0	0	0	0	0	0	0	0	1	0	1
gi|6321629|ref|NP_011707.1|	HIP1	0	0	0	0	0	0	0	0	0	0	0	0	0	0	0	0	0	0	0	0	0	0	0	0	0	0	0	0	0	0	0	0	0	0	0	0	1	0	1
gi|6321906|ref|NP_011982.1|	BZZ1	0	0	0	0	0	0	0	0	0	0	0	0	0	0	0	0	0	0	0	0	0	0	0	0	0	0	0	0	0	0	0	0	0	0	0	0	1	0	1
gi|6321689|ref|NP_011766.1|		0	0	0	0	0	0	1	1	1	0.75	0	0	0	0	0	0	0	0	0	0	0	0	0	0	0	0	0	0	0	0	0	0	0	0	0	0	1	0	1
gi|6323980|ref|NP_014051.1|		0	0	0	0	0	0	0	0	0	0	0	0	0	0	0	0	0	0	0	0	0	0	0	0	0	0	0	0	0	0	0	0	0	0	0	0	1	0	1
gi|6321398|ref|NP_011475.1|	HEM2	0	0	0	0	0	0	0	1	0	0.25	0	0	0	0	0	0	0	0	0	0	0	0	0	0	0	0	0	0	0	0	0	0	0	0	0	0	1	0	1
gi|6319265|ref|NP_009348.1|		0	0	0	0	0	0	0	0	0	0	0	0	0	0	0	0	0	0	0	0	0	0	0	0	0	0	0	0	0	0	0	0	0	0	0	0	1	0	1
gi|6321764|ref|NP_011840.1|	NPR3	0	0	0	0	0	1	0	0	0	0.25	0	0	0	0	0	0	0	0	0	0	0	0	0	0	0	0	0	0	0	0	0	0	0	0	1	1	1	0	1
gi|6324051|ref|NP_014121.1|	CAF120	0	0	0	0	0	0	0	1	1	0.5	0	0	1	0	0.25	0	0	0	0	0	0	0	0	0	0	0	0	0	0	0	0	0	0	0	0	0	1	0	1
gi|6320615|ref|NP_010695.1|	TRS120	0	0	0	0	0	0	0	0	1	0.25	0	0	0	0	0	0	0	0	0	0	0	0	0	1	0	0	0	0.25	0	0	0	0	0	0	0	0	1	0	1
gi|6321537|ref|NP_011614.1|	MDR1	0	0	0	0	0	0	0	0	2	0.5	0	0	0	0	0	0	0	0	0	0	0	0	0	0	0	0	0	0	0	0	0	0	0	0	0	0	1	0	1
gi|6321911|ref|NP_011987.1|	SET1	2	0	1	0	0.75	0	0	3	6	2.25	0	0	0	0	0	0	4	2	2	0	0	0	0	0	0	0	0	0	0	0	0	0	0	0	0	0	1	0	1
gi|6321626|ref|NP_011703.1|		0	0	0	0	0	0	2	4	2	2	0	0	0	1	0.25	0	0	0	0	0	0	0	0	0	0	0	0	0	0	0	0	0	0	0	0	0	1	0	1
gi|10383773|ref|NP_009912.2|	NFS1	0	0	1	0	0.25	0	0	1	2	0.75	0	1	0	0	0.25	0	0	0	0	0	0	0	0	0	0	0	0	0	0	0	0	0	0	0	0	0	1	0	1
gi|6325119|ref|NP_015187.1|	SPP1	0	0	2	2	1	0	0	1	3	1	0	0	1	0	0.25	0	0	0	0	0	0	0	0	0	0	0	0	0	0	0	0	0	0	0	0	0	1	0	1
gi|6324093|ref|NP_014163.1|	SIN4	0	0	0	0	0	0	0	0	1	0.25	0	0	0	0	0	0	0	0	0	0	0	0	0	0	0	0	0	0	0	0	0	0	0	0	0	0	1	0	1
gi|6320954|ref|NP_011033.1|		0	0	0	2	0.5	0	4	3	21	7	0	2	0	1	0.75	0	0	0	0	0	0	0	0	1	3	3	0	1.75	0	0	6	6	0	0	1	1	1	0	1
gi|6321774|ref|NP_011850.1|	OTU2	1	0	0	2	0.75	0	0	2	7	2.25	0	3	0	0	0.75	1	0	0	0.333333	0	0	0	0	0	0	0	0	0	0	0	1	1	0	0	0	0	1	0	1
gi|6324713|ref|NP_014783.1|		0	0	0	1	0.25	0	0	2	9	2.75	0	0	0	0	0	0	0	0	0	0	0	0	0	0	1	0	0	0.25	0	0	0	0	0	0	0	0	1	0	1
gi|6324504|ref|NP_014573.1|	HST1	1	0	0	0	0.25	0	0	5	7	3	0	0	0	1	0.25	0	0	0	0	0	0	0	0	0	0	0	0	0	0	0	0	0	0	0	0	0	1	0	1
gi|6324056|ref|NP_014126.1|	TOF1	0	0	0	1	0.25	0	0	0	0	0	0	0	0	0	0	0	0	0	0	0	0	0	0	0	0	0	0	0	0	0	0	0	0	0	0	0	1	0	1
gi|6325400|ref|NP_015469.1|	RRP15	0	0	0	1	0.25	0	1	1	3	1.25	0	0	0	2	0.5	0	0	0	0	0	0	1	1	0	2	0	0	0.5	0	0	0	0	0	0	0	0	1	0	1
gi|14318482|ref|NP_116617.1|	RPO41	0	0	0	2	0.5	0	0	0	0	0	0	0	0	0	0	0	0	0	0	0	0	0	0	0	1	0	0	0.25	0	0	0	0	0	0	0	0	1	0	1
gi|6321328|ref|NP_011405.1|	CUE3	0	0	0	1	0.25	0	2	1	3	1.5	0	0	0	0	0	0	0	0	0	0	0	0	0	0	0	0	0	0	0	0	0	0	0	0	0	0	1	0	1
gi|6323215|ref|NP_013287.1|	EMG1	0	0	0	0	0	0	0	0	3	0.75	0	0	0	0	0	0	0	0	0	0	0	0	0	0	0	0	0	0	0	0	0	0	0	0	0	0	1	0	1
gi|6324805|ref|NP_014874.1|	MKK1	0	0	0	0	0	0	0	0	1	0.25	0	0	0	0	0	0	0	0	0	0	0	0	0	0	0	0	0	0	0	0	0	0	0	0	0	0	1	0	1
gi|14318576|ref|NP_116709.1|		0	0	0	0	0	0	0	0	1	0.25	0	0	0	0	0	0	0	0	0	0	0	0	0	0	0	0	0	0	0	0	0	0	0	0	0	0	1	0	1
gi|6322934|ref|NP_013007.1|	RPF2	0	0	0	0	0	0	0	3	1	1	0	0	0	0	0	0	0	0	0	0	0	0	0	0	0	0	0	0	0	0	0	0	0	0	0	0	1	0	1
gi|7839187|ref|NP_058171.1|;gi|7839211|ref|NP_058195.1|		0.5	0	0	0.2	0.175	0	0	0	0	0	0	0	0	0.439394	0.109848	0	0.0909091	0.181818	0.0909091	0	0	0	0	0	0	0	0	0	0	0	0	0	0	0	0	0	1	0	1
gi|6319464|ref|NP_009546.1|	SLA1	0	0	2	0	0.5	0	0	0	1	0.25	0	0	0	0	0	0	0	0	0	0	0	0	0	0	0	0	0	0	0	0	0	0	0	0	0	0	1	0	1
gi|9755328|ref|NP_010092.2|	RBS1	0	0	2	1	0.75	0	0	2	6	2	0	0	0	1	0.25	0	0	0	0	0	0	0	0	0	0	0	0	0	0	0	2	2	0	0	0	0	1	0	1
gi|6320151|ref|NP_010231.1|	SLC1	0	0	0	0	0	0	2	1	1	1	0	0	0	0	0	0	0	0	0	0	0	0	0	0	0	0	0	0	0	0	0	0	0	0	0	0	1	0	1
gi|6323287|ref|NP_013359.1|	GSY2	0	0	0	0	0	0	0	0	0	0	0	0	0.5	0	0.125	0	0	0	0	0	0	0	0	0	0	0.5	0	0.125	0	0	0	0	0	0	0	0	1	0	1
gi|6579193|ref|NP_011944.2|	NMD2	0	0	0	1	0.25	0	1	0	0	0.25	0	0	0	0	0	0	0	0	0	0	0	0	0	0	0	0	0	0	0	0	0	0	0	0	0	0	1	0	1
gi|6325013|ref|NP_015081.1|	SRP68	0	0	0	0	0	0	3	0	2	1.25	0	0	0	0	0	0	0	0	0	0	0	0	0	0	0	0	0	0	0	0	0	0	0	0	0	0	1	0	1
gi|6321710|ref|NP_011787.1|		2	2	3	4	2.75	1	15	13	21	12.5	0	0	1	0	0.25	0	0	0	0	0	0	0	0	0	0	0	0	0	0	0	0	0	0	0	0	0	1	0	1
gi|14318541|ref|NP_116674.1|		1	1	0	1	0.75	0	0	3	1	1	0	1	0	0	0.25	0	0	0	0	0	0	0	0	0	0	0	0	0	0	0	0	0	0	0	0	0	1	0	1
gi|6323031|ref|NP_013103.1|	CMS1	0	0	0	0	0	0	0	0	1	0.25	0	0	0	0	0	0	0	0	0	0	0	0	0	0	0	0	0	0	0	0	0	0	0	0	0	0	1	0	1
gi|6324630|ref|NP_014699.1|	NOB1	1	0	0	1	0.5	1	17	18	29	16.25	0	0	0	0	0	0	0	0	0	0	0	0	0	0	0	0	0	0	0	0	0	0	0	0	0	0	1	0	1
gi|6321509|ref|NP_011586.1|	UPF3	9	2	0	0	2.75	0	7	11	11	7.25	0	0	0	0	0	0	0	0	0	0	0	0	0	0	0	0	0	0	0	0	0	0	0	0	0	0	1	0	1
gi|6324706|ref|NP_014775.1|		1	0	4	2	1.75	0	1	3	4	2	0	0	1	0	0.25	0	0	0	0	0	0	0	0	0	0	0	0	0	0	0	0	0	0	0	0	0	1	0	1
gi|6320974|ref|NP_011053.1|	LCP5	1	1	0	0	0.5	1	0	0	3	1	0	0	0	0	0	0	0	0	0	0	0	0	0	0	2	1	0	0.75	0	0	0	0	0	0	0	0	1	0	1
gi|6324166|ref|NP_014236.1|	RIA1	0	0	0	0	0	0	0	0	1	0.25	0	0	0	3	0.75	0	1	0	0.333333	0	0	0	0	0	0	0	0	0	0	0	0	0	0	0	0	0	1	0	1
gi|6325129|ref|NP_015197.1|	TBF1	0	0	0	1	0.25	1	0	0	0	0.25	0	0	0	0	0	0	0	0	0	0	0	0	0	0	0	0	0	0	0	0	0	0	0	0	0	0	1	0	1
gi|6321204|ref|NP_011281.1|	SEC15	0	0	0	0	0	0	0	1	0	0.25	0	0	0	0	0	0	0	0	0	0	0	0	0	0	0	0	0	0	0	0	0	0	0	0	0	0	1	0	1
gi|6325341|ref|NP_015409.1|		0	0	0	0	0	0	0	0	4	1	0	0	0	0	0	0	0	0	0	0	0	0	0	0	0	0	0	0	0	0	0	0	0	0	0	0	1	0	1
gi|6320412|ref|NP_010492.1|		0	0	0	0	0	0	1	3	5	2.25	0	0	1	0	0.25	0	0	0	0	0	0	0	0	0	0	1	0	0.25	0	0	0	0	0	0	0	0	1	0	1
gi|37362668|ref|NP_012518.2|		1	0	0	0	0.25	0	0	0	0	0	0	0	0	0	0	0	0	0	0	0	0	0	0	0	0	0	0	0	0	0	0	0	0	0	0	0	1	0	1
gi|6319928|ref|NP_010009.1|	CSM1	0	0	0	0	0	0	0	0	0	0	0	0	0	0	0	0	0	0	0	0	0	0	0	0	1	0	0	0.25	0	0	0	0	0	0	0	0	1	0	1
gi|6321618|ref|NP_011695.1|	OKP1	2	0	2	0	1	1	3	5	4	3.25	0	0	0	0	0	0	0	0	0	0	0	0	0	0	0	0	0	0	0	0	0	0	0	0	0	0	1	0	1
gi|6323897|ref|NP_013968.1|	YHM2	0	0	0	0	0	0	7	6	2	3.75	0	0	0	0	0	0	0	0	0	0	0	0	0	0	0	0	0	0	0	0	0	0	0	0	0	0	1	0	1
gi|6320443|ref|NP_010523.1|		0	0	0	3	0.75	0	10	8	9	6.75	0	0	3	0	0.75	0	0	0	0	0	0	0	0	0	0	0	0	0	0	0	0	0	0	0	0	0	1	0	1
gi|6321020|ref|NP_011099.1|	BRR2	0	0	0	0	0	2	0	0	0	0.5	0	0	0	0	0	0	0	0	0	0	0	0	0	0	0	0	0	0	0	0	0	0	0	0	0	0	1	0	1
gi|6323875|ref|NP_013946.1|	ESC1	0	0	0	0	0	0	0	2	1	0.75	0	0	0	0	0	0	0	0	0	0	0	0	0	0	0	0	0	0	0	0	0	0	0	0	0	0	1	0	1
gi|6322411|ref|NP_012485.1|	MTR4	0	0	0	0	0	0	0	2	4	1.5	0	0	0	0	0	0	0	0	0	0	0	0	0	0	0	0	0	0	0	0	0	0	0	0	0	0	1	0	1
gi|6323962|ref|NP_014033.1|	UBP15	0	0	0	1	0.25	0	1	2	0	0.75	0	0	0	0	0	0	0	0	0	0	0	0	0	0	0	0	0	0	0	0	0	0	0	0	0	0	1	0	1
gi|6324155|ref|NP_014224.1|		0	0	0	0	0	0	0	0	0	0	0	0	0	0	0	0	0	0	0	0	0	0	0	0	0	0	0	0	0	0	0	0	1	1	0	0	1	0	1
gi|6321563|ref|NP_011640.1|	ASN2	0	0	0	0	0	0	0	1	0	0.25	0	0	0	0	0	0	0	0	0	0	0	0	0	0	0	0	0	0	0	0	0	0	0	0	0	0	1	0	1
gi|6325088|ref|NP_015156.1|	ME067	0	0	0	0	0	0	0	0	1	0.25	0	0	0	0	0	0	0	0	0	0	0	0	0	0	0	0	0	0	0	0	0	0	0	0	0	0	1	0	1
gi|6323680|ref|NP_013751.1|	MSN2	0	0	0	0	0	0	0	2	0	0.5	0	0	0	0	0	0	0	0	0	0	0	0	0	0	0	0	0	0	0	0	0	0	0	0	0	0	1	0	1
gi|6321419|ref|NP_011496.1|		1	0	0	0	0.25	0	0	0	2	0.5	0	0	0	0	0	0	0	0	0	0	0	0	0	0	0	0	0	0	0	0	0	0	0	0	1	1	1	0	1
gi|10383790|ref|NP_009956.2|	RHB1	3	0	0	0	0.75	0	0	0	0	0	0	0	0	0	0	0	0	0	0	0	0	0	0	0	0	0	0	0	0	0	0	0	0	0	0	0	1	0	1
gi|6323756|ref|NP_013827.1|	MYO5	0	0	0	0	0	0	0	1	2	0.75	0	0	0	0	0	0	0	0	0	0	0	0	0	0	0	0	0	0	0	0	0	0	0	0	0	0	1	0	1
gi|6324517|ref|NP_014586.1|;gi|6324997|ref|NP_015065.1|	THI20	0	0	0	0	0	0	0	0	0	0	0	0	0	1	0.25	0	0	0	0	0	0	0	0	0	0	0	0	0	0	0	0	0	0	0	0	0	1	0	1
gi|37362640|ref|NP_010852.2|		0	0	0	0	0	0	0	0	2	0.5	0	0	0	0	0	0	0	0	0	0	0	0	0	0	0	0	0	0	0	0	0	0	0	0	0	0	1	0	1
gi|6321014|ref|NP_011093.1|		0	1	0	0	0.25	0	0	0	0	0	0	0	0	0	0	0	0	0	0	0	0	0	0	0	0	0	0	0	0	0	0	0	0	0	0	0	1	0	1
gi|6319380|ref|NP_009462.1|		0	0	0	0	0	0	0	2	3	1.25	0	0	0	2	0.5	0	0	1	0.333333	0	0	0	0	0	0	0	0	0	0	0	0	0	0	0	0	0	1	0	1
gi|6320156|ref|NP_010236.1|	SIT4	0	0	0	0	0	0	0	1	0	0.25	0	0	0	0	0	0	1	0	0.333333	0	0	0	0	0	0	0	0	0	0	0	0	0	0	0	0	0	1	0	1
gi|9864778|ref|NP_014882.2|		0	0	0	0	0	0	0	0	1	0.25	0	0	0	0	0	0	0	0	0	0	0	0	0	0	0	0	0	0	0	0	0	0	0	0	0	0	1	0	1
gi|6321427|ref|NP_011504.1|		0	0	0	0	0	0	3	2	1	1.5	0	0	0	1	0.25	0	0	0	0	0	0	0	0	0	0	0	0	0	0	0	0	0	0	0	0	0	1	0	1
gi|6325237|ref|NP_015305.1|	ULP1	0	0	0	0	0	0	0	1	0	0.25	0	0	0	0	0	0	0	0	0	0	0	0	0	0	0	0	0	0	0	0	0	0	0	0	0	0	1	0	1
gi|6323546|ref|NP_013617.1|	UTP14	0	0	0	0	0	1	1	3	2	1.75	0	0	0	0	0	0	0	0	0	0	0	0	0	0	0	0	0	0	0	0	0	0	0	0	0	0	1	0	1
gi|6321883|ref|NP_011959.1|	MSR1	0	0	0	0.5	0.125	0	0	0	0	0	0	0	0	0	0	0	0	0	0	0	0	0	0	0.5	0	0	0	0.125	0	0	0	0	1	1	0	0	1	0	1
gi|6325420|ref|NP_015488.1|	ORC4	6	0	0	1	1.75	0	0	0	3	0.75	0	1	3	0	1	0	0	0	0	0	0	0	0	0	0	0	0	0	0	0	0	0	0	0	0	0	1	0	1
gi|33438865|ref|NP_878153.1|	YSF3	0	0	0	0	0	0	0	0	1	0.25	0	0	0	0	0	0	0	0	0	0	0	0	0	0	0	0	0	0	0	0	0	0	0	0	0	0	1	0	1
gi|6323636|ref|NP_013707.1|	YAP1	0	0	0	0	0	0	0	2	1	0.75	0	0	0	0	0	0	0	0	0	0	0	0	0	0	0	0	1	0.25	0	0	0	0	0	0	0	0	1	0	1
gi|14318498|ref|NP_116632.1|	GAT1	0	0	2	0	0.5	0	0	5	2	1.75	0	0	0	0	0	0	0	0	0	0	0	0	0	0	0	0	0	0	0	0	0	0	0	0	0	0	1	0	1
gi|37362629|ref|NP_010142.2|	SCM3	0	0	0	0	0	0	0	0	2	0.5	0	0	0	0	0	0	0	0	0	0	0	0	0	0	1	0	0	0.25	0	0	0	0	0	0	0	0	1	0	1
gi|6325309|ref|NP_015377.1|	NHP6A	0	0	0	0	0	0	0	0	0	0	0	0	0	0	0	0	0	0	0	0	0	0	0	1	0	0	2	0.75	0	0	0	0	0	0	0	0	1	0	1
gi|6320542|ref|NP_010622.1|	MSN5	0	0	0	0	0	0	0	0	0	0	0	0	0	0	0	0	0	0	0	0	0	0	0	0	0	0	0	0	0	0	0	0	0	0	0	0	1	0	1
gi|6324371|ref|NP_014441.1|	MVD1	1	0	0	0	0.25	0	0	0	0	0	0	0	0	0	0	0	0	0	0	0	0	0	0	0	0	0	0	0	0	0	0	0	0	0	0	0	1	0	1
gi|37362637|ref|NP_010763.2|	JIP4	0	0	0	0	0	0	0	4	1	1.25	0	0	0	0	0	1	1	0	0.666667	0	0	0	0	0	0	0	0	0	0	0	0	0	0	0	0	0	1	0	1
gi|6320893|ref|NP_010972.1|	HOM3	2	1	0	0	0.75	0	0	0	0	0	0	0	0	0	0	0	0	0	0	0	0	0	0	0	0	0	0	0	0	0	0	0	0	0	0	0	1	0	1
gi|6322792|ref|NP_012865.1|	TOA2	0	0	0	0	0	0	2	0	0	0.5	0	0	4	0	1	0	0	0	0	0	0	0	0	0	0	0	0	0	0	0	0	0	0	0	0	0	1	0	1
gi|6323570|ref|NP_013641.1|	DAK1	0	0	0	0	0	0	0	0	0	0	0	0	0	0	0	0	0	0	0	0	0	0	0	0	0	0	0	0	0	0	0	0	0	0	0	0	1	0	1
gi|6322155|ref|NP_012230.1|		0	0	0	0	0	0	0	0	0	0	0	0	0	1	0.25	0	0	0	0	0	0	0	0	0	0	0	0	0	0	0	0	0	0	0	0	0	1	0	1
gi|6322706|ref|NP_012779.1|	LTV1	0	0	0	0	0	2	0	7	2	2.75	0	0	0	3	0.75	0	0	2	0.666667	0	0	0	0	0	0	0	0	0	0	0	0	0	0	0	0	0	1	0	1
gi|6320199|ref|NP_010279.1|		1	0	0	0	0.25	0	1	0	0	0.25	0	0	0	0	0	0	0	0	0	0	0	0	0	0	0	0	0	0	0	0	0	0	0	0	0	0	1	0	1
gi|6319820|ref|NP_009901.1|	BIK1	0	0	0	0	0	0	0	1	0	0.25	0	0	0	0	0	0	0	0	0	0	0	0	0	0	0	0	0	0	0	0	0	0	0	0	0	0	1	0	1
gi|6322032|ref|NP_012107.1|	BNR1	2	0	0	0	0.5	0	1	1	1	0.75	0	1	0	0	0.25	0	0	0	0	0	0	0	0	0	0	0	0	0	0	0	0	0	0	0	0	0	1	0	1
gi|6324144|ref|NP_014214.1|	MRPL19	0	0	0	0	0	0	0	0	1	0.25	0	0	0	0	0	0	0	0	0	0	0	0	0	0	0	0	0	0	0	0	0	0	0	0	0	0	1	0	1
gi|6320577|ref|NP_010657.1|		0	0	0	1	0.25	0	0	0	0	0	0	0	0	0	0	0	0	0	0	0	0	0	0	0	0	0	0	0	0	0	0	0	0	0	0	0	1	0	1
gi|6322945|ref|NP_013018.1|		0	0	0	0	0	0	0	0	4	1	0	0	0	0	0	0	0	0	0	0	0	0	0	0	0	0	0	0	0	0	0	0	0	0	0	0	1	0	1
gi|6325290|ref|NP_015358.1|	HTS1	1	0	0	0	0.25	0	0	1	1	0.5	0	0	0	0	0	0	0	0	0	0	0	0	0	0	0	0	0	0	0	0	0	0	0	0	1	1	1	0	1
gi|6322593|ref|NP_012667.1|	0PT1	0	0	0	0	0	0	0	0	1	0.25	0	0	0	0	0	0	0	0	0	0	0	0	0	0	0	0	0	0	0	0	0	0	0	0	0	0	1	0	1
gi|6322855|ref|NP_012928.1|	OSH6	0	0	0	0	0	0	0	0	2	0.5	0	0	0	0	0	0	0	0	0	0	0	0	0	0	0	0	0	0	0	0	0	0	0	0	0	0	1	0	1
gi|6324776|ref|NP_014845.1|	HIS3	0	0	0	0	0	0	0	0	0	0	0	0	0	0	0	0	0	0	0	0	0	0	0	0	0	0	0	0	0	0	0	0	0	0	0	0	1	0	1
gi|6324033|ref|NP_014102.1|	MON2	0	0	0	0	0	0	0	0	0	0	0	0	0	0	0	0	0	0	0	1	1	0	0	0	0	0	0	0	0	0	0	0	0	0	0	0	1	0	1
gi|6320317|ref|NP_010396.1|	ALT2	0	0	0	0	0	0	0	0	2	0.5	0	0	0	0	0	0	0	0	0	0	0	0	0	0	0	0	0	0	0	0	0	0	0	0	0	0	1	0	1
gi|6320475|ref|NP_010556.1|	CCC2	0	0	0	0	0	0	0	0	0	0	0	0	0	0	0	0	0	0	0	0	0	0	0	0	0	0	0	0	0	0	0	0	0	0	0	0	1	0	1
gi|6324683|ref|NP_014752.1|		0	0	0	0	0	0	0	0	0	0	0	0	0	0	0	0	0	0	0	0	0	0	0	0	0	0	0	0	0	0	0	0	0	0	0	0	1	0	1
gi|6325421|ref|NP_015489.1|	TIF3	0	0	0	0	0	0	0	0	0	0	0	0	0	0	0	0	0	0	0	0	0	0	0	0	1	0	0	0.25	0	0	0	0	0	0	0	0	1	0	1
gi|6319428|ref|NP_009510.1|	ECM13	1	0	0	0	0.25	0	0	0	0	0	0	0	0	0	0	0	0	0	0	0	0	0	0	0	0	0	0	0	0	0	0	0	0	0	0	0	1	0	1
gi|6319706|ref|NP_009788.1|		0	0	0	1	0.25	0	0	0	1	0.25	0	0	0	0	0	0	0	0	0	0	0	0	0	0	0	0	0	0	0	0	0	0	0	0	0	0	1	0	1
gi|6319734|ref|NP_009816.1|	POP4	0	0	0	0	0	0	0	0	1	0.25	0	0	0	0	0	0	0	0	0	0	0	0	0	0	0	0	0	0	0	0	0	0	0	0	1	1	1	0	1
gi|6323026|ref|NP_013098.1|	SFI1	0	0	0	0	0	1	0	0	0	0.25	0	0	0	0	0	0	0	0	0	0	0	0	0	0	0	0	0	0	0	0	0	0	0	0	0	0	1	0	1
gi|6324552|ref|NP_014621.1|	DIS3	1	0	0	0	0.25	0	0	0	0	0	0	0	0	0	0	0	0	0	0	0	0	0	0	0	0	0	0	0	0	0	0	0	0	0	0	0	1	0	1
gi|6322294|ref|NP_012368.1|	ERG20	0	0	0	0	0	0	0	0	0	0	0	0	0	0	0	0	0	0	0	0	0	0	0	0	0	0	0	0	0	0	0	0	0	0	0	0	1	0	1
gi|14318506|ref|NP_116640.1|	HSP12	0	0	0	0	0	0	0	0	0	0	0	0	0	0	0	0	0	0	0	0	0	0	0	0	0	0	0	0	0	0	0	0	0	0	0	0	1	0	1
gi|6323221|ref|NP_013293.1|	HCR1	0	0	0	0	0	0	0	0	0	0	0	0	0	0	0	0	0	0	0	0	0	0	0	0	0	2	0	0.5	0	0	0	0	0	0	0	0	1	0	1
gi|6322627|ref|NP_012700.1|		0	0	0	0	0	0	0	0	0	0	0	0	0	0	0	0	0	0	0	0	0	0	0	0	0	0	0	0	0	0	0	0	0	0	0	0	1	0	1
gi|6323823|ref|NP_013894.1|	EAR1	0	0	0	0	0	0	0	0	0	0	0	0	0	0	0	0	0	0	0	0	0	0	0	0	0	0	0	0	0	0	0	0	0	0	0	0	1	0	1
gi|6322907|ref|NP_012980.1|	DYN1	0	0	2	0	0.5	1	0	1	0	0.5	0	0	0	0	0	0	0	0	0	0	0	0	0	0	0	0	0	0	0	0	0	0	0	0	2	2	1	0	1
gi|6321241|ref|NP_011318.1|		1	0	0	0	0.25	0	1	2	0	0.75	0	0	0	0	0	0	0	0	0	0	0	0	0	0	0	0	0	0	0	0	0	0	0	0	0	0	1	0	1
gi|6319961|ref|NP_010041.1|		0	0	0	2	0.5	0	0	2	2	1	0	0	0	0	0	0	0	0	0	0	0	1	1	0	0	0	0	0	0	0	0	0	0	0	0	0	1	0	1
gi|6322421|ref|NP_012495.1|	NUP192	0	0	0	1	0.25	0	2	3	1	1.5	0	0	1	3	1	0	3	1	1.33333	0	0	0	0	0	0	0	0	0	0	0	0	0	0	0	0	0	1	0	1
gi|37362654|ref|NP_011609.2|	RRP46	0	0	0	0	0	0	3	0	1	1	0	0	0	0	0	0	0	0	0	0	0	0	0	0	0	0	0	0	0	0	0	0	0	0	0	0	1	0	1
gi|6321383|ref|NP_011460.1|		0	0	0	1	0.25	0	1	1	9	2.75	0	0	1	0	0.25	0	0	0	0	0	0	0	0	0	0	0	0	0	0	0	0	0	0	0	0	0	1	0	1
gi|6320303|ref|NP_010383.1|		0	0	0	0	0	0	1	0	0	0.25	0	0	0	0	0	0	0	0	0	0	0	0	0	0	0	0	0	0	0	0	0	0	0	0	0	0	1	0	1
gi|6323307|ref|NP_013379.1|	YSH1	0	0	0	0	0	0	2	0	0	0.5	0	0	0	0	0	0	0	1	0.333333	0	0	0	0	0	0	0	0	0	0	0	0	0	0	0	0	0	1	0	1
gi|6321595|ref|NP_011672.1|	PTI1	0	0	0	0	0	0	0	3	5	2	0	0	0	0	0	0	0	0	0	0	0	0	0	0	0	0	0	0	0	0	0	0	0	0	0	0	1	0	1
gi|6320853|ref|NP_010932.1|	BIM1	0	0	0	0	0	0	0	0	1	0.25	0	0	0	0	0	1	0	0	0.333333	0	0	0	0	0	0	0	0	0	0	0	0	0	0	0	0	0	1	0	1
gi|6322651|ref|NP_012724.1|	PE01	0	0	0	1	0.25	0	8	21	10	9.75	0	0	0	0	0	0	0	0	0	0	0	0	0	0	0	0	0	0	0	0	0	0	0	0	0	0	1	0	1
gi|6321960|ref|NP_012036.1|	CDC23	0	0	0	0	0	0	0	0	0	0	0	0	1	0	0.25	0	0	0	0	0	0	0	0	0	0	0	0	0	0	0	0	0	0	0	0	0	1	0	1
gi|6321367|ref|NP_011444.1|	AFT1	0	0	4	4	2	0	1	7	12	5	0	0	2	1	0.75	1	0	2	1	0	0	0	0	0	0	0	0	0	0	0	0	0	0	0	0	0	1	0	1
gi|6321317|ref|NP_011394.1|	GPG1	2	0	0	0	0.5	0	0	0	0	0	0	0	0	1	0.25	0	0	0	0	0	0	1	1	0	0	0	0	0	0	0	0	0	0	0	0	0	1	0	1
gi|6323533|ref|NP_013604.1|	NUP188	0	0	0	0	0	0	1	0	0	0.25	0	0	0	0	0	0	0	0	0	0	0	0	0	0	0	0	0	0	0	0	0	0	0	0	0	0	1	0	1
gi|6325307|ref|NP_015376.1|	MAK3	0	0	0	0	0	0	3	5	1	2.25	0	1	0	0	0.25	0	0	0	0	0	0	0	0	0	0	0	0	0	0	0	0	0	0	0	0	0	1	0	1
gi|6323537|ref|NP_013608.1|	TSL1	1	0	0	0	0.25	0	0	1	0	0.25	0	0	2	0	0.5	0	0	0	0	0	0	0	0	1	0	0	2	0.75	0	0	0	0	0	0	0	0	1	0	1
gi|6321801|ref|NP_011877.1|	ARD1	0	0	0	0	0	0	0	3	0	0.75	0	0	0	2	0.5	0	2	0	0.666667	0	0	0	0	0	0	0	0	0	0	0	0	0	0	0	0	0	1	0	1
gi|6324067|ref|NP_014137.1|	POL2	0	0	0	1	0.25	0	1	2	0	0.75	0	0	0	0	0	0	0	0	0	0	0	0	0	0	0	0	0	0	0	0	0	0	0	0	0	0	1	0	1
gi|6322035|ref|NP_012110.1|	UBP7	0	0	0	0	0	0	1	0	0	0.25	0	0	0	0	0	0	0	0	0	0	0	0	0	0	0	0	0	0	0	0	0	0	0	0	0	0	1	0	1
gi|6320674|ref|NP_010754.1|	PKH3	0	0	0	1	0.25	0	2	3	1	1.5	0	0	0	0	0	0	0	0	0	0	0	0	0	0	0	0	0	0	0	0	0	0	0	0	0	0	1	0	1
gi|6323250|ref|NP_013322.1|	RSA3	0	0	0	1	0.25	0	1	0	0	0.25	0	0	0	2	0.5	0	0	0	0	0	0	0	0	0	0	0	0	0	0	0	0	0	0	0	0	0	1	0	1
gi|6322371|ref|NP_012445.1|	DPB11	0	1	0	0	0.25	0	0	0	0	0	0	0	0	0	0	0	0	0	0	0	0	0	0	0	0	0	0	0	0	0	0	0	0	0	0	0	1	0	1
gi|6324402|ref|NP_014472.1|	AIF1	0	0	0	0	0	0	0	0	1	0.25	0	0	0	0	0	0	0	1	0.333333	0	0	0	0	0	0	0	0	0	0	0	0	0	0	0	0	0	1	0	1
gi|6325327|ref|NP_015395.1|	MED1	1	0	0	1	0.5	0	0	0	0	0	0	0	0	0	0	1	0	0	0.333333	0	0	0	0	0	0	0	0	0	0	0	0	0	0	0	0	0	1	0	1
gi|6322506|ref|NP_012580.1|	TAH11	0	0	0	0	0	0	5	1	3	2.25	0	0	2	0	0.5	0	0	0	0	0	0	0	0	0	0	0	0	0	0	0	0	0	0	0	0	0	1	0	1
gi|37362652|ref|NP_011490.2|	PGD1	0	0	0	1	0.25	0	0	2	3	1.25	0	0	0	0	0	0	0	0	0	0	0	0	0	0	0	0	0	0	0	0	0	0	0	0	0	0	1	0	1
gi|6319750|ref|NP_009832.1|	UB07	0	0	0	0	0	0	0	0	2	0.5	0	0	0	0	0	0	0	0	0	0	0	0	0	0	0	0	0	0	0	0	0	0	0	0	0	0	1	0	1
gi|6322133|ref|NP_012208.1|	VHR1	0	0	0	0	0	0	0	0	0	0	0	0	0	0	0	0	0	0	0	0	0	0	0	0	1	0	0	0.25	0	0	1	1	0	0	0	0	1	0	1
gi|6321907|ref|NP_011983.1|	DMA1	0	0	0	1	0.25	0	0	1	1	0.5	0	0	1	0	0.25	0	0	0	0	0	0	0	0	0	0	0	0	0	0	0	0	0	0	0	0	0	1	0	1
gi|6322925|ref|NP_012998.1|	SIS2	0	0	0	0	0	0	0	0	0	0	0	0	0	0	0	0	0	0	0	0	0	0	0	0	0	0	0	0	0	0	1	1	0	0	0	0	1	0	1
gi|6319693|ref|NP_009775.1|		0	0	0	2	0.5	0	0	4	2	1.5	0	0	0	0	0	0	0	0	0	0	0	0	0	0	0	0	0	0	0	0	1	1	0	0	0	0	1	0	1
gi|6322510|ref|NP_012584.1|		0	0	0	0	0	0	1	0	1	0.5	0	0	0	0	0	0	0	0	0	0	0	0	0	0	0	0	0	0	0	0	0	0	0	0	0	0	1	0	1
gi|6320651|ref|NP_010731.1|		0	0	0	0	0	0	0	0	0	0	0	0	0	1	0.25	0	0	0	0	0	0	0	0	0	0	0	0	0	0	0	0	0	0	0	0	0	1	0	1
gi|6325077|ref|NP_015145.1|	TCO89	0	2	0	2	1	0	2	0	3	1.25	0	0	0	0	0	0	0	0	0	0	0	0	0	0	6	2	0	2	0	0	1	1	0	0	0	0	1	0	1
gi|6324254|ref|NP_014324.1|		0	0	0	1	0.25	0	1	1	5	1.75	0	0	0	0	0	0	0	0	0	0	0	0	0	2	3	0	0	1.25	0	0	2	2	0	0	0	0	1	0	1
gi|6321528|ref|NP_011605.1|	PRP31	4	0	0	1	1.25	0	4	0	9	3.25	0	0	0	0	0	0	0	0	0	0	0	0	0	0	1	0	0	0.25	0	0	0	0	0	0	0	0	1	0	1
gi|6321355|ref|NP_011432.1|	SCY1	0	0	0	2	0.5	0	0	2	3	1.25	0	0	0	0	0	0	0	0	0	0	0	0	0	0	0	0	0	0	0	0	0	0	0	0	0	0	1	0	1
gi|6325249|ref|NP_015317.1|	CHL1	0	0	0	0	0	0	0	3	0	0.75	0	0	0	0	0	0	0	0	0	0	0	0	0	0	0	0	0	0	0	0	0	0	0	0	0	0	1	0	1
gi|6324363|ref|NP_014433.1|	ARC35	0	0	0	2	0.5	0	0	1	1	0.5	0	0	0	0	0	0	1	0	0.333333	0	0	0	0	0	0	0	0	0	0	0	0	0	0	0	0	0	1	0	1
gi|6321260|ref|NP_011337.1|	MPT5	0	0	0	0	0	0	1	0	1	0.5	0	0	0	0	0	0	0	0	0	0	0	0	0	0	0	0	0	0	0	0	0	0	0	0	0	0	1	0	1
gi|6323119|ref|NP_013191.1|	0DJ1	0	0	1	2	0.75	0	1	0	2	0.75	0	0	0	0	0	0	0	0	0	0	0	0	0	0	0	0	0	0	0	0	0	0	0	0	0	0	1	0	1
gi|6322048|ref|NP_012123.1|	SSL2	0	1	0	0	0.25	0	0	2	2	1	0	0	0	0	0	0	0	0	0	0	0	0	0	0	0	0	0	0	0	0	0	0	0	0	0	0	1	0	1
gi|6320214|ref|NP_010294.1|	SNQ2	0	0	0	0	0	0	0	2	0	0.5	0	0	0	0	0	0	0	1	0.333333	0	0	0	0	0	0	0	0	0	0	0	0	0	0	0	0	0	1	0	1
gi|6323936|ref|NP_014007.1|	CAT8	0	0	0	0	0	0	1	0	0	0.25	0	0	0	0	0	0	0	0	0	0	0	0	0	0	0	0	0	0	0	0	0	0	0	0	0	0	1	0	1
gi|6319363|ref|NP_009445.1|		0	0	0	0	0	0	0	0	0	0	0	0	0	0	0	0	0	0	0	0	0	0	0	0	1	0	0	0.25	0	0	0	0	0	0	0	0	1	0	1
gi|6325361|ref|NP_015429.1|	FHL1	0	0	0	0	0	0	0	0	0	0	0	0	0	0	0	0	0	1	0.333333	0	0	0	0	0	0	0	0	0	0	0	0	0	0	0	0	0	1	0	1
gi|6323336|ref|NP_013408.1|	STT4	0	0	0	0	0	0	0	1	0	0.25	0	0	0	0	0	0	0	0	0	0	0	0	0	0	0	0	0	0	0	0	0	0	0	0	0	0	1	0	1
gi|6319626|ref|NP_009708.1|	TBS1	0	0	0	0	0	0	0	0	0	0	0	0	0	0	0	0	0	0	0	0	0	0	0	0	0	0	0	0	0	0	0	0	0	0	1	1	1	0	1
gi|6321624|ref|NP_011701.1|		0	0	0	0	0	0	1	1	0	0.5	0	0	0	0	0	0	0	0	0	0	0	0	0	0	0	0	0	0	0	0	0	0	0	0	0	0	1	0	1
gi|6323593|ref|NP_013664.1|	GSF2	0	0	0	0	0	0	0	0	0	0	0	1	0	0	0.25	0	0	0	0	1	1	0	0	0	0	0	0	0	0	0	0	0	0	0	0	0	1	0	1
gi|6322881|ref|NP_012954.1|		0	0	1	0	0.25	0	0	0	0	0	0	0	0	0	0	0	0	0	0	0	0	0	0	0	1	0	0	0.25	0	0	0	0	0	0	0	0	1	0	1
gi|6323302|ref|NP_013374.1|	YCS4	0	0	0	0	0	0	0	0	1	0.25	0	0	0	0	0	0	1	0	0.333333	0	0	0	0	0	0	0	0	0	0	0	0	0	0	0	0	0	1	0	1
gi|6319390|ref|NP_009472.1|		0	0	0	3	0.75	0	0	1	11	3	0	0	0	0	0	0	0	0	0	0	0	0	0	0	0	0	0	0	0	0	3	3	0	0	1	1	1	0	1
gi|6323626|ref|NP_013697.1|	TAF11	0	0	0	0	0	0	0	0	2	0.5	0	0	0	0	0	0	0	0	0	0	0	0	0	0	0	0	0	0	0	0	0	0	0	0	0	0	1	0	1
gi|6323682|ref|NP_013753.1|	SUB1	0	1	0	0	0.25	0	1	0	0	0.25	0	0	0	0	0	0	0	0	0	0	0	0	0	1	0	0	0	0.25	0	0	0	0	0	0	0	0	1	0	1
gi|6321981|ref|NP_012057.1|		0	0	0	0	0	0	0	0	2	0.5	0	0	0	0	0	0	0	0	0	0	0	0	0	0	0	0	0	0	0	0	0	0	0	0	0	0	1	0	1
gi|6322042|ref|NP_012117.1|		0	0	0	0	0	0	0	0	1	0.25	0	0	0	0	0	0	0	0	0	0	0	0	0	0	0	0	0	0	0	0	0	0	0	0	0	0	1	0	1
gi|10383767|ref|NP_009907.2|	KCC4	0	0	0	0	0	0	1	4	1	1.5	0	0	0	0	0	0	0	3	1	0	0	0	0	0	0	0	0	0	0	0	0	0	0	0	0	0	1	0	1
gi|6319529|ref|NP_009611.1|	PRP6	0	0	0	0	0	0	0	0	1	0.25	0	0	0	0	0	0	0	0	0	1	1	0	0	0	0	0	0	0	0	0	0	0	0	0	0	0	1	0	1
gi|6323981|ref|NP_014052.1|	FET4	0	0	0	0	0	0	1	0	0	0.25	0	0	0	0	0	0	0	0	0	0	0	0	0	0	0	0	0	0	0	0	0	0	0	0	0	0	1	0	1
gi|6321235|ref|NP_011312.1|	KE01	1	0	0	0	0.25	0	0	0	0	0	0	0	0	0	0	0	0	0	0	0	0	0	0	0	0	0	0	0	0	0	0	0	0	0	0	0	1	0	1
gi|6320983|ref|NP_011062.1|	GDI1	0	0	0	0	0	0	1	0	0	0.25	0	0	0	0	0	0	0	0	0	0	0	0	0	0	0	0	0	0	0	0	0	0	0	0	0	0	1	0	1
gi|6321756|ref|NP_011832.1|	GOS1	0	0	0	0	0	0	0	0	1	0.25	0	0	0	0	0	0	0	0	0	0	0	0	0	0	0	0	0	0	0	0	0	0	0	0	0	0	1	0	1
gi|6320333|ref|NP_010413.1|		0	0	0	0	0	0	0	0	0	0	0	0	0	1	0.25	0	0	0	0	0	0	0	0	0	0	0	0	0	0	0	0	0	0	0	0	0	1	0	1
gi|6323716|ref|NP_013787.1|	TVP18	0	0	0	0	0	0	0	0	1	0.25	0	0	0	0	0	0	0	0	0	0	0	0	0	0	0	0	0	0	0	0	0	0	0	0	0	0	1	0	1
gi|6322186|ref|NP_012261.1|	EPS1	0	0	0	0	0	0	2	3	0	1.25	0	0	0	0	0	0	0	0	0	0	0	0	0	0	0	0	0	0	0	0	0	0	0	0	0	0	1	0	1
gi|6320312|ref|NP_010392.1|	TMN2	1	0	0	0	0.25	0	0	0	0	0	0	0	0	0	0	0	0	0	0	0	0	0	0	0	0	0	0	0	0	0	0	0	0	0	0	0	1	0	1
gi|6321271|ref|NP_011348.1|	PMR1	0	0	0	0	0	0	0	0	0	0	0	1	0	0	0.25	0	0	0	0	0	0	0	0	0	0	0	0	0	0	0	0	0	0	0	0	0	1	0	1
gi|6324491|ref|NP_014560.1|	IRA2	0	0	0	0	0	0	0	1	0	0.25	0	0	0	0	0	0	0	0	0	0	0	0	0	0	0	0	0	0	0	0	0	0	0	0	0	0	1	0	1
gi|6324438|ref|NP_014508.1|	HRT1	0	0	0	1	0.25	0	1	1	2	1	0	0	0	0	0	1	0	0	0.333333	0	0	0	0	0	0	0	0	0	0	0	0	0	0	0	0	0	1	0	1
gi|6323899|ref|NP_013970.1|	ZRC1	0	0	0	0	0	0	1	0	0	0.25	0	0	0	0	0	0	0	0	0	0	0	0	0	0	0	0	0	0	0	0	0	0	0	0	0	0	1	0	1
gi|6322883|ref|NP_012956.1|		0	0	2	0	0.5	0	7	8	1	4	0	0	0	0	0	0	0	0	0	0	0	0	0	0	0	0	0	0	0	0	0	0	0	0	0	0	1	0	1
gi|6322993|ref|NP_013065.1|	GRC3	0	0	0	0	0	0	0	2	2	1	0	0	0	0	0	0	0	0	0	0	0	0	0	0	0	0	0	0	0	0	0	0	0	0	0	0	1	0	1
gi|6321221|ref|NP_011299.1|	KIP3	0	0	0	0	0	0	1	0	0	0.25	0	0	0	0	0	0	0	0	0	1	1	0	0	0	0	0	0	0	0	0	0	0	0	0	0	0	1	0	1
gi|6320543|ref|NP_010623.1|		0	0	0	0	0	0	0	0	2	0.5	0	0	0	0	0	0	0	0	0	0	0	0	0	0	0	0	0	0	0	0	0	0	0	0	0	0	1	0	1
gi|6319387|ref|NP_009469.1|		0	0	0	0	0	0	1	0	0	0.25	0	0	0	0	0	0	0	0	0	0	0	0	0	0	0	0	0	0	0	0	0	0	0	0	0	0	1	0	1
gi|6322413|ref|NP_012487.1|	UB06	0	0	0	0	0	0	1	0	0	0.25	0	0	0	0	0	0	0	0	0	0	0	0	0	0	0	0	0	0	0	0	0	0	0	0	0	0	1	0	1
gi|6320598|ref|NP_010678.1|		0	0	0	0	0	0	1	0	0	0.25	0	0	0	0	0	0	0	0	0	0	0	0	0	0	0	0	0	0	0	0	0	0	0	0	0	0	1	0	1
gi|6320130|ref|NP_010210.1|		0	0	0	0	0	0	0	1	2	0.75	0	0	0	0	0	0	0	0	0	0	0	0	0	0	0	0	0	0	0	0	0	0	0	0	0	0	1	0	1
gi|6325215|ref|NP_015283.1|	SSN3	0	0	0	0	0	0	0	0	1	0.25	0	0	0	0	0	0	0	0	0	0	0	0	0	0	0	0	0	0	0	0	0	0	0	0	0	0	1	0	1
gi|6325081|ref|NP_015149.1|	TRE1	0	0	0	0	0	1	0	0	0	0.25	0	0	0	0	0	0	0	0	0	0	0	0	0	0	0	0	0	0	0	0	0	0	0	0	0	0	1	0	1
gi|6322694|ref|NP_012767.1|	RSM22	0	0	0	0	0	0	0	1	2	0.75	0	0	0	0	0	0	0	0	0	0	0	0	0	0	0	0	0	0	0	0	0	0	0	0	0	0	1	0	1
gi|162949220|ref|NP_076891.2|		0	0	0	0	0	0	1	0	0	0.25	0	0	0	0	0	0	0	0	0	0	0	0	0	0	0	0	0	0	0	0	0	0	0	0	0	0	1	0	1
gi|6322450|ref|NP_012524.1|		0	0	0	0	0	0	0	2	3	1.25	0	0	0	0	0	0	0	0	0	0	0	0	0	0	0	0	0	0	0	0	1	1	0	0	0	0	1	0	1
gi|6320680|ref|NP_010760.1|		0	0	0	0	0	0	0	1	0	0.25	0	0	0	1	0.25	0	0	0	0	0	0	0	0	0	0	0	0	0	0	0	0	0	0	0	0	0	1	0	1
gi|6322072|ref|NP_012147.1|		0	0	0	0	0	0	0	0	0	0	0	0	0	0	0	0	0	0	0	0	0	0	0	0	1	0	0	0.25	0	0	0	0	0	0	0	0	1	0	1
gi|83722564|ref|NP_012823.2|	UTP11	3	0	0	0	0.75	0	5	1	4	2.5	0	0	0	0	0	0	0	0	0	0	0	0	0	0	2	2	0	1	0	0	2	2	0	0	1	1	1	0	1
gi|6320587|ref|NP_010667.1|	RGA2	1	0	0	0	0.25	0	0	1	0	0.25	0	0	0	0	0	0	0	0	0	0	0	0	0	0	0	0	0	0	0	0	0	0	0	0	0	0	1	0	1
gi|6324591|ref|NP_014660.1|	PET127	0	0	0	1	0.25	0	1	4	0	1.25	0	0	0	0	0	0	0	0	0	0	0	0	0	0	0	0	0	0	0	0	0	0	0	0	0	0	1	0	1
gi|6321919|ref|NP_011995.1|		0	0	0	0	0	0	0	0	4	1	0	0	0	0	0	0	0	0	0	0	0	0	0	0	0	0	0	0	0	0	0	0	0	0	0	0	1	0	1
gi|14318440|ref|NP_116582.1|	ASE1	0	0	0	0	0	0	0	1	0	0.25	0	0	0	0	0	0	0	0	0	0	0	0	0	0	0	0	0	0	0	0	0	0	0	0	0	0	1	0	1
gi|6323160|ref|NP_013232.1|	ACE2	0	0	0	4	1	0	6	5	14	6.25	0	0	0	0	0	0	0	0	0	0	0	0	0	0	0	0	0	0	0	0	0	0	0	0	0	0	1	0	1
gi|46562091|ref|NP_012625.2|		0	0	0	0	0	0	0	0	1	0.25	0	0	0	0	0	0	0	0	0	0	0	0	0	0	0	0	0	0	0	0	0	0	0	0	0	0	1	0	1
gi|6319419|ref|NP_009501.1|	SAS3	0	0	0	0	0	0	0	0	0	0	0	0	0	0	0	0	0	0	0	0	0	0	0	2	0	0	0	0.5	0	0	1	1	0	0	0	0	1	0	1
gi|6321562|ref|NP_011639.1|		0	0	0	0	0	0	0	0	0	0	0	0	0	0	0	0	1	0	0.333333	0	0	0	0	0	0	0	0	0	0	0	0	0	0	0	0	0	1	0	1
gi|6324939|ref|NP_015008.1|		0	0	0	0	0	0	1	0	0	0.25	0	0	0	0	0	0	0	0	0	0	0	0	0	0	0	0	0	0	0	0	0	0	0	0	0	0	1	0	1
gi|6322614|ref|NP_012688.1|		0	0	0	0	0	0	0	0	0	0	0	0	0	0	0	0	0	0	0	0	0	0	0	0	0	0	0	0	0	0	0	0	0	0	0	0	1	0	1
gi|6325133|ref|NP_015201.1|	SPC29	0	0	1	0	0.25	0	0	1	0	0.25	0	0	0	0	0	0	0	0	0	0	0	0	0	0	0	0	0	0	0	0	0	0	0	0	0	0	1	0	1
gi|6320689|ref|NP_010769.1|		0	0	1	0	0.25	0	0	0	0	0	0	0	0	0	0	0	0	0	0	0	0	0	0	0	0	0	0	0	0	0	0	0	0	0	0	0	1	0	1
gi|6324652|ref|NP_014721.1|	BUD21	0	0	0	0	0	0	0	0	0	0	0	0	0	0	0	0	0	0	0	0	0	0	0	0	0	0	1	0.25	0	0	0	0	0	0	0	0	1	0	1
gi|6322474|ref|NP_012548.1|	TMA22	0	0	0	0	0	0	0	1	0	0.25	0	0	0	0	0	0	0	0	0	0	0	0	0	0	0	0	0	0	0	0	0	0	0	0	1	1	1	0	1
gi|6324684|ref|NP_014753.1|	TFC7	1	0	0	0	0.25	0	1	1	2	1	0	0	0	0	0	0	0	1	0.333333	0	0	0	0	0	0	0	0	0	0	0	0	0	0	0	0	0	1	0	1
gi|6322727|ref|NP_012800.1|	SRP21	0	0	0	0	0	0	0	0	1	0.25	0	0	0	0	0	0	0	0	0	0	0	0	0	0	0	0	0	0	0	0	0	0	0	0	0	0	1	0	1
gi|6319398|ref|NP_009479.1|	AAR2	0	0	0	0	0	0	0	0	2	0.5	0	0	0	0	0	0	0	0	0	0	0	0	0	0	0	0	0	0	0	0	0	0	0	0	0	0	1	0	1
gi|6322096|ref|NP_012171.1|	PRK1	0	0	0	0	0	0	0	0	0	0	0	0	0	0	0	0	0	0	0	0	0	0	0	2	1	0	3	1.5	0	0	0	0	0	0	0	0	1	0	1
gi|6322053|ref|NP_012128.1|		0	0	0	0	0	0	0	0	1	0.25	0	0	0	0	0	0	0	0	0	0	0	0	0	0	0	0	0	0	0	0	0	0	0	0	0	0	1	0	1
gi|6320045|ref|NP_010125.1|	CMR1	0	0	0	0	0	0	0	1	0	0.25	0	0	0	0	0	0	0	0	0	0	0	0	0	0	0	0	0	0	0	0	0	0	0	0	1	1	1	0	1
gi|6324593|ref|NP_014662.1|		0	0	0	0	0	0	0	0	0	0	0	0	0	0	0	0	0	0	0	0	0	0	0	0	0	0	0	0	0	0	0	0	0	0	0	0	1	0	1
gi|6322498|ref|NP_012573.1|		0	0	0	0	0	0	0	0	0	0	0	0	0	0	0	0	0	0	0	0	0	0	0	0	0	0	0	0	0	0	0	0	0	0	0	0	1	0	1
gi|6322868|ref|NP_012941.1|	FCJ1	0	0	0	0	0	0	0	0	0	0	0	0	0	0	0	0	0	0	0	1	1	0	0	0	0	0	0	0	0	0	0	0	0	0	0	0	1	0	1
gi|6324784|ref|NP_014853.1|		0	0	0	0	0	0	0	0	3	0.75	0	0	0	0	0	0	0	0	0	0	0	0	0	0	0	0	0	0	0	0	0	0	0	0	0	0	1	0	1
gi|6324328|ref|NP_014398.1|	CIT1	0	1	0	0	0.25	0	0	0	0	0	0	0	0	1	0.25	0	0	0	0	0	0	0	0	0	0	0	0	0	0	0	0	0	0	0	0	0	1	0	1
gi|6324268|ref|NP_014338.1|		0	1	0	0	0.25	0	2	6	3	2.75	0	0	0	0	0	0	0	0	0	0	0	0	0	0	0	0	0	0	0	0	0	0	0	0	0	0	1	0	1
gi|6325393|ref|NP_015461.1|	CTF4	0	0	0	0	0	0	0	0	0	0	0	0	0	0	0	0	0	0	0	0	0	0	0	0	0	0	0	0	0	0	0	0	0	0	0	0	1	0	1
gi|6321017|ref|NP_011096.1|	RPH1	0	0	0	0	0	0	0	0	0	0	0	0	0	0	0	0	0	0	0	0	0	0	0	0	0	0	0	0	0	0	0	0	0	0	0	0	1	0	1
gi|6320143|ref|NP_010223.1|	TSR1	0	0	0	0	0	0	1	5	0	1.5	0	0	0	0	0	0	0	0	0	0	0	0	0	0	0	0	0	0	0	0	0	0	0	0	0	0	1	0	1
gi|6322316|ref|NP_012390.1|	SFH5	0	0	0	0	0	0	0	0	0	0	0	0	0	0	0	0	0	0	0	0	0	0	0	0	0	0	0	0	0	0	0	0	0	0	0	0	1	0	1
gi|6322803|ref|NP_012876.1|	ELM1	0	0	0	0	0	0	0	0	0	0	0	0	0	0	0	0	0	0	0	0	0	0	0	0	0	0	0	0	0	0	0	0	0	0	0	0	1	0	1
gi|37362706|ref|NP_015418.2|	ASR1	0	0	0	0	0	0	0	0	0	0	0	0	0	0	0	0	0	0	0	0	0	0	0	0	0	0	0	0	0	0	0	0	0	0	0	0	1	0	1
gi|6324930|ref|NP_014999.1|	MSC6	0	0	0	0	0	0	0	0	0	0	0	0	0	0	0	0	0	0	0	0	0	0	0	0	0	0	0	0	0	0	0	0	0	0	0	0	1	0	1
gi|6323921|ref|NP_013992.1|		0	0	0	0	0	0	0	0	0	0	0	0	0	1	0.25	0	0	0	0	0	0	0	0	0	0	0	0	0	0	0	0	0	0	0	0	0	1	0	1
gi|6321870|ref|NP_011946.1|	IRE1	0	0	0	0	0	0	0	0	0	0	0	0	0	0	0	0	0	0	0	0	0	0	0	0	0	0	0	0	0	0	0	0	0	0	0	0	1	0	1
gi|6324072|ref|NP_014142.1|	SIP3	1	0	0	0	0.25	0	0	0	0	0	0	0	0	0	0	0	0	0	0	0	0	0	0	0	0	0	0	0	0	0	0	0	0	0	0	0	1	0	1
gi|6322903|ref|NP_012976.1|	TRK2	0	0	0	0	0	0	0	0	0	0	0	0	0	0	0	0	0	0	0	0	0	0	0	0	0	0	0	0	0	0	0	0	0	0	0	0	1	0	1
gi|6324578|ref|NP_014647.1|	DNL4	0	0	0	0	0	0	0	0	0	0	0	0	0	0	0	0	0	0	0	0	0	0	0	0	0	0	0	0	0	0	0	0	0	0	0	0	1	0	1
gi|6322871|ref|NP_012944.1|		0	0	0	0	0	0	0	0	0	0	0	0	0	0	0	0	0	0	0	0	0	0	0	0	0	0	0	0	0	0	0	0	0	0	0	0	1	0	1
gi|6320987|ref|NP_011066.1|		0	0	0	0	0	0	0	0	0	0	0	0	0	0	0	0	0	0	0	0	0	0	0	0	0	0	0	0	0	0	0	0	0	0	0	0	1	0	1
gi|6324506|ref|NP_014575.1|	RIB2	0	0	0	0	0	0	0	0	0	0	0	0	0	0	0	0	0	0	0	0	0	0	0	0	0	0	0	0	0	0	0	0	0	0	0	0	1	0	1
gi|6321715|ref|NP_011792.1|	RNH70	0	0	0	0	0	0	0	0	0	0	0	0	0	0	0	0	0	0	0	0	0	0	0	0	0	0	0	0	0	0	0	0	0	0	0	0	1	0	1
gi|6322107|ref|NP_012182.1|	SDS3	0	0	1	0	0.25	0	0	0	0	0	0	0	0	2	0.5	0	0	0	0	0	0	0	0	0	0	0	0	0	0	0	0	0	0	0	0	0	1	0	1
gi|6320837|ref|NP_010916.1|	MNN1	0	0	0	0	0	0	0	0	0	0	0	0	0	0	0	0	0	0	0	0	0	0	0	0	0	0	0	0	0	0	0	0	0	0	0	0	1	0	1
gi|6323441|ref|NP_013513.1|		0	0	0	0	0	0	0	13	2	3.75	0	0	0	0	0	0	0	0	0	0	0	0	0	0	0	0	0	0	0	0	0	0	0	0	0	0	1	0	1
gi|10383784|ref|NP_009942.2|		0	0	0	0	0	0	0	0	0	0	0	0	0	0	0	0	0	0	0	0	0	0	0	0	0	0	0	0	0	0	0	0	0	0	0	0	1	0	1
gi|6321252|ref|NP_011329.1|	TPN1	0	0	0	0	0	0	0	0	0	0	0	0	0	0	0	0	0	0	0	0	0	0	0	0	0	0	0	0	0	0	0	0	0	0	0	0	1	0	1
gi|6324793|ref|NP_014862.1|		0	0	0	0	0	0	0	0	0	0	0	0	0	0	0	0	0	0	0	0	0	0	0	0	0	0	0	0	0	0	0	0	0	0	0	0	1	0	1
gi|6322648|ref|NP_012721.1|	MNN4	0	0	0	0	0	0	0	0	0	0	0	0	0	0	0	0	0	0	0	0	0	0	0	0	0	0	0	0	0	0	0	0	0	0	0	0	1	0	1
gi|6321752|ref|NP_011828.1|	VMR1	0	0	2	0	0.5	0	0	0	0	0	0	0	0	0	0	0	0	0	0	0	0	0	0	0	0	0	0	0	0	0	0	0	0	0	0	0	1	0	1
gi|6321205|ref|NP_011282.1|	TAN1	1	0	0	1	0.5	0	1	1	6	2	0	1	1	1	0.75	0	0	0	0	0	0	0	0	0	0	0	0	0	0	0	0	0	0	0	0	0	1	0	1
gi|6321760|ref|NP_011836.1|	RIM101	0	0	0	1	0.25	0	0	0	0	0	0	1	0	0	0.25	0	0	0	0	0	0	0	0	0	0	0	0	0	0	0	0	0	0	0	0	0	1	0	1
gi|6322351|ref|NP_012425.1|	GZF3	0	0	0	1	0.25	0	0	0	1	0.25	0	0	0	1	0.25	0	0	0	0	0	0	0	0	0	0	0	0	0	0	0	0	0	0	0	0	0	1	0	1
gi|10383772|ref|NP_009911.2|	LEU2	0	0	0	0	0	0	0	0	1	0.25	0	0	0	0	0	0	0	0	0	0	0	0	0	0	0	0	0	0	0	0	0	0	0	0	0	0	1	0	1
gi|6320055|ref|NP_010135.1|	LDB17	0	0	0	0	0	0	0	0	0	0	0	0	0	0	0	0	0	0	0	0	0	0	0	0	0	0	0	0	0	0	0	0	0	0	0	0	1	0	1
gi|6325098|ref|NP_015166.1|	PET20	0	0	0	0	0	0	0	0	0	0	0	0	0	0	0	0	0	0	0	0	0	0	0	0	0	0	0	0	0	0	0	0	0	0	1	1	1	0	1
gi|6321743|ref|NP_011819.1|		0	0	0	0	0	0	0	0	0	0	0	0	0	0	0	0	0	0	0	0	0	0	0	0	0	0	0	0	0	0	0	0	0	0	0	0	1	0	1
gi|6322824|ref|NP_012897.1|		0	0	0	0	0	0	0	0	0	0	0	0	0	0	0	0	0	0	0	0	0	0	0	0	0	0	0	0	0	0	0	0	0	0	0	0	1	0	1
gi|6319407|ref|NP_009489.1|	PR01	0	0	0	0	0	0	0	0	0	0	0	0	0	0	0	0	0	0	0	0	0	0	0	0	0	0	0	0	0	0	0	0	0	0	0	0	1	0	1
gi|6325012|ref|NP_015080.1|	HUT1	0	0	0	0	0	0	0	0	0	0	0	0	0	0	0	0	0	0	0	0	0	0	0	0	0	0	0	0	0	0	0	0	0	0	1	1	1	0	1
gi|6323973|ref|NP_014044.1|	TGL3	0	0	0	0	0	0	0	0	0	0	0	0	0	0	0	0	0	0	0	0	0	0	0	0	0	0	0	0	0	0	0	0	0	0	0	0	1	0	1
gi|6325448|ref|NP_015516.1|	RPC82	0	0	0	0	0	0	1	1	6	2	0	0	0	0	0	0	0	0	0	0	0	0	0	0	0	0	0	0	0	0	0	0	0	0	0	0	1	0	1
gi|6323943|ref|NP_014014.1|	DSS1	0	0	0	1	0.25	0	1	0	0	0.25	0	0	0	0	0	0	0	0	0	0	0	0	0	0	0	0	0	0	0	0	0	0	0	0	0	0	1	0	1
gi|6320425|ref|NP_010505.1|		0	1	0	0	0.25	0	0	3	0	0.75	0	0	0	0	0	0	0	0	0	0	0	0	0	0	0	0	0	0	0	0	0	0	0	0	0	0	1	0	1
gi|6325447|ref|NP_015515.1|	SKI3	0	0	0	0	0	0	0	1	0	0.25	0	0	0	0	0	0	0	0	0	0	0	0	0	0	0	0	0	0	0	0	0	0	0	0	0	0	1	0	1
gi|6323522|ref|NP_013593.1|	TAF8	0	2	0	2	1	0	2	1	2	1.25	0	0	0	0	0	1	0	0	0.333333	2	2	0	0	0	0	0	0	0	0	0	0	0	0	0	0	0	1	0	1
gi|6320457|ref|NP_010537.1|		0	0	0	1	0.25	0	0	0	0	0	0	0	0	0	0	0	0	0	0	0	0	0	0	0	0	0	0	0	0	0	0	0	0	0	0	0	1	0	1
gi|6323479|ref|NP_013551.1|		0	0	0	0	0	0	0	0	0	0	0	0	0	1	0.25	0	0	0	0	0	0	0	0	0	0	0	0	0	0	0	0	0	0	0	0	0	1	0	1
gi|6324322|ref|NP_014392.1|		0	0	0	0	0	0	0	1	0	0.25	0	0	0	0	0	0	0	0	0	0	0	0	0	0	0	0	0	0	0	0	0	0	0	0	0	0	1	0	1
gi|6323430|ref|NP_013502.1|		0	0	1	0	0.25	1	2	4	1	2	0	1	0	0	0.25	0	0	0	0	0	0	0	0	0	0	0	0	0	0	0	0	0	0	0	0	0	1	0	1
gi|6319531|ref|NP_009613.1|	MUM2	0	0	0	0	0	0	0	1	1	0.5	0	1	1	1	0.75	0	0	0	0	0	0	0	0	0	0	0	0	0	0	0	2	2	0	0	0	0	1	0	1
gi|6321748|ref|NP_011824.1|	EFM1	0	0	0	0	0	0	0	0	2	0.5	0	0	0	0	0	0	0	0	0	0	0	0	0	0	0	0	0	0	0	0	0	0	0	0	0	0	1	0	1
gi|6320860|ref|NP_010939.1|	SRB4	0	1	0	0	0.25	0	0	0	0	0	0	0	0	0	0	0	0	0	0	0	0	0	0	0	0	0	0	0	0	0	0	0	0	0	0	0	1	0	1
gi|6322657|ref|NP_012730.1|	DPH2	0	0	1	0	0.25	0	0	1	0	0.25	0	0	0	0	0	0	0	0	0	0	0	0	0	0	0	0	0	0	0	0	0	0	0	0	0	0	1	0	1
gi|6323224|ref|NP_013296.1|	NMT1	1	0	0	0	0.25	0	0	0	0	0	0	0	0	0	0	0	0	0	0	0	0	0	0	0	0	0	0	0	0	0	0	0	1	1	0	0	1	0	1
gi|10383774|ref|NP_009913.2|	DCC1	0	0	0	0	0	0	1	2	0	0.75	0	0	0	0	0	0	1	0	0.333333	0	0	0	0	0	0	0	0	0	0	0	0	0	0	0	0	0	1	0	1
gi|6323034|ref|NP_013106.1|	SSK1	0	0	0	0	0	0	0	0	0	0	0	0	1	0	0.25	1	0	0	0.333333	0	0	0	0	0	0	0	0	0	0	0	0	0	0	0	0	0	1	0	1
gi|6322047|ref|NP_012122.1|		0	0	0	0	0	0	0	1	0	0.25	0	0	0	0	0	0	0	0	0	0	0	0	0	0	0	0	0	0	0	0	0	0	0	0	0	0	1	0	1
gi|6323933|ref|NP_014004.1|	FCP1	0	0	0	0	0	0	0	1	3	1	0	0	0	0	0	0	0	0	0	0	0	0	0	0	0	0	0	0	0	0	0	0	0	0	0	0	1	0	1
gi|6323527|ref|NP_013598.1|	ZDS2	0	0	0	1	0.25	0	0	2	4	1.5	0	0	0	0	0	0	0	0	0	0	0	0	0	0	1	0	0	0.25	0	0	0	0	0	0	0	0	1	0	1
gi|6319558|ref|NP_009640.1|	MIS1	0	0	0	0	0	0	2	0	0	0.5	0	0	0	0	0	0	0	0	0	0	0	0	0	0	0	0	0	0	0	0	0	0	0	0	0	0	1	0	1
gi|6325306|ref|NP_015374.1|	ATG11	0	0	0	1	0.25	0	0	0	0	0	0	0	0	0	0	0	0	0	0	0	0	0	0	0	0	0	0	0	0	0	0	0	0	0	0	0	1	0	1
gi|6320237|ref|NP_010317.1|		0	0	0	1	0.25	0	1	3	4	2	0	0	0	0	0	0	0	0	0	0	0	0	0	0	0	0	0	0	0	0	0	0	0	0	0	0	1	0	1
gi|6320445|ref|NP_010525.1|		0	0	0	0	0	0	0	1	0	0.25	0	0	0	0	0	0	0	0	0	0	0	0	0	0	0	0	0	0	0	0	0	0	0	0	0	0	1	0	1
gi|6321266|ref|NP_011343.1|	NUP49	0	0	0	0	0	0	0	0	0	0	0	1	0	0	0.25	0	0	0	0	0	0	0	0	0	0	0	0	0	0	0	0	0	0	0	0	0	1	0	1
gi|6320157|ref|NP_010237.1|	NPC2	0	0	2	0	0.5	0	0	0	0	0	0	0	0	0	0	0	0	0	0	0	0	0	0	0	0	0	0	0	0	0	0	0	0	0	0	0	1	0	1
gi|6320672|ref|NP_010752.1|		0	0	0	0	0	0	0	0	0	0	0	0	0	0	0	0	0	0	0	0	0	0	0	0	0	0	0	0	0	0	0	0	0	0	1	1	1	0	1
gi|6322172|ref|NP_012247.1|		0	0	0	0	0	1	0	0	0	0.25	0	0	0	0	0	0	0	0	0	0	0	0	0	0	0	0	0	0	0	0	0	0	0	0	0	0	1	0	1
gi|6319714|ref|NP_009796.1|	PRP5	0	0	0	0	0	0	0	1	0	0.25	0	0	0	0	0	0	0	0	0	0	0	0	0	0	0	0	0	0	0	0	0	0	0	0	0	0	1	0	1
gi|6325349|ref|NP_015416.1|	NVJ2	0	0	0	0	0	0	0	0	0	0	0	0	0	0	0	0	0	0	0	0	0	0	0	0	1	0	0	0.25	0	0	0	0	0	0	0	0	1	0	1
gi|6323308|ref|NP_013380.1|		0	0	0	0	0	0	0	2	0	0.5	0	0	0	0	0	0	0	0	0	0	0	0	0	0	0	0	0	0	0	0	0	0	0	0	0	0	1	0	1
gi|6322607|ref|NP_012681.1|	HMS2	0	0	0	1	0.25	0	0	0	0	0	0	0	0	0	0	0	0	0	0	0	0	0	0	0	0	0	0	0	0	0	0	0	0	0	0	0	1	0	1
gi|6323746|ref|NP_013817.1|		0	1	0	0	0.25	0	0	0	0	0	0	0	0	0	0	0	0	0	0	0	0	0	0	0	0	0	0	0	0	0	0	0	0	0	0	0	1	0	1
gi|6321795|ref|NP_011871.1|	ERG11	0	0	0	0	0	0	0	1	0	0.25	0	0	0	0	0	0	0	0	0	0	0	0	0	0	0	0	0	0	0	0	0	0	0	0	0	0	1	0	1
gi|6320553|ref|NP_010633.1|		0	0	0	0	0	0	0	0	0	0	0	0	0	0	0	0	0	0	0	1	1	0	0	0	0	0	0	0	0	0	0	0	0	0	0	0	1	0	1
gi|6323843|ref|NP_013914.1|	GCV2	0	0	0	0	0	0	1	0	0	0.25	0	0	0	0	0	0	0	0	0	0	0	0	0	0	0	0	0	0	0	0	0	0	0	0	0	0	1	0	1
gi|6324988|ref|NP_015056.1|	ACM1	0	0	0	0	0	2	0	0	0	0.5	0	0	0	0	0	0	0	0	0	0	0	0	0	0	0	0	0	0	0	0	0	0	0	0	0	0	1	0	1
gi|6324232|ref|NP_014302.1|		0	0	0	0	0	0	0	0	1	0.25	0	0	0	0	0	0	2	0	0.666667	0	0	0	0	0	0	0	0	0	0	0	0	0	0	0	0	0	1	0	1
gi|6319753|ref|NP_009835.1|		0	0	0	1	0.25	0	0	0	0	0	0	0	0	0	0	0	0	0	0	0	0	0	0	0	0	0	0	0	0	0	0	0	0	0	0	0	1	0	1
gi|6319836|ref|NP_009917.1|	SGF29	0	1	0	0	0.25	0	0	0	0	0	0	0	0	0	0	0	0	0	0	0	0	0	0	0	0	0	0	0	0	0	0	0	0	0	0	0	1	0	1
gi|6322669|ref|NP_012742.1|	COY1	0	0	0	0	0	0	0	0	1	0.25	0	0	0	0	0	0	0	0	0	0	0	0	0	0	0	0	0	0	0	0	0	0	0	0	0	0	1	0	1
gi|6320315|ref|NP_010395.1|	FOB1	0	0	0	0	0	0	0	3	1	1	0	0	0	0	0	0	0	0	0	0	0	0	0	0	0	0	0	0	0	0	0	0	0	0	0	0	1	0	1
gi|6325248|ref|NP_015316.1|	TAE2	1	0	0	0	0.25	0	0	3	0	0.75	0	0	0	0	0	0	0	0	0	0	0	0	0	0	0	0	0	0	0	0	0	0	0	0	0	0	1	0	1
gi|37362671|ref|NP_012726.2|	MIA40	0	0	0	0	0	0	0	0	0	0	0	0	0	0	0	0	0	0	0	0	0	0	0	0	1	1	0	0.5	0	0	0	0	0	0	0	0	1	0	1
gi|6319614|ref|NP_009696.1|		0	0	0	0	0	0	1	0	0	0.25	0	0	0	0	0	0	0	0	0	0	0	0	0	0	0	0	0	0	0	0	0	0	0	0	0	0	1	0	1
gi|6322875|ref|NP_012948.1|		0	0	0	0	0	0	0	0	0	0	0	0	0	0	0	0	0	0	0	0	0	0	0	0	1	0	0	0.25	0	0	0	0	0	0	0	0	1	0	1
gi|6319643|ref|NP_009725.1|	TYR1	0	0	0	0	0	0	0	2	2	1	0	0	0	0	0	1	0	0	0.333333	0	0	0	0	0	0	0	0	0	0	0	0	0	0	0	0	0	1	0	1
gi|6321477|ref|NP_011554.1|		0	0	0	0	0	0	2	3	2	1.75	0	0	0	0	0	0	2	0	0.666667	0	0	0	0	0	0	0	0	0	0	0	0	0	0	0	0	0	1	0	1
gi|6320511|ref|NP_010591.1|	HNT2	0	0	0	0	0	0	0	0	0	0	0	0	0	0	0	0	0	0	0	0	0	1	1	0	0	0	0	0	0	0	0	0	0	0	0	0	1	0	1
gi|6320220|ref|NP_010300.1|		0	0	0	0	0	0	0	2	0	0.5	0	0	0	0	0	0	0	0	0	0	0	0	0	0	0	0	0	0	0	0	0	0	0	0	0	0	1	0	1
gi|6324335|ref|NP_014405.1|	LRO1	0	0	0	1	0.25	0	0	0	0	0	0	0	0	0	0	0	0	0	0	0	0	0	0	0	0	0	0	0	0	0	0	0	0	0	0	0	1	0	1
gi|6320955|ref|NP_011034.1|		0	0	0	0	0	0	0	0	0	0	0	0	0	0	0	0	0	0	0	0	0	1	1	0	0	0	0	0	0	0	0	0	0	0	0	0	1	0	1
gi|6319366|ref|NP_009448.1|	SFT2	0	0	0	0	0	0	0	0	0	0	0	0	1	0	0.25	0	0	0	0	0	0	0	0	0	0	0	0	0	0	0	0	0	0	0	0	0	1	0	1
gi|6323261|ref|NP_013332.1|	BNA5	1	0	0	0	0.25	0	0	0	0	0	0	0	0	0	0	0	0	0	0	0	0	0	0	0	0	0	0	0	0	0	0	0	0	0	0	0	1	0	1
gi|6320993|ref|NP_011072.1|	FTR1	0	0	0	0	0	0	0	1	1	0.5	0	0	0	0	0	0	0	0	0	0	0	0	0	0	0	0	0	0	0	0	0	0	0	0	0	0	1	0	1
gi|6321502|ref|NP_011579.1|	VHT1	0	0	0	0	0	0	0	1	0	0.25	0	0	0	0	0	0	0	0	0	0	0	0	0	0	0	0	0	0	0	0	0	0	0	0	0	0	1	0	1
gi|6321865|ref|NP_011941.1|	QNS1	0	0	0	0	0	0	1	0	0	0.25	0	0	0	0	0	0	0	0	0	0	0	0	0	0	0	0	0	0	0	0	0	0	0	0	0	0	1	0	1
gi|6322064|ref|NP_012139.1|	RRT14	0	0	0	0	0	0	4	0	2	1.5	0	0	0	0	0	0	0	0	0	0	0	0	0	0	0	0	0	0	0	0	0	0	0	0	0	0	1	0	1
gi|6324896|ref|NP_014965.1|		0	0	0	0	0	0	0	3	0	0.75	0	0	0	0	0	0	0	0	0	0	0	0	0	0	0	0	0	0	0	0	0	0	0	0	0	0	1	0	1
gi|6322414|ref|NP_012488.1|		0	0	0	0	0	0	0	0	0	0	0	0	0	0	0	0	0	0	0	1	1	0	0	0	0	0	0	0	0	0	0	0	0	0	0	0	1	0	1
gi|6320921|ref|NP_011000.1|		0	0	0	0	0	0	0	2	0	0.5	0	0	0	0	0	0	0	0	0	0	0	0	0	0	0	0	0	0	0	0	0	0	0	0	0	0	1	0	1
gi|6324731|ref|NP_014800.1|		2	0	0	2	1	0	0	0	7	1.75	0	0	0	0	0	0	0	0	0	0	0	0	0	0	0	0	0	0	0	0	0	0	0	0	0	0	1	0	1
gi|6324475|ref|NP_014544.1|	WRS1	0	0	0	0	0	0	0	0	3	0.75	0	0	0	0	0	0	0	0	0	0	0	0	0	0	0	0	0	0	0	0	0	0	0	0	0	0	1	0	1
gi|6319288|ref|NP_009371.1|	GIP4	0	0	2	1	0.75	0	1	3	5	2.25	0	0	0	0	0	0	0	0	0	0	0	0	0	1	1	0	0	0.5	0	0	0	0	0	0	0	0	1	0	1
gi|6325096|ref|NP_015164.1|	BEM4	0	0	0	0	0	1	0	0	0	0.25	0	0	0	0	0	0	0	0	0	0	0	0	0	0	0	0	0	0	0	0	0	0	0	0	0	0	1	0	1
gi|6321325|ref|NP_011402.1|		0	0	0	0	0	0	0	0	1	0.25	0	0	0	0	0	0	0	0	0	0	0	0	0	0	0	0	0	0	0	0	0	0	0	0	0	0	1	0	1
gi|6321010|ref|NP_011089.1|		0	0	0	0	0	0	0	2	0	0.5	0	0	0	0	0	0	0	0	0	0	0	0	0	0	0	0	0	0	0	0	0	0	0	0	1	1	1	0	1
gi|37362699|ref|NP_015053.2|	MDL2	0	0	0	0	0	0	0	0	0	0	0	0	0	0	0	0	0	0	0	0	0	0	0	0	0	0	0	0	0	0	2	2	0	0	0	0	1	0	1
gi|6321545|ref|NP_011622.1|	CLB1	0	0	0	0	0	0	0	1	0	0.25	0	0	0	0	0	0	0	0	0	0	0	0	0	0	0	0	0	0	0	0	0	0	0	0	0	0	1	0	1
gi|6322290|ref|NP_012364.1|		0	0	0	0	0	0	0	0	0	0	0	0	2	0	0.5	0	0	0	0	0	0	0	0	0	0	0	0	0	0	0	0	0	0	0	0	0	1	0	1
gi|6323864|ref|NP_013935.1|	ERG12	0	0	0	0	0	0	0	1	0	0.25	0	0	0	0	0	0	0	0	0	0	0	0	0	0	0	0	0	0	0	0	0	0	0	0	0	0	1	0	1
gi|6324082|ref|NP_014152.1|		0	0	0	0	0	0	0	0	1	0.25	0	0	0	0	0	0	0	0	0	0	0	0	0	0	0	0	0	0	0	0	0	0	0	0	0	0	1	0	1
gi|14318522|ref|NP_116655.1|	DEG1	0	0	0	0	0	1	0	0	0	0.25	0	0	0	0	0	0	0	0	0	0	0	0	0	0	0	0	0	0	0	0	0	0	0	0	0	0	1	0	1
gi|6324057|ref|NP_014127.1|	SEC2	0	0	0	0	0	0	0	0	0	0	0	0	0	0	0	0	0	0	0	0	0	0	0	0	1	0	0	0.25	0	0	0	0	0	0	0	0	1	0	1
gi|6325242|ref|NP_015310.1|	HST2	1	0	0	0	0.25	0	0	0	0	0	0	0	0	0	0	0	0	0	0	0	0	0	0	0	0	0	0	0	0	0	0	0	0	0	0	0	1	0	1
gi|6323857|ref|NP_013928.1|	RAD14	0	0	0	0	0	0	0	0	1	0.25	0	0	0	0	0	0	0	0	0	0	0	0	0	0	0	0	0	0	0	0	0	0	0	0	0	0	1	0	1
gi|6322729|ref|NP_012802.1|	OAC1	0	0	0	1	0.25	2	0	3	0	1.25	0	0	0	0	0	0	0	0	0	0	0	0	0	0	0	0	0	0	0	0	0	0	0	0	0	0	1	0	1
gi|6320323|ref|NP_010403.1|		0	0	0	0	0	0	0	1	0	0.25	0	0	0	0	0	0	0	0	0	0	0	0	0	0	0	0	0	0	0	0	0	0	0	0	0	0	1	0	1
gi|6322193|ref|NP_012268.1|		1	0	0	0	0.25	0	0	0	0	0	0	0	0	0	0	0	0	0	0	0	0	0	0	0	0	0	0	0	0	0	0	0	0	0	0	0	1	0	1
gi|6325435|ref|NP_015504.1|	PRP4	0	0	0	1	0.25	0	0	0	0	0	0	0	0	0	0	0	0	0	0	0	0	0	0	0	0	0	0	0	0	0	0	0	0	0	0	0	1	0	1
gi|6319987|ref|NP_010067.1|	PRR2	0	0	0	0	0	0	0	0	1	0.25	0	0	0	0	0	0	0	0	0	0	0	0	0	0	0	0	0	0	0	0	0	0	0	0	0	0	1	0	1
gi|6319447|ref|NP_009529.1|	NCL1	0	0	0	0	0	0	0	2	4	1.5	0	0	0	0	0	0	0	0	0	0	0	0	0	0	0	0	0	0	0	0	0	0	0	0	0	0	1	0	1
gi|6321766|ref|NP_011842.1|	AIM17	0	0	0	0	0	0	0	0	0	0	0	0	0	0	0	0	0	0	0	0	0	0	0	0	1	0	0	0.25	0	0	0	0	0	0	0	0	1	0	1
gi|6324775|ref|NP_014844.1|		0	0	0	0	0	0	0	1	1	0.5	0	0	0	0	0	0	0	0	0	0	0	0	0	0	0	0	0	0	0	0	0	0	0	0	0	0	1	0	1
gi|6322920|ref|NP_012993.1|		0	0	0	0	0	0	0	0	1	0.25	0	0	0	0	0	0	0	0	0	0	0	0	0	0	0	0	0	0	0	0	0	0	0	0	0	0	1	0	1
gi|6319997|ref|NP_010077.1|	RTN2	0	0	0	0	0	0	0	0	0	0	0	0	0	0	0	0	0	0	0	0	0	0	0	0	1	0	0	0.25	0	0	0	0	0	0	0	0	1	0	1
gi|154199622|ref|NP_014394.2|	HRB1	0	0	0	0	0	0	0	1	0	0.25	0	0	0	0	0	0	0	0	0	0	0	0	0	0	0	0	0	0	0	0	0	0	0	0	0	0	1	0	1
gi|10383794|ref|NP_009961.2|	BPH1	0	0	0	0	0	0	0	1	0	0.25	0	0	0	0	0	0	0	0	0	0	0	0	0	0	0	0	0	0	0	0	0	0	0	0	0	0	1	0	1
gi|6325108|ref|NP_015176.1|	ATG5	0	1	0	0	0.25	0	0	0	1	0.25	0	0	0	0	0	0	0	0	0	0	0	0	0	0	0	2	0	0.5	0	0	0	0	1	1	0	0	1	0	1
gi|6320581|ref|NP_010661.1|		0	0	0	0	0	0	1	0	0	0.25	0	0	0	0	0	0	0	0	0	0	0	0	0	0	0	0	0	0	0	0	0	0	0	0	0	0	1	0	1
gi|6322755|ref|NP_012828.1|	YJU2	1	0	0	0	0.25	0	0	0	1	0.25	0	0	0	0	0	0	0	0	0	0	0	0	0	0	2	0	0	0.5	0	0	0	0	0	0	0	0	1	0	1
gi|6320597|ref|NP_010677.1|	SAC7	0	0	0	0	0	0	4	3	0	1.75	0	0	0	0	0	0	0	0	0	0	0	0	0	0	3	3	3	2.25	0	0	0	0	0	0	0	0	1	0	1
gi|6325102|ref|NP_015170.1|	KIP2	0	0	0	0	0	2	4	4	0	2.5	0	0	0	0	0	0	0	0	0	0	0	0	0	0	0	0	0	0	0	0	0	0	0	0	0	0	1	0	1
gi|6323938|ref|NP_014009.1|	AEP2	0	0	0	0	0	0	0	1	1	0.5	0	0	0	0	0	0	0	0	0	0	0	0	0	0	0	0	0	0	0	0	0	0	0	0	0	0	1	0	1
gi|6319367|ref|NP_009449.1|	ECM21	1	0	0	0	0.25	0	0	0	0	0	0	0	0	0	0	0	0	0	0	0	0	0	0	1	0	0	0	0.25	0	0	0	0	0	0	0	0	1	0	1
gi|6320179|ref|NP_010259.1|	RTK1	0	0	0	0	0	0	0	0	0	0	0	1	0	0	0.25	0	0	0	0	0	0	0	0	0	0	0	0	0	0	0	0	0	0	0	0	0	1	0	1
gi|6322272|ref|NP_012346.1|	RPL39	1	0	2	3	1.5	0	0	5	0	1.25	0	0	0	0	0	0	0	0	0	0	0	1	1	0	0	0	0	0	0	0	0	0	0	0	0	0	1	0	1
gi|6321589|ref|NP_011666.1|	CCM1	0	0	0	0	0	0	0	0	2	0.5	0	0	0	0	0	0	0	0	0	0	0	0	0	0	0	0	0	0	0	0	0	0	0	0	0	0	1	0	1
gi|6324732|ref|NP_014801.1|	PET123	0	0	0	0	0	2	0	0	3	1.25	0	0	0	0	0	0	0	0	0	0	0	0	0	0	0	0	0	0	0	0	0	0	0	0	0	0	1	0	1
gi|6323218|ref|NP_013290.1|	ATG26	0	0	0	0	0	0	0	0	0	0	0	0	0	0	0	0	0	0	0	0	0	0	0	1	1	0	0	0.5	0	0	0	0	0	0	0	0	1	0	1
gi|6324895|ref|NP_014964.1|	HSH49	1	0	0	0	0.25	0	1	0	0	0.25	0	0	0	0	0	0	0	0	0	0	0	0	0	0	0	0	0	0	0	0	0	0	0	0	0	0	1	0	1
gi|6324277|ref|NP_014347.1|	COG5	0	0	0	0	0	0	1	2	0	0.75	0	0	0	0	0	0	0	0	0	0	0	0	0	0	0	0	0	0	0	0	0	0	0	0	0	0	1	0	1
gi|6321800|ref|NP_011876.1|	VPS29	0	0	0	0	0	0	0	0	0	0	0	0	0	0	0	0	0	1	0.333333	0	0	0	0	0	0	0	0	0	0	0	0	0	0	0	0	0	1	0	1
gi|6321467|ref|NP_011544.1|	POP6	0	0	0	0	0	0	0	0	4	1	0	0	0	0	0	0	0	0	0	0	0	0	0	0	0	0	0	0	0	0	0	0	0	0	0	0	1	0	1
gi|6321331|ref|NP_011408.1|	RMD9	0	0	0	0	0	0	0	1	2	0.75	0	0	0	0	0	0	0	0	0	0	0	0	0	0	0	0	0	0	0	0	0	0	0	0	0	0	1	0	1
gi|6320657|ref|NP_010737.1|	UTP6	0	0	0	0	0	0	0	0	1	0.25	0	0	1	0	0.25	0	0	0	0	0	0	0	0	0	0	0	0	0	0	0	0	0	0	0	0	0	1	0	1
gi|6323621|ref|NP_013692.1|		0	0	0	0	0	0	0	0	0	0	0	0	0	0	0	0	0	0	0	0	0	0	0	0	1	0	0	0.25	0	0	0	0	0	0	0	0	1	0	1
gi|6320126|ref|NP_010206.1|	VAM6	0	0	0	0	0	0	0	0	1	0.25	0	0	0	0	0	0	0	0	0	0	0	0	0	0	0	0	0	0	0	0	0	0	0	0	0	0	1	0	1
gi|6320433|ref|NP_010513.1|	SIR4	0	0	0	0	0	0	1	0	2	0.75	0	0	0	0	0	0	0	0	0	0	0	0	0	0	0	0	1	0.25	0	0	0	0	0	0	0	0	1	0	1
gi|6324096|ref|NP_014166.1|	BNI4	0	0	1	0	0.25	0	0	0	0	0	0	0	0	0	0	0	0	0	0	0	0	0	0	0	0	0	0	0	0	0	0	0	0	0	0	0	1	0	1
gi|6323637|ref|NP_013708.1|	GIS4	0	0	0	0	0	0	0	0	1	0.25	0	0	0	0	0	0	0	0	0	0	0	0	0	0	0	0	0	0	0	0	0	0	0	0	0	0	1	0	1
gi|6321274|ref|NP_011351.1|	YRB30	0	0	0	0	0	0	0	0	0	0	0	0	0	0	0	0	0	0	0	1	1	0	0	0	0	0	0	0	0	0	0	0	0	0	0	0	1	0	1
gi|6325117|ref|NP_015185.1|	MKK2	0	0	0	0	0	0	0	0	1	0.25	0	0	0	0	0	0	0	0	0	0	0	0	0	0	0	0	0	0	0	0	0	0	0	0	0	0	1	0	1
gi|6320620|ref|NP_010700.1|		0	0	0	0	0	0	0	0	2	0.5	0	0	0	0	0	0	0	0	0	0	0	0	0	0	0	0	0	0	0	0	0	0	0	0	0	0	1	0	1
gi|6321247|ref|NP_011324.1|	CO013	0	0	0	2	0.5	0	2	0	0	0.5	0	0	0	0	0	0	0	0	0	0	0	0	0	0	0	0	0	0	0	0	0	0	0	0	0	0	1	0	1
gi|33438798|ref|NP_878080.1|		0	0	0	0	0	0	0	0	0	0	0	0	0	0	0	0	0	0	0	0	0	0	0	0	1	1	0	0.5	0	0	0	0	0	0	0	0	1	0	1
gi|6323530|ref|NP_013601.1|	URA5	0	0	0	0	0	0	0	0	1	0.25	0	0	0	0	0	0	0	0	0	0	0	0	0	0	0	0	0	0	0	0	0	0	0	0	0	0	1	0	1
gi|6321195|ref|NP_011272.1|		0	0	0	0	0	0	0	0	1	0.25	0	0	0	0	0	0	0	0	0	0	0	0	0	0	0	0	0	0	0	0	0	0	0	0	0	0	1	0	1
gi|6321646|ref|NP_011723.1|	CIR1	0	0	0	0	0	0	0	0	1	0.25	0	0	0	0	0	0	0	0	0	0	0	0	0	0	0	0	0	0	0	0	0	0	0	0	0	0	1	0	1
gi|6325112|ref|NP_015180.1|	KES1	0	0	0	0	0	0	0	0	1	0.25	0	0	0	0	0	0	0	0	0	0	0	0	0	0	0	0	0	0	0	0	0	0	0	0	0	0	1	0	1
gi|6320838|ref|NP_010917.1|		0	0	0	0	0	0	0	2	0	0.5	0	0	0	1	0.25	0	0	0	0	0	0	0	0	0	0	2	2	1	0	0	0	0	0	0	0	0	1	0	1
gi|10383796|ref|NP_009964.2|	RRP43	0	1	0	0	0.25	0	0	0	0	0	0	0	0	0	0	0	0	0	0	0	0	0	0	0	0	0	0	0	0	0	0	0	0	0	0	0	1	0	1
gi|6323941|ref|NP_014012.1|	NGL2	0	0	0	0	0	0	0	1	0	0.25	0	0	0	0	0	0	0	0	0	0	0	0	0	0	0	0	0	0	0	0	0	0	0	0	0	0	1	0	1
gi|6320737|ref|NP_010817.1|		0	0	1	0	0.25	0	0	2	2	1	0	0	0	1	0.25	0	0	0	0	0	0	0	0	0	0	0	0	0	0	0	0	0	0	0	0	0	1	0	1
gi|6324829|ref|NP_014898.1|		0	0	0	0	0	0	0	0	0	0	0	0	0	0	0	0	0	0	0	0	0	0	0	0	0	0	0	0	0	0	0	0	0	0	0	0	1	0	1
gi|6321519|ref|NP_011596.1|	TOM20	0	0	0	0	0	0	0	0	0	0	0	0	0	0	0	0	0	0	0	0	0	0	0	0	0	0	0	0	0	0	0	0	0	0	0	0	1	0	1
gi|6322357|ref|NP_012431.1|	PAM16	0	0	0	0	0	0	0	0	0	0	0	0	0	0	0	0	0	0	0	0	0	0	0	0	0	0	0	0	0	0	0	0	0	0	0	0	1	0	1
gi|93117370|ref|NP_010081.2|	MGT1	0	0	0	0	0	0	0	0	0	0	0	0	0	0	0	0	0	0	0	0	0	0	0	0	0	0	0	0	0	0	0	0	0	0	0	0	1	0	1
gi|6319713|ref|NP_009795.1|		0	0	0	0	0	0	0	0	0	0	0	0	0	0	0	0	0	0	0	0	0	0	0	0	0	0	0	0	0	0	0	0	0	0	0	0	1	0	1
gi|6320253|ref|NP_010334.1|	VMS1	0	0	0	0	0	0	0	0	0	0	0	0	0	0	0	0	0	0	0	0	0	0	0	0	0	0	0	0	0	0	0	0	0	0	0	0	1	0	1
gi|6323006|ref|NP_013078.1|	HIF1	0	0	0	0	0	0	0	0	0	0	0	0	0	0	0	0	0	0	0	0	0	0	0	0	0	0	0	0	0	0	0	0	0	0	0	0	1	0	1
gi|6319389|ref|NP_009471.1|	ALG3	0	0	0	0	0	0	0	0	0	0	0	0	0	0	0	0	0	0	0	0	0	0	0	0	0	0	0	0	0	0	0	0	0	0	0	0	1	0	1
gi|6321651|ref|NP_011728.1|		0	0	0	0	0	0	0	0	0	0	0	0	0	0	0	0	0	0	0	0	0	0	0	0	0	0	0	0	0	0	0	0	0	0	0	0	1	0	1
gi|6324361|ref|NP_014431.1|	ABZ1	0	0	0	0	0	0	0	0	0	0	0	0	0	0	0	0	0	0	0	0	0	0	0	0	0	0	0	0	0	0	0	0	0	0	0	0	1	0	1
gi|6323731|ref|NP_013802.1|		0	0	0	0	0	0	0	0	0	0	0	0	0	0	0	0	0	0	0	0	0	0	0	0	0	0	0	0	0	0	0	0	0	0	0	0	1	0	1
gi|6323877|ref|NP_013948.1|		0	0	0	0	0	0	0	0	0	0	0	0	0	0	0	0	0	0	0	0	0	0	0	0	0	0	0	0	0	0	0	0	0	0	0	0	1	0	1
gi|6322354|ref|NP_012428.1|		0	0	0	0	0	0	1	0	0	0.25	0	0	0	0	0	0	0	0	0	0	0	0	0	0	0	0	0	0	0	0	0	0	0	0	0	0	1	0	1
gi|6325141|ref|NP_015209.1|	HOS3	0	0	0	0	0	0	0	0	1	0.25	0	0	0	0	0	0	0	0	0	0	0	0	0	0	0	0	0	0	0	0	0	0	0	0	0	0	1	0	1
gi|6322778|ref|NP_012851.1|	STB6	1	0	0	0	0.25	0	0	0	0	0	0	0	0	0	0	0	0	0	0	0	0	0	0	0	0	0	0	0	0	0	0	0	0	0	0	0	1	0	1
gi|6319269|ref|NP_009352.1|		0	0	0	0	0	0	0	0	0	0	0	0	0	0	0	0	0	0	0	0	0	0	0	0	0	0	0	0	0	0	0	0	0	0	0	0	1	0	1
gi|6324712|ref|NP_014781.1|	RUP1	0	0	0	0	0	0	0	0	0	0	0	0	0	0	0	0	0	0	0	0	0	0	0	0	0	0	0	0	0	0	0	0	0	0	0	0	1	0	1
gi|6325008|ref|NP_015076.1|	GAL4	0	0	0	0	0	0	0	0	0	0	0	0	0	0	0	0	0	0	0	0	0	0	0	0	0	0	0	0	0	0	0	0	0	0	0	0	1	0	1
gi|6322835|ref|NP_012908.1|	HCS1	0	0	0	0	0	0	0	0	0	0	0	0	0	0	0	0	0	0	0	0	0	0	0	0	0	0	0	0	0	0	0	0	0	0	0	0	1	0	1
gi|6321364|ref|NP_011442.1|		0	0	0	0	0	0	0	0	0	0	0	0	0	0	0	0	0	0	0	0	0	0	0	0	0	0	0	0	0	0	0	0	0	0	0	0	1	0	1
gi|6324483|ref|NP_014552.1|	HAL9	0	0	0	0	0	0	0	2	2	1	0	0	0	0	0	0	0	0	0	0	0	0	0	0	0	0	0	0	0	0	0	0	0	0	0	0	1	0	1
gi|6321858|ref|NP_011934.1|	HTD2	0	0	0	0	0	0	0	0	0	0	0	0	0	0	0	0	0	0	0	0	0	0	0	0	0	0	0	0	0	0	0	0	0	0	0	0	1	0	1
gi|6322253|ref|NP_012327.1|	NUC1	0	0	0	0	0	0	0	0	0	0	0	0	0	0	0	0	0	0	0	0	0	0	0	0	0	0	0	0	0	0	0	0	0	0	0	0	1	0	1
gi|6320740|ref|NP_010820.1|		0	0	0	0	0	0	0	0	0	0	0	0	0	0	0	0	0	0	0	0	0	0	0	0	0	0	0	0	0	0	0	0	0	0	0	0	1	0	1
gi|14318556|ref|NP_116689.1|	RRT5	0	0	0	0	0	0	0	0	0	0	0	0	0	0	0	0	0	0	0	0	0	0	0	0	0	0	0	0	0	0	0	0	0	0	0	0	1	0	1
gi|6322555|ref|NP_012629.1|	SFC1	0	0	0	0	0	0	0	0	0	0	0	0	0	0	0	0	0	0	0	0	0	0	0	0	0	0	0	0	0	0	0	0	0	0	0	0	1	0	1
gi|6321805|ref|NP_011881.1|	YSC83	0	0	0	0	0	0	0	0	0	0	0	0	0	0	0	0	0	0	0	0	0	0	0	0	0	0	0	0	0	0	0	0	0	0	0	0	1	0	1
gi|6323945|ref|NP_014016.1|	ABZ2	0	0	0	0	0	0	0	0	0	0	0	0	0	0	0	0	0	0	0	0	0	0	0	0	0	0	0	0	0	0	0	0	0	0	0	0	1	0	1
gi|6226521|ref|NP_009309.1|	AI2	0	0	0	0	0	0	0	0	0	0	0	0	0	0	0	0	0	0	0	0	0	0	0	0	0	0	0	0	0	0	0	0	0	0	0	0	1	0	1
gi|6320601|ref|NP_010681.1|	SHE9	0	0	0	0	0	0	0	0	0	0	0	0	0	0	0	0	0	0	0	0	0	0	0	0	0	0	0	0	0	0	0	0	0	0	0	0	1	0	1
gi|6321233|ref|NP_011310.1|	PO01	0	0	0	0	0	0	0	0	0	0	0	0	0	0	0	0	0	0	0	0	0	0	0	0	0	0	0	0	0	0	0	0	0	0	0	0	1	0	1
gi|6321824|ref|NP_011900.1|		0	0	0	0	0	0	0	0	0	0	0	0	0	0	0	0	0	0	0	0	0	0	0	0	0	0	0	0	0	0	0	0	0	0	0	0	1	0	1
gi|6324832|ref|NP_014901.1|	HNT3	0	0	0	0	0	0	0	0	0	0	0	0	0	1	0.25	0	0	0	0	0	0	0	0	0	0	0	0	0	0	0	0	0	0	0	0	0	1	0	1
gi|37362630|ref|NP_010214.2|	CBS1	0	0	0	0	0	0	0	0	0	0	0	0	0	0	0	0	0	0	0	0	0	0	0	0	0	0	0	0	0	0	0	0	0	0	0	0	1	0	1
gi|6319535|ref|NP_009617.1|		0	0	0	0	0	0	0	0	0	0	0	0	0	0	0	0	0	0	0	0	0	0	0	0	0	0	0	0	0	0	0	0	0	0	0	0	1	0	1
gi|6320951|ref|NP_011030.1|		0	0	0	0	0	0	0	0	0	0	0	0	0	0	0	0	0	0	0	0	0	0	0	0	0	0	0	0	0	0	0	0	0	0	0	0	1	0	1
gi|6321381|ref|NP_011458.1|	GEP7	0	0	0	0	0	0	0	0	0	0	0	0	0	0	0	0	0	0	0	0	0	0	0	0	0	0	0	0	0	0	0	0	0	0	0	0	1	0	1
gi|6321659|ref|NP_011736.1|	MRPL9	0	0	0	0	0	0	0	0	1	0.25	0	0	0	0	0	0	0	0	0	0	0	0	0	0	0	0	0	0	0	0	0	0	0	0	0	0	1	0	1
gi|6319992|ref|NP_010072.1|	CWC2	0	0	0	0	0	0	0	0	0	0	0	0	0	0	0	0	0	0	0	0	0	0	0	0	0	0	0	0	0	0	0	0	0	0	0	0	1	0	1
gi|9755327|ref|NP_009745.2|	PCH2	0	0	1	0	0.25	0	0	0	0	0	0	0	0	0	0	0	0	0	0	0	0	0	0	0	0	0	0	0	0	0	0	0	0	0	0	0	1	0	1
gi|6321610|ref|NP_011687.1|	MSM1	0	0	0	0	0	0	0	0	0	0	0	0	0	0	0	0	0	0	0	0	0	0	0	0	0	0	0	0	0	0	0	0	0	0	0	0	1	0	1
gi|6325282|ref|NP_015350.1|	CCL1	0	0	0	0	0	0	0	0	0	0	0	0	0	0	0	0	0	0	0	0	0	0	0	0	0	0	0	0	0	0	0	0	0	0	0	0	1	0	1
gi|6320483|ref|NP_010563.1|		0	0	0	0	0	0	0	0	0	0	0	0	0	0	0	0	0	0	0	0	0	0	0	0	0	0	0	0	0	0	0	0	0	0	0	0	1	0	1
gi|6323109|ref|NP_013181.1|	EMP46	0	0	0	0	0	0	0	0	0	0	0	0	0	0	0	0	0	0	0	0	0	0	0	0	0	0	0	0	0	0	0	0	0	0	0	0	1	0	1
gi|6319783|ref|NP_009864.1|	VBA3	0	0	0	0	0	0	0	0	0	0	0	0	0	0	0	0	0	0	0	0	0	0	0	0	0	0	0	0	0	0	0	0	0	0	0	0	1	0	1
gi|6322118|ref|NP_012193.1|		0	0	0	0	0	0	0	0	0	0	0	0	0	0	0	0	0	0	0	0	0	0	0	0	0	0	0	0	0	0	0	0	0	0	0	0	1	0	1
gi|6323931|ref|NP_014002.1|	BUL1	0	0	0	0	0	0	0	0	0	0	0	0	0	0	0	0	0	0	0	0	0	0	0	0	0	0	0	0	0	0	0	0	0	0	0	0	1	0	1
gi|6322377|ref|NP_012451.1|	ALY2	0	0	0	1	0.25	0	0	1	0	0.25	0	0	0	0	0	0	0	0	0	0	0	0	0	0	0	0	0	0	0	0	0	0	0	0	0	0	1	0	1
gi|6319362|ref|NP_009444.1|		0	0	0	0	0	0	0	0	0	0	0	0	0	0	0	0	0	0	0	0	0	0	0	0	0	0	0	0	0	0	0	0	0	0	0	0	1	0	1
gi|6322728|ref|NP_012801.1|	DGR2	0	0	0	0	0	0	0	0	0	0	0	0	0	0	0	0	0	0	0	0	0	0	0	0	0	0	0	0	0	0	0	0	0	0	0	0	1	0	1
gi|6322159|ref|NP_012234.1|		0	0	0	0	0	0	0	0	0	0	0	0	0	0	0	0	0	0	0	0	0	0	0	0	0	0	0	0	0	0	0	0	0	0	0	0	1	0	1
gi|6321298|ref|NP_011375.1|		0	0	0	0	0	0	0	0	0	0	0	0	0	0	0	0	0	0	0	0	0	0	0	0	0	0	0	0	0	0	0	0	0	0	0	0	1	0	1
gi|6324573|ref|NP_014642.1|	PHO80	0	0	0	0	0	0	0	0	0	0	0	0	0	0	0	0	0	0	0	0	0	0	0	0	0	0	0	0	0	0	0	0	0	0	0	0	1	0	1
gi|6320336|ref|NP_010416.1|		0	0	0	0	0	0	0	0	0	0	0	0	0	0	0	0	0	0	0	0	0	0	0	0	0	0	0	0	0	0	0	0	0	0	0	0	1	0	1
gi|6324581|ref|NP_014650.1|	SLG1	0	0	0	0	0	0	0	0	0	0	0	0	0	0	0	0	0	0	0	0	0	0	0	0	0	0	0	0	0	0	0	0	0	0	0	0	1	0	1
gi|6323401|ref|NP_013473.1|	SSQ1	0	0	0	0	0	0	0	0	0	0	0	0	0	0	0	0	0	0	0	0	0	0	0	0	0	0	0	0	0	0	0	0	0	0	0	0	1	0	1
gi|6322390|ref|NP_012464.1|	ARG2	0	0	1	0	0.25	0	2	2	2	1.5	0	0	0	0	0	0	0	0	0	0	0	0	0	0	0	0	0	0	0	0	0	0	0	0	0	0	1	0	1
gi|6324912|ref|NP_014981.1|	KRE5	0	0	0	0	0	0	0	0	0	0	0	0	0	0	0	0	0	0	0	0	0	0	0	0	0	0	0	0	0	0	0	0	0	0	0	0	1	0	1
gi|6324874|ref|NP_014943.1|	BUD7	0	0	0	0	0	0	0	0	0	0	0	0	0	0	0	0	0	0	0	0	0	0	0	0	0	0	0	0	0	0	0	0	0	0	0	0	1	0	1
gi|6319912|ref|NP_009993.1|	SED4	0	0	0	0	0	0	0	0	0	0	0	0	0	0	0	0	0	0	0	0	0	0	0	0	0	0	0	0	0	0	0	0	0	0	0	0	1	0	1
gi|6320719|ref|NP_010799.1|		0	0	0	0	0	0	0	0	0	0	0	0	0	0	0	0	0	0	0	0	0	0	0	0	0	0	0	0	0	0	0	0	0	0	0	0	1	0	1
gi|6325319|ref|NP_015387.1|	FCY1	0	0	0	0	0	0	0	0	0	0	0	0	0	0	0	0	0	0	0	0	0	0	0	0	0	0	0	0	0	0	0	0	0	0	0	0	1	0	1
gi|6324288|ref|NP_014358.1|		0	0	0	0	0	0	0	0	1	0.25	0	0	0	0	0	0	0	0	0	0	0	0	0	0	0	0	0	0	0	0	0	0	0	0	0	0	1	0	1
gi|6322919|ref|NP_012992.1|	CCP1	0	0	0	0	0	0	0	0	0	0	0	0	0	0	0	0	0	0	0	0	0	0	0	0	0	0	0	0	0	0	0	0	0	0	0	0	1	0	1
gi|6319538|ref|NP_009619.1|		0	0	0	0	0	0	0	0	0	0	0	0	0	0	0	0	0	0	0	0	0	0	0	0	0	0	0	0	0	0	0	0	0	0	0	0	1	0	1
gi|6321478|ref|NP_011555.1|		0	0	0	0	0	0	0	0	0	0	0	0	0	0	0	0	0	0	0	0	0	0	0	0	0	0	0	0	0	0	0	0	0	0	0	0	1	0	1
gi|6321188|ref|NP_011265.1|	ZIP2	0	0	0	0	0	0	0	0	0	0	0	0	0	0	0	0	0	0	0	0	0	0	0	0	0	0	0	0	0	0	0	0	0	0	0	0	1	0	1
gi|6320666|ref|NP_010746.1|	HEH2	0	0	0	0	0	0	0	0	0	0	0	0	0	0	0	0	0	0	0	0	0	0	0	0	0	0	0	0	0	0	0	0	0	0	0	0	1	0	1
gi|6324180|ref|NP_014250.1|	PGA2	0	0	0	0	0	0	0	0	0	0	0	0	0	0	0	0	0	0	0	0	0	0	0	0	0	0	0	0	0	0	0	0	0	0	0	0	1	0	1
gi|6323320|ref|NP_013392.1|	GUF1	0	0	0	0	0	0	0	0	0	0	0	0	0	0	0	0	0	0	0	0	0	0	0	0	0	0	0	0	0	0	0	0	0	0	0	0	1	0	1
gi|6323373|ref|NP_013445.1|	SPO77	0	0	0	0	0	0	0	0	0	0	0	0	0	0	0	0	0	0	0	0	0	0	0	0	0	0	0	0	0	0	0	0	0	0	0	0	1	0	1
gi|6319433|ref|NP_009515.1|	MRPL16	0	0	0	0	0	0	0	0	0	0	0	0	0	0	0	0	0	0	0	0	0	0	0	0	0	0	0	0	0	0	0	0	0	0	0	0	1	0	1
gi|6320212|ref|NP_010292.1|	GAL3	0	0	0	0	0	0	0	1	0	0.25	0	0	0	0	0	0	0	0	0	0	0	0	0	0	0	0	0	0	0	0	0	0	0	0	0	0	1	0	1
gi|6324782|ref|NP_014851.1|		0	0	0	0	0	0	0	0	0	0	0	0	0	0	0	0	0	0	0	0	0	0	0	0	0	0	0	0	0	0	0	0	0	0	0	0	1	0	1
gi|6321032|ref|NP_011111.1|		0	0	0	0	0	0	0	0	0	0	0	0	0	0	0	0	1	0	0.333333	0	0	0	0	0	0	0	0	0	0	0	0	0	0	0	0	0	1	0	1
gi|6322306|ref|NP_012380.1|	FBP26	0	0	0	0	0	0	0	0	0	0	0	0	0	0	0	0	0	0	0	0	0	0	0	0	0	0	0	0	0	0	0	0	0	0	0	0	1	0	1
gi|6325062|ref|NP_015130.1|	DDC1	0	0	0	0	0	0	0	0	0	0	0	0	0	0	0	0	0	0	0	0	0	0	0	0	0	0	0	0	0	0	0	0	0	0	0	0	1	0	1
gi|6323181|ref|NP_013253.1|		0	0	0	0	0	0	0	0	0	0	0	0	0	0	0	0	0	0	0	0	0	0	0	0	0	0	0	0	0	0	0	0	0	0	0	0	1	0	1
gi|6321209|ref|NP_011286.1|	SHE10	0	0	0	0	0	0	0	0	1	0.25	0	0	0	0	0	0	0	0	0	0	0	0	0	0	0	0	0	0	0	0	0	0	0	0	0	0	1	0	1
gi|6320364|ref|NP_010444.1|	SSY1	0	0	0	0	0	2	0	0	0	0.5	0	0	0	0	0	0	0	0	0	0	0	0	0	0	0	0	0	0	0	0	0	0	0	0	0	0	1	0	1
gi|6320895|ref|NP_010974.1|	GIP2	0	1	0	0	0.25	0	0	0	0	0	0	0	0	0	0	0	0	0	0	0	0	0	0	0	0	0	0	0	0	0	0	0	0	0	0	0	1	0	1
gi|6319570|ref|NP_009652.1|		0	0	0	0	0	0	0	0	0	0	0	0	0	0	0	0	0	0	0	0	0	0	0	0	0	0	0	0	0	0	0	0	0	0	0	0	1	0	1
gi|6320149|ref|NP_010229.1|	MCH1	0	0	0	0	0	0	0	0	0	0	0	0	0	0	0	0	0	0	0	0	0	0	0	0	0	0	0	0	0	0	0	0	0	0	0	0	1	0	1
gi|6319923|ref|NP_010004.1|	SRB8	0	0	0	1	0.25	0	0	0	0	0	0	0	0	0	0	0	0	0	0	0	0	0	0	0	0	0	0	0	0	0	0	0	0	0	0	0	1	0	1
gi|6324383|ref|NP_014453.1|		0	0	0	1	0.25	0	0	0	0	0	0	0	0	0	0	0	0	0	0	0	0	0	0	0	0	0	0	0	0	0	0	0	0	0	0	0	1	0	1
gi|6320491|ref|NP_010571.1|	ZIP1	0	0	0	0	0	0	0	0	0	0	0	0	0	0	0	0	0	0	0	0	0	0	0	0	0	0	0	0	0	0	0	0	0	0	0	0	1	0	1
gi|6324783|ref|NP_014852.1|	NPT1	0	0	0	0	0	0	0	0	1	0.25	0	0	0	0	0	0	0	0	0	0	0	0	0	0	0	0	0	0	0	0	0	0	0	0	0	0	1	0	1
gi|6323815|ref|NP_013886.1|	INP2	0	0	0	0	0	0	0	0	1	0.25	0	1	0	0	0.25	0	0	0	0	0	0	0	0	0	0	0	0	0	0	0	0	0	0	0	0	0	1	0	1
gi|6323096|ref|NP_013168.1|	PET309	0	0	0	1	0.25	0	0	0	0	0	0	0	0	0	0	0	0	0	0	0	0	0	0	0	0	0	0	0	0	0	0	0	0	0	0	0	1	0	1
gi|6321720|ref|NP_011797.1|		0	0	0	0	0	0	1	1	0	0.5	0	0	0	0	0	0	0	0	0	0	0	1	1	0	0	0	0	0	0	0	0	0	0	0	0	0	1	0	1
gi|6323830|ref|NP_013901.1|	ECM5	1	0	0	0	0.25	0	0	0	1	0.25	0	0	0	0	0	0	0	0	0	0	0	0	0	0	0	0	0	0	0	0	0	0	0	0	0	0	1	0	1
gi|6323415|ref|NP_013487.1|	SMC6	0	0	0	0	0	0	1	0	0	0.25	0	0	0	0	0	0	0	0	0	0	0	0	0	0	0	0	0	0	0	0	0	0	0	0	0	0	1	0	1
gi|6322173|ref|NP_012248.1|	SNL1	0	1	1	1	0.75	0	0	0	2	0.5	0	0	3	0	0.75	0	0	0	0	0	0	0	0	0	0	0	0	0	0	0	0	0	0	0	0	0	1	0	1
gi|6320643|ref|NP_010723.1|	PPM1	0	0	0	0	0	0	0	0	1	0.25	0	0	0	0	0	0	0	0	0	0	0	0	0	0	0	0	0	0	0	0	0	0	0	0	0	0	1	0	1
gi|6323100|ref|NP_013172.1|	RGR1	0	1	0	0	0.25	0	0	7	1	2	0	0	0	0	0	0	0	0	0	0	0	0	0	0	0	0	0	0	0	0	0	0	0	0	1	1	1	0	1
gi|6320851|ref|NP_010930.1|	HEM14	1	0	0	1	0.5	0	0	1	1	0.5	1	0	0	0	0.25	0	0	0	0	0	0	0	0	0	0	0	0	0	0	0	0	0	0	0	0	0	1	0	1
gi|6325065|ref|NP_015133.1|		0	0	0	0	0	0	0	0	1	0.25	0	0	0	0	0	0	0	0	0	0	0	0	0	0	0	0	0	0	0	0	0	0	0	0	0	0	1	0	1
gi|6321661|ref|NP_011738.1|		1	0	0	0	0.25	0	1	1	0	0.5	0	0	0	0	0	0	0	0	0	0	0	0	0	0	0	0	0	0	0	0	0	0	0	0	0	0	1	0	1
gi|6319607|ref|NP_009689.1|		0	0	0	0	0	0	0	2	0	0.5	0	0	0	0	0	0	0	0	0	0	0	0	0	0	0	0	0	0	0	0	0	0	0	0	0	0	1	0	1
gi|6324617|ref|NP_014686.1|	WHI2	0	0	0	0	0	0	0	0	7	1.75	0	0	0	0	0	0	0	0	0	0	0	0	0	3	0	0	0	0.75	0	0	0	0	0	0	0	0	1	0	1
gi|6322654|ref|NP_012727.1|	MST1	0	0	0	0	0	0	0	0	0	0	0	0	0	0	0	0	0	0	0	0	0	0	0	0	0	2	0	0.5	0	0	0	0	0	0	0	0	1	0	1
gi|6323022|ref|NP_013094.1|		0	1	0	0	0.25	0	0	1	0	0.25	0	0	0	0	0	0	1	1	0.666667	0	0	0	0	0	0	0	0	0	0	0	0	0	0	0	0	0	1	0	1
gi|6323917|ref|NP_013988.1|	TPS3	0	0	0	2	0.5	0	1	1	2	1	0	0	0	0	0	0	0	0	0	1	1	0	0	0	0	0	0	0	0	0	0	0	0	0	0	0	1	0	1
gi|6323887|ref|NP_013958.1|	PEP5	0	0	0	1	0.25	0	0	0	0	0	0	0	1	0	0.25	0	0	0	0	0	0	0	0	0	0	0	0	0	0	0	0	0	0	0	0	0	1	0	1
gi|6323451|ref|NP_013523.1|		0	0	0	0	0	0	1	4	0	1.25	0	0	0	0	0	0	0	0	0	0	0	0	0	0	0	0	0	0	0	0	0	0	0	0	1	1	1	0	1
gi|6325089|ref|NP_015157.1|		0	0	0	0	0	0	0	0	0	0	0	0	0	1	0.25	0	0	0	0	0	0	0	0	0	0	0	0	0	0	0	0	0	0	0	0	0	1	0	1
gi|6319728|ref|NP_009810.1|		0	1	0	0	0.25	0	0	1	0	0.25	0	0	0	0	0	0	0	0	0	0	0	0	0	0	0	0	0	0	0	0	0	0	0	0	0	0	1	0	1
gi|6324607|ref|NP_014676.1|	E0O1	0	0	0	0	0	0	3	3	1	1.75	0	0	0	0	0	0	0	1	0.333333	0	0	0	0	0	0	0	0	0	0	0	0	0	0	0	0	0	1	0	1
gi|6319277|ref|NP_009360.1|	CLN3	1	0	0	0	0.25	0	1	0	0	0.25	0	0	0	0	0	0	0	0	0	0	0	0	0	0	0	0	0	0	0	0	0	0	0	0	0	0	1	0	1
gi|6319974|ref|NP_010054.1|	HO	0	0	0	1	0.25	0	0	0	0	0	0	0	0	0	0	0	0	0	0	0	0	0	0	0	0	0	1	0.25	0	0	0	0	0	0	0	0	1	0	1
gi|6321564|ref|NP_011641.1|		0	0	0	0	0	1	0	0	0	0.25	0	0	0	0	0	0	0	0	0	0	0	0	0	0	0	0	0	0	0	0	0	0	0	0	0	0	1	0	1
gi|6321297|ref|NP_011374.1|	HUL5	0	0	0	0	0	0	0	2	1	0.75	0	0	0	0	0	0	0	0	0	0	0	0	0	0	0	0	0	0	0	0	0	0	0	0	0	0	1	0	1
gi|6325358|ref|NP_015426.1|	SNT309	0	0	0	0	0	0	0	0	1	0.25	0	0	0	0	0	0	0	0	0	0	0	0	0	0	0	0	0	0	0	0	0	0	0	0	0	0	1	0	1
gi|6322008|ref|NP_012084.1|		0	0	0	0	0	0	0	0	0	0	0	1	0	0	0.25	0	0	0	0	0	0	0	0	0	0	0	0	0	0	0	0	0	0	0	0	0	1	0	1
gi|6325263|ref|NP_015331.1|	ICL2	0	0	0	0	0	0	0	0	0	0	0	0	0	0	0	0	0	0	0	1	1	0	0	0	0	0	0	0	0	0	0	0	0	0	0	0	1	0	1
gi|6323660|ref|NP_013731.1|		0	0	1	0	0.25	0	0	0	0	0	0	0	0	0	0	0	0	0	0	0	0	0	0	0	0	0	0	0	0	0	0	0	0	0	0	0	1	0	1
gi|6324274|ref|NP_014344.1|		0	0	0	0	0	0	0	0	1	0.25	0	0	0	0	0	0	0	0	0	0	0	0	0	0	0	0	0	0	0	0	0	0	0	0	0	0	1	0	1
gi|6320026|ref|NP_010106.1|	AIR2	0	0	0	0	0	0	2	0	0	0.5	0	0	0	0	0	0	0	0	0	0	0	0	0	0	0	0	0	0	0	0	0	0	0	0	0	0	1	0	1
gi|6324141|ref|NP_014211.1|	KAR1	0	0	0	0	0	0	0	1	0	0.25	0	0	0	0	0	0	0	0	0	0	0	0	0	0	0	0	0	0	0	0	0	0	0	0	0	0	1	0	1
gi|6323164|ref|NP_013236.1|	SL04	0	0	0	0	0	0	0	2	0	0.5	0	0	0	0	0	0	0	0	0	0	0	0	0	0	0	0	0	0	0	0	0	0	0	0	0	0	1	0	1
gi|6323556|ref|NP_013627.1|		0	0	1	0	0.25	0	0	0	0	0	0	0	0	0	0	0	0	0	0	0	0	0	0	0	0	0	0	0	0	0	0	0	0	0	0	0	1	0	1
gi|6321275|ref|NP_011352.1|	RAD54	0	0	0	0	0	0	2	1	3	1.5	0	0	0	0	0	0	0	0	0	0	0	0	0	0	0	0	0	0	0	0	0	0	0	0	0	0	1	0	1
gi|6325168|ref|NP_015236.1|	RLM1	0	0	0	0	0	0	0	1	1	0.5	0	0	0	0	0	0	0	0	0	0	0	0	0	0	0	0	0	0	0	0	0	0	0	0	0	0	1	0	1
gi|6324095|ref|NP_014165.1|		0	0	0	0	0	0	0	0	0	0	0	0	1	0	0.25	0	0	0	0	0	0	0	0	0	0	0	0	0	0	0	0	0	0	0	0	0	1	0	1
gi|6324769|ref|NP_014838.1|		0	0	0	2	0.5	0	0	0	0	0	0	0	0	0	0	0	0	0	0	0	0	0	0	0	0	0	0	0	0	0	0	0	0	0	0	0	1	0	1
gi|6325275|ref|NP_015343.1|	RLF2	0	0	0	0	0	0	0	4	0	1	0	0	0	0	0	0	0	0	0	0	0	0	0	0	0	0	0	0	0	0	0	0	0	0	0	0	1	0	1
gi|6324992|ref|NP_015060.1|	KEL3	0	0	0	1	0.25	0	0	3	0	0.75	0	0	0	0	0	0	0	0	0	0	0	0	0	0	0	0	0	0	0	0	0	0	0	0	0	0	1	0	1
gi|6321352|ref|NP_011429.1|		0	0	0	0	0	0	0	0	0	0	0	0	0	0	0	0	0	1	0.333333	0	0	0	0	0	0	0	0	0	0	0	0	0	0	0	0	0	1	0	1
gi|6324711|ref|NP_014780.1|		1	0	0	0	0.25	0	0	0	0	0	0	0	0	0	0	0	0	0	0	0	0	0	0	0	0	0	0	0	0	0	0	0	0	0	0	0	1	0	1
gi|6320724|ref|NP_010804.1|		1	0	0	0	0.25	0	0	0	0	0	0	1	0	0	0.25	0	0	0	0	0	0	0	0	0	0	0	0	0	0	0	0	0	0	0	0	0	1	0	1
gi|6324863|ref|NP_014932.1|		1	0	0	0	0.25	0	0	0	0	0	0	0	0	0	0	0	0	0	0	0	0	0	0	0	0	0	0	0	0	0	0	0	0	0	0	0	1	0	1
gi|6321518|ref|NP_011595.1|		0	0	0	1	0.25	0	0	1	1	0.5	0	0	0	0	0	0	0	0	0	0	0	0	0	0	0	0	0	0	0	0	0	0	0	0	0	0	1	0	1
gi|6321853|ref|NP_011929.1|	RPP1	2	0	0	1	0.75	0	1	4	1	1.5	0	0	0	0	0	0	0	0	0	0	0	0	0	0	0	0	0	0	0	0	0	0	0	0	0	0	1	0	1
gi|6323970|ref|NP_014041.1|		0	0	0	0	0	0	0	1	1	0.5	0	0	0	0	0	0	0	0	0	0	0	0	0	0	0	0	0	0	0	0	0	0	0	0	0	0	1	0	1
gi|10383782|ref|NP_009940.2|	POL4	0	0	0	0	0	0	0	0	0	0	0	0	0	0	0	0	0	0	0	1	1	0	0	0	0	0	0	0	0	0	0	0	0	0	0	0	1	0	1
[truncated: 130 more rows]
